# Supplementary material for: Phylogenetic relationships within the primitive acanthomorph fish genus Polymixia, with changes to species composition and geographic distributions
Source: PLoS One. 2019 Mar 1;14(3):e0212954. doi: 10.1371/journal.pone.0212954 (PMC6396927; doi:10.1371/journal.pone.0212954)
Supplement: S2 Table — (XLSX) [file pone.0212954.s002.xlsx]

## Sheet: final
Borden, Grande & Wilson 2019 Phylogenetic relationships within the primitive acanthomorph fish genus Polymixia…
S2 Table. Taxon list, locality information, and voucher, tissue, and GenBank accession numbers.
		Sample						Locus
		I.D.
Taxon	Count	Number	Voucher	Tissue ID	16S - 5' end	16S - 3' end	Glyt	Myh6	Plagl2	Ptr	SH3PX3
INGROUP
Polymixia berndti
	1	110	SAIAB 81793	SP08-094	MH 917416	MH 917372	MH 917461	MH 917507	MH 917553	MH 917593	MH 917636
	2	111	SAIAB 81793	SP08-095	MH 917417	MH 917373	MH 917462	MH 917508	MH 917554	MH 917594	MH 917637
Original I.D. Polymixia cf. P. berndti	3	122	CSIRO H 7223-02	GT 6196	MH 917418	MH 917374	MH 917463	MH 917509	MH 917555	MH 917595	MH 917638
Original I.D. Polymixia cf. P. berndti	4	124	CSIRO H 6413-09	GT 924	MH 917419	MH 917375	MH 917464	MH 917510	MH 917556	MH 917596	MH 917639
Original I.D. Polymixia cf. P. berndti	5	125	CSIRO H 6413-09	GT 925	MH 917420	MH 917376	MH 917465	MH 917511	MH 917557	MH 917597	MH 917640
	6	126	CSIRO H 6413-10	GT 926	MH 917421	MH 917377	MH 917466	MH 917512	MH 917558	MH 917598	MH 917641
	7	127	CSIRO H 6413-10	GT 927	MH 917422	MH 917378	MH 917467	MH 917513	MH 917559	MH 917599	MH 917642
Original I.D. Polymixia japonica	8	145	USNM 398535	USNM 398535	MH 917423	MH 917379	MH 917468	MH 917514	MH 917560	MH 917600	MH 917643
Polymixia japonica
	1	147	CBM-ZF 12373	CBM-ZF 12373	MH 917424	MH 917380	MH 917469	MH 917515	—	MH 917601	MH 917644
	2	148	CBM-ZF 12847-1	CBM-ZF 12847-1	MH 917425	MH 917381	MH 917470	MH 917516	—	MH 917602	MH 917645
	3	149	CBM-ZF 12847-2	CBM-ZF 12847-2	MH 917426	MH 917382	MH 917471	MH 917517	MH 917561	MH 917603	MH 917646
	4	150	CBM-ZF 12847-3	CBM-ZF 12847-3	MH 917427	MH 917383	MH 917472	MH 917518	MH 917562	MH 917604	MH 917647
	5	151	CBM-ZF 12847-4	CBM-ZF 12847-4	MH 917428	MH 917384	MH 917473	MH 917519	MH 917563	—	MH 917648
	6	152	CBM-ZF 12847-6	CBM-ZF 12847-6	MH 917429	MH 917385	MH 917474	MH 917520	MH 917564	MH 917605	MH 917649
	7	153	CBM-ZF 14554-1	CBM-ZF 14554-1	MH 917430	—	MH 917475	MH 917521	MH 917565	MH 917606	MH 917650
	8	154	CBM-ZF 14554-2	CBM-ZF 14554-2	MH 917431	MH 917386	MH 917476	MH 917522	MH 917566	MH 917607	MH 917651
Polymixia sp. cf. P. japonica
Original I.D. Polymixia cf. P. japonica	1	121	CSIRO H 6414-26	GT 923	MH 917432	MH 917387	MH 917477	MH 917523	MH 917567	MH 917608	MH 917652
Original I.D. Polymixia cf. P. japonica	2	123	CSIRO H 7216-04	GT 6205	MH 917433	MH 917388	MH 917478	MH 917524	MH 917568	MH 917609	MH 917653
Polymixia longispina
	1	130	CSIRO H 7135-17	GT 5802	MH 917434	MH 917389	MH 917479	MH 917525	MH 917569	MH 917610	MH 917654
	2	131	CSIRO H 7135-17	GT 5803	MH 917435	MH 917390	MH 917480	MH 917526	MH 917570	MH 917611	MH 917655
Polymixia lowei
	1	14	AMNH uncat.	WLS 440	MH 917436	MH 917391	MH 917481	MH 917527	MH 917571	—	MH 917656
	2	71	MCZ 158599	KUIT 3567	MH 917437	MH 917392	MH 917482	MH 917528	MH 917572	MH 917612	MH 917657
	3	104	FLMNH 177460	FLMN 2007-0103	MH 917438	MH 917393	MH 917483	MH 917529	MH 917573	MH 917613	MH 917658
	4	105	KU 27022	KUIT 1146	MH 917439	MH 917394	MH 917484	MH 917530	MH 917574	MH 917614	MH 917659
	5	106	MCZ 158599	KUIT 3569	MH 917440	MH 917395	MH 917485	MH 917531	MH 917575	MH 917615	MH 917660
	6	108	KU 29719	KUIT 3996	MH 917441	MH 917396	MH 917486	MH 917532	MH 917576	MH 917616	MH 917661
	7	109	USNM 387820	KUIT 8293	MH 917442	MH 917397	MH 917487	MH 917533	MH 917577	MH 917617	MH 917662
	8	115	—	KUIT 4968	MH 917443	MH 917398	MH 917488	MH 917534	MH 917578	MH 917618	MH 917663
	9	116	KU 29719	KUIT 5390	MH 917444	MH 917399	MH 917489	MH 917535	MH 917579	MH 917619	MH 917664
	10	117	MCZ 160694	KUIT 8292	MH 917445	—	MH 917490	MH 917536	MH 917580	MH 917620	MH 917665
Polymixia sp. cf. P. lowei
	1	140	USNM 407021	USNM 407021	—	MH 917400	MH 917491	MH 917537	MH 917581	—	MH 917666
Original I.D. Polymixia japonica	2	146	USNM 407003	USNM 407003	MH 917446	MH 917401	MH 917492	MH 917538	—	MH 917621	MH 917667
	3	155	USNM 407149	USNM 407149	MH 917447	MH 917402	MH 917493	MH 917539	—	MH 917622	MH 917668
	4	156	USNM 407780	USNM 407780	MH 917448	MH 917403	MH 917494	MH 917540	—	MH 917623	MH 917669
	5	157	USNM 407792	USNM 407792	MH 917449	MH 917404	MH 917495	MH 917541	—	MH 917624	MH 917670
Polymixia nobilis
Original I.D. Polymixia japonica	1	13 = 118	KU 21392	KUIT 439 = KUIT 258	MH 917450	MH 917405	MH 917496	MH 917542	MH 917582	MH 917625	MH 917671
	2	112	MNHN 2006-1740	692	MH 917451	MH 917406	MH 917497	MH 917543	MH 917583	MH 917626	MH 917672
Original I.D. Polymixia busakhini	3	128	CSIRO H 7134-02	GT 5727	MH 917452	MH 917407	MH 917498	MH 917544	MH 917584	MH 917627	MH 917673
Original I.D. Polymixia busakhini	4	129	CSIRO H 7227-03	GT 6226	MH 917453	MH 917408	MH 917499	MH 917545	MH 917585	MH 917628	MH 917674
	5	141	LUC 1956	LUC T 1956	MH 917454	MH 917409	MH 917500	MH 917546	MH 917586	MH 917629	MH 917675
	6	142	LUC 1957	LUC T 1957	MH 917455	MH 917410	MH 917501	MH 917547	MH 917587	MH 917630	MH 917676
	7	143	LUC 1958	LUC T 1958	MH 917456	MH 917411	MH 917502	MH 917548	MH 917588	MH 917631	MH 917677
Polymixia sp. cf. P. nobilis
Original I.D. Polymixia berndti	1	144	OCF-P20130219-11	OCF-P20130219-11	MH 917457	MH 917412	MH 917503	MH 917549	MH 917589	MH 917632	MH 917678
Polymixia sp. nov.
Original I.D. Polymixia lowei	1	107	BAMZ 1997-159-006	KUIT 3869	MH 917458	MH 917413	MH 917504	MH 917550	MH 917590	MH 917633	MH 917679
Original I.D. Polymixia lowei	2	113	BAMZ 1997-159-006	KUIT 3846	MH 917459	MH 917414	MH 917505	MH 917551	MH 917591	MH 917634	MH 917680
Original I.D. Polymixia lowei	3	114	BAMZ 1997-159-006	KUIT 3847	MH 917460	MH 917415	MH 917506	MH 917552	MH 917592	MH 917635	MH 917681
OUTGROUP
Bathypterois atricolor (*dubius)	1			GenBank sequences	—	AY 141396*	JX 190307	JX 190453	JX 190579	JX 190713	JX 190973
Neoscopelus microchir	2			GenBank sequences	AP 002921	AP 002921	JX 190309	JX 190456	JX 190581	JX 190715	JX 190976
Percopsis omiscomaycus	3			GenBank sequences	AY 655518	AF 049741	JX 188681	JQ 352809	JQ 352854	JX 190078	JX 189535
Aphredoderus sayanus	4			GenBank sequences	DQ 533156	DQ 027910	EU 002047	JX 190462	JX 190586	KC 828525	JX 459153
Chologaster cornuta	5			GenBank sequences	DQ 533179	DQ 532857	JX 190318	HQ 729509	HQ 729624	HQ 729653	HQ 729538
Coryphaenoides rupestris	6			GenBank sequences	KY 873634	KY 873679	EU 002054	EU 001915	KY 873892	—	KY 873947
Gadus morhua	7			GenBank sequences	KY 873635	JX 121817	EU 002045	EU 001906	KY 873893	EU 001960	EU 002070
Stylephorus chordatus	8			GenBank sequences	KY 873633	AB 280687	JX 190319	JX 190463	JX 190587	JX 190724	KY 873946
Grammicolepis brachiusculus	9			GenBank sequences	KY 873650	KY 873694	KY 873767	KY 873860	KY 873915	—	KY 873964
Oreosoma atlanticum	10			GenBank sequences	KY 873658	KY 873702	KY 873775	KY 873867	KY 873922	—	KY 973971
Zenion japonicum	11			GenBank sequences	KY 873668	KY 873714	KY 873788	KY 873879	KY 873933	—	KY 873982
Lampris guttatus	12			GenBank sequences	AP 002924	AP 002924	JX 190314	FJ 918885	JX 190584	JX 190720	KC 829856
Regalecus glesne	13			GenBank sequences	—	DQ 532951	EU 002048	EU 001909	EU 002102	KC 828407	EU 002073
Anoplogaster cornuta	14			GenBank sequences	AP 004425	AP 004425	JX 190306	KF 139922	KC 828390	—	KC 829710
Rondeletia loricata	15			GenBank sequences	AP 002937	AP 002937	JX 190328	JX 190472	KC 828388	JX 190733	JX 190993
Myripristis violacea (*berndti)	16			GenBank sequences	AP 002940*	AP 002940*	EU 002055	EU 001916	EU 002107	JX 190735	EU 002078
Kurtus gulliveri	17			GenBank sequences	AP 006030	AP 006030	JX 190339	JQ 939523	JQ 937574	KC 828807	KC 829848
Mugil cephalus	18			GenBank sequences	AP 002930	AP 002930	JX 188682	HM 050060	JQ 352856	JX 190079	KC 829888
