# Supplementary material for: Phylogenetic relationships within the primitive acanthomorph fish genus Polymixia, with changes to species composition and geographic distributions
Source: PLoS One. 2019 Mar 1;14(3):e0212954. doi: 10.1371/journal.pone.0212954 (PMC6396927; doi:10.1371/journal.pone.0212954)
Supplement: S1 File — The file is in Nexus format. (NEX) [file pone.0212954.s005.nex]

#NEXUS

[Borden, Grande and Wilson. 2019. Phylogenetic relationships within the primitive acanthomorph fish genus Polymixia, with changes to species composition and geographic distributions]
[revised 23 april 2018. automatic option in mafft. 29 may 2018 for mtDNA]
[S1 File]

begin data;
	dimensions ntax=64 nchar=4983;
	format datatype=dna missing=? gap=- interleave=yes;
	
	matrix
	
[glyt. 864 bp. 1st position]
		
	Bathypterois_atricolor		GGGCCCAAAGCCAACATCCTGGTCTCAGGGAACGAGATCAGACAGTTTGCCTGGGCTATGATTGAGAGGATGAACATCACCAAGGTAGAGGATGGGGAGAAGGATGGAGAGAGTACGGAAAAGGAG------------AAGAAGGATGAGTACATTGTAGTGTTCAGTCGTTCTACGACGAGGCTGATTCTAAACGAAGCGGAGCTGATTCTGGCACTGGCCCAAGATTTTCAGATGAGGGTGGTTACCGTGTCCCTGGAGGAGCAGTCTTTCCCCAGCATCGTCCAGGTGATCAGCGGGGCTTCCATGTTGGTTAGTATGCATGGAGCTCAGCTCGTCACCTCGCTCTTCCTCCCTAGAGGAGCTGCTGTAGTGGAGCTCTTCCCCTATGCTGTGAACCCAGAACAGTACACCCCATACAAAACCCTAGCCTCCATACCAGGCATGGACCTTCAATATGTTTCCTGGAGGAACACTATTGAGGAGAACACTGTCGCCCACCCAGACAGACCCTGGGACCAAGGAGGCATTGCCCATTTGGAGAAAGAAGAGCAGGAGAGAATCGTAGCCAGCAAGGATGTCCCCAGGCACCTATGCTGCCGCAACCCAGAGTGGCTCTTCAGGATCTACCAGGACACTCTGGTGGACATCCCCTCCTTCCTAGAAGTCCTTAAG---CAGGGCCTGAAGATGAGGCCGAGCTTGAAGAAGTCCAAGCCGGCCAGCACGGTTCACCCGGGTCGGGTCCGGGAACCCCAGTGCCAGACATCAGTCCAAGCCACCAACGAGGCTAAGCTCACCGTATCCTGGCAGATCCCGTGGAACCTTAAGTACCTAAAGGTGCGAGAGGTGAAGTACNNNNNN
	Neoscopelus_microchir		GGCCCCAAGGCTAACATCCTGGTCTCGGGGAACGAGATCCGACAGTTTGCCAAGGCTATGATGGAGAGGATGAACATCACCCGGGTGGAGGATGGGGAGAAGGATGGAGGGAGTACCGAAGAGGAG---------AAGGAGAAGGACGAGTACATTGTGGTGTTCAGTCGTTCGACGACGAGACTCATTCTCAACGAAGCGGAACTGATTATGGCGCTGTACCAGGAGTTTCAGATGAGGGTGGTCACCGTGTCCCTTGAAGAGCAATCTTTCCCCAGTATAGTCCAGCTTATCAGTGGTGCCTCCATGTTGGTCAGTATGCATGGGGCTCAGCTTGTCACCTCACTCTTCCTCCCCAGAGGAGCTGTGGTGGTGGAGCTCTTTCCCTATGCCGTGAACCCGGAACAGTACACCCCATATAAAACCCTCGCCTCCCTACCAGGGATGGACCTGCAGTATGTTTCCTGGAGGAATTTGAGGGAGGAAAACACTGTCACCCACCCAGATAGACCCTGGGACCAAGGAGGCATCGCCCACCTGGAAAAAGACGAGCAAGAGCGAATCCTCACTAGCAAGGATGTCCCGCGGCACCTGTGCTGCCACAACCCAGAATGGTTTTTCCGAATCTACCAGGACACTCTGGTGGACATCCCTTCATTCCTGGAAGTTCTCAAA---GAGGGCCTGAAGACCAGACCTAGCTTAAAAAAGGCCAAGCCAGCCAGCACAGTACATCCAGGCCGGGTCAGGGAAGCACAGTGTCAAACCTCGGTCCAAGCCACCAACGAAGCTAAACTCACAGTCTCCTGGCAGATCCCGTGGAACCTGAAATACCTGAAGGTGAGAGAGGTGAAGTACNNNNNN
	Percopsis_omiscomaycus		GGACCCAAAGCAAACATTCTGTTGTCAGGTAATGAGATAAGGCAGTTTGCTAAGACTATGATGGAGAAGATGAATATCACCAGGGTGGAAGAAGCGGGAAAGGATGGAGGGAGTGCCGAAGAGGAT------AAAGAGAAGAGGGATGAATACATTGTAGTGTTCAGTCGGTCAACAACAAGACTGATTCTGAATGAAGCGGAGCTGATTATGGCACTTGCACAAGAGTTCCAGATGAGAGTGGTCACTATCTCCCTGGAGGAACAGCCTTTTGCCAGTATCGTGCAGGTGATCAGTGGAGCCAACATGTTGGTAAGCATGCATGGAGCTCAGCTTGTCGCCTCACTGTTCTTGCCCAGAGGTGCCGCCGTGGTGGAGCTGTTCCCTTATGCTGTGAACCCAGAGCAGTACACTCCATATAGAACTCTGGCCTCCCTACCAGGCATGGACCTTCAGTATGTTTCATGGAGGAACACTATGGAGGAGAACACTGTCACCCACCCAGACAGACCTTGGGACCAAGGAGGCATTGCCCACTTGGAAAAGGAAGAACAAGAGCGAATACTGGCCAGTAAGGATGTCCCCAGGCATTTGTGCTGCCGCAACCCAGAGTGGCTTTTCCGAATCTATCAGGACACTTTGGTAGACATCCCTTCAATCCTGGAGGTCCTGAAA---GAGGGCCTGAAGACGAGGCCTAGCTTAAAGAAAACCAGGCCGGCCAGCACAGTTCATCCTGGACGCGTCAGGGAAGCCCAGTGTCAGACGTCCGTCCAAGCCGCCAATGAGGCTAAACTCACAGTCTCCTGGCAGATCCCATGGAATCTCAAATACCTGAAGGTAAGAGAAGTGAAGTACGAGGTG
	Aphredoderus_sayanus		GTACCCAAAGCAAACATCCTGTTCTCTGGTAATGAGATTAGGCAGTTTGCTAAGACCATGATGGAGAAGATGAATGTCACCAGAGTGGAAGAAACTGAGAAGGATGGAGGCAGTGCCGAAGAGGAA---------GAGAAGAGGGATGAATACATTGTGGTGTTCAGTCGTTCAACAACAAGGCTGATTCTCAATGAAGCGGAGCTAATTATGGCACTCGCACAAGAGTTCCAGATGAGAGTGGTCACCGTCTCCCTGGAGGAACAACCGTTTGCCAGTATCGTGCAGGTGATTAGCGGAGCCAGCATGTTGGTAAGCATGCATGGAGCTCAGCTGGTCGCATCACTCTTCTTGCCCAGAGGAGCAGCCGTGGTGGAGCTCTTCCCTTATGCTGTGAACCCAGAGCAGTACACGCCATATAGAACACTGGCCTCCCTACCAGGCATGGACCTTCAGTATGTTTCATGGAGGAACACTATGGAGGAGAACACCGTCACCCACCCAGACAGACCTTGGGACCAAGGAGGCATTGCCCACTTGGAAAAGGAGGAACAAGAGCGGATACTGTCCAGTAAGGATGTCCCCAGGCATTTATGTTGCCGCAACCCAGAGTGGCTTTTCCGAATCTATCAGGACACTTTGGTAGACATCCCTTCAATCCTAGAGGTCCTGAAA---GAGGGCCTGAAGACGAGGCCTAGCTTAAAGAAAGCCAGGCCGTCTAGCACGGTTCATCCTGGACGGGTCAGGGAAGTTCAGTGTCAGACGTCCGTCCAAGCTGCCAATGAGGCTAAACTCACAGTCTCCTGGCAGATCCCATGGAATCTCAAATACCTGAAGGTGAGAGAAGTGAAGTACGAGGTG
	Chologaster_cornuta			NNNNNNNNNNNNNNNNNNNNNNNNNNNNNNNNNGAGATGAGGCAGTTTGTTAAGACGATGATGGAGAGGATGAATATCAGCAGAGTTGAAGACACCGAGAAGGACGGAGACAGTGTGGAAGAAGAA------GAAGAGAAGAGGGATGAGTACGTCGTGGTGTTCAGTCGTTCGACAACAAGGCTGATTCTGAATGAAGCGGAGCTAATTATGGCTCTTGCACAAGAGTTCCAGATGAGGGTGGTCACCGTCTCCCTGGAGGAACAGCCGTTTGCCAGTATCGTGCAGGTGATCAGCGGAGCCAGCGTGCTGGTAAGCATGCATGGAGCTCAGCTCGTCACATCACTGTTCCTGCCCAGAGGAGCAGCCGTGGTGGAGCTGTTCCCGTACGCTGTGAACCCACAGCAGTACACACCATATAAGACGCTGGCATCCCTGCCAGGCATGGACCTTCACTACGTTTCATGGAGGAACACTATGGAGGAGAACACAGTCACCCACCCAGACAGACCTTGGGACCAAGGAGGCATCACGCACTTGGAAAAGGAGGAGCAAGAGCGAATACTGGCCAGCAAGGACGTGCCCAGGCATTTGTGTTGCCGCAACCCAGAATGGCTTTTCCGGATCTACCAGGACACTTTGGTAGACATTCCTTCAATGCTGGAGGTCCTGAAA---GAGGGCCTGAAGACGAGGCCTAGCTTAAAGAAAACCAGGCCGGCCAGCACAGTCCATCCTGGACGGGTCAGGGAAGCCCAATGTCAGACCTCCGTCCAAGCTGCCAATGAGGCTAAGCTCACAGTCTCCTGGCAGATCCCATGGAATCTCAAATACCTGAAGGTGAGAGAAGTTCAANNNNNNNNN
	Coryphaenoides_rupestris	GGCCCCAAAGCTAACATCCTGGTGTCGGGCAACGAGGTCCGGCAGTTTGCCAAGATTATGATGGAGAAGATGAACATTACCAGGCCAGAGGAAGCCGTCAAGGACAGAGAGGGTACTGAGGAGGAG------AAGGAAGAGAGGGAGGATTACATTGTGGTCTTCTCTCGCTCCACAACGAGGTTGATCCTAAACGAAGCGGAGCTGATCATGGCGCTGGCCCAGGAGTTTCAGATGAGAGTCTTGACGGTGTCCCTGGAGGAGCAGTCTTTTACCAGCATCGTGCAGGTGATCAGCGGAGCCTCCATGCTGTTCAGTATGCACGGCGCACAGCTCATCACGGCGCTGTTCCTGCCCCGAGGTGCAGCCGTGGTGGAGCTGTTCCCCTACGCCGTGAACCCAGAGCAGTACACCCCATATAAAACCCTGGCCTCCCTGCCGGGCATGGACCTCCAGTATGTCTCCTGGAGGAACACGATGGAGGAGAACACCGTCACTCACCCGGACCGGCCCTGGGACCAAGGGGGCGTCGTACACTTGGAGAAGGAGGAACAAGAGCGCATCCTAGCCAGCAAGGACGTCCCCAGGCACCTGTGCTGCCGTAACCCAGAGTGGCTTTTCAGAATCTACCAGGACACTTTGGTGGACATCCCTTCACTCCTCGAGGTGCTCAAG---GACGGCCTCAGAACCAGGCCCAACTTGAAAAAGAGCAAGGCGGCCAGCACAGTTCACCCTGGGCGAGTCCGAGAACCCCAGTGCCAGACCTCGGTCCAAGCCACCAACGAGGCCAAACTCACAGTGTCCTGGCAGATCCCGTGGAACCTGAAGTTCCTGAAGGTGAGAGAGGTGAAGTACGAGGTG
	Gadus_morhua				GGGCCCGAAGCCAACATCTTGGTGTCAGGCAACGAGGTCCGGCAGTTTGCCAAGATCATGATGGAGAGGATGAACATCACCGGGCAGGAGGACACCGCCAAGGAAGGAGACGGTACCGAAGAGGAGCAGGAGAAAGAGAAGAGGGAGGATTACATCGTGGTTTTCTCCCGCTCCACCACGAGGTTGATCCTGAATGAGGCGGAGTTGATCATGGCACTAGCCCAGGAGTTTCAGATGAGGGTCTTGACGGTGTCGCTGGAGGAGCAGTCGTTTGCCAGCATAGTGCAGGTGATCAGCGGGGCGTCCATGCTGTTCAGCATGCACGGCGCTCAGCTCGTCACGGCACTGTTCCTACCCCGAGGGGCCGCCGTGGTGGAGCTGTTCCCCTATGCGGTGAACCCTGAGCAGTACACCCCGTATAAGACCCTGGCCTCCCTGCCGGGCATGGACCTGCAGTACGTCTCCTGGAGGAACTCCATGGAGGAGAACACGGTCACCCATCCGGAACGGCCCTGGGACCAAGGGGGGATCGTGCACCTGGAGAAGGAGGAGCAGGAGCGCATACAGGTCAGCAAGGACGTCCCCAGGCACCTGTGCTGTCGGAACCCAGAGTGGCTTTATAGGATCTACCAGGACACTTTGGTAGACATCCCTTCACTCCTAGAAGTGCTGAAG---GAGGGCCTCAAAACCAGGCCCAGCGTGAAAAAGAACAAGGCGGCCAGCACCGTTCACCCAGGGCGAGTCAGAGAACCCCAATGCCAGACCTCTGTCCAGGCCACCAACGAGGCCAAACTCACAGTGTCCTGGCAGATCCCGTGGAACCTGAAGTTCCTGAAGGTGCGCGAGGTGAAGTATGAGGTG
	Stylephorus_chordatus		NNNNNNNNNNNNNNNNNNNNNNNNNNNNNNAAAGAGATTCGACAGTTTGCCAAGACTATGATGGAGAAGATGAACATTAGTGGTCTGGAGGAAGGAGAGAACGCTGAAGACGCAGATTTGAAGGAG------AAGGAAAAGAGGGAGGATTACATAGTGGTCTTCTCTCGTTCCACCACCAGGCTGATCCTAAATGAAGCAGAACTGATCATGGCACTGGCCCAGGAGTTTCAGATGAGAGTCATTACGGTCTCCCTGGAGGAGCAGTCTTTTACCAGCATCGTTCAGGTGATCAGCGCGGCGTCCATGTTGGTCAGCATGCACGGAGCTCAGCTGGTCGCATCGCTGTTTCTGCCTAGAGGGGCGGCGGTGGTGGAGCTGTTCCCCTACGCTGTGAACCCGGAACAGTACACCCCTTATAAAACCCTCGCCTCCCTGCCAGGCATGGACCTCCAATATGTTGCCTGGAGAAACACTATGGAAGAGAACACGGTCACCCACCCAGACAGGCCCTGGGACCAAGGGGGCATCGTACACTTGGACAAGGAGGAGCAAGAGCGCATCCAGGCCAGCAAGGACGTCCCCAGGCACCTCTGCTGCCGTAACCCAGAGTGGCTCTTCAGAATCTACCAGGACACTTTGGTGGACATCCCTTCACTCTTGGAGGGGCTCAAGGCGGAAGGTCTCAAGAGGAGGCCCGGCTTGAAGAAG---AAGCCAGCGAGCACGGTTCACCCCGGACGGGTCAGAGAGCCCCAGTGCCAGACCTCCGTGCAGGCCGCCAACGAGGCCAAGCTCACAGTCTCCTGGCAGATCCCGTGGAACCTGNNNNNNNNNNNNNNNNNNNNNNNNNNNNNNNNNNNN
	Gbra_75						GGACCCAAAGCCAACATCCTGGTGTCAGGCAATGAGATCCGGCACTTCACCAAGACATTGATGGAGAAGATGAACATCACCAGGCTGGAGGAGGCAACAATGGATGGAAAGCACACCGAGGAGGAG------AAGGAAAAGAAAGATGAATACATTGTAGTGTTCAGTCGCTCCATGACCAGACTGATCCTGAACGAAGCCGAGCTGATCATGGTGCTGGCTCAGGAGTTTCAGATGAGAGTTGTTACAGTATCCCTGGAGGACCAATCTTTCCCCAGCATAGTTCAGGTGATCAGTGGAGCCTCCATGTTGGTCAGCATGCACGGGGCTCAGCTTGTTGCCTCACTTTTCCTGCCCAGAGGAGCTGCCGTGGTGGAACTGTTCCCCTATGCTGTAAACCCAGAACAGTACACTCCATACAAAACCCTTGCTTCCCTGCCAGGTATGGACCTCCACTATGTGTCCTGGAGAAACACTTTGGAGGAGAACACAGTCACTCACCCAGACAGACCCTGGGACCAAGGTGGCATTGTCCACTTGGAGAAGGAAGAGCAAGAGCGAATACTGGCCAGCAAGGACATCCCCCGGCACCTGTGCTGCCGGAACCCTGAGTGGCTCTTCAGGATCTACCAGGACACTTTGGTGGACATCCCTTCACTGCTCGAAGTCCTCAGA---GAGGGTCTGAAGACCAGGCCCAGCTTGAGAAAGGCCAAGCCAGCCAGCACAGTTCATCCAGGCCGGGTCAGAGAGGCCCAGTGCCAAACCTCAGTCCAAGCTGCCAATGAGGCCAAGCTCACAGTCTCCTGGCAAATCCCCTGGAATCTGAAATATCTCAAGGTGAGAGAAGTGAAGTATGAGGTG
	Oatl_98						GGACCCAAAGCCAACATCCTGGTGTCAGGCAATGAGATCCGGCACTTCGCCAAGACACTGATGGAGAAGATGAACATCACCAGGCTGGAGGAGGCAACAATGGATGGAAAGCGCACCAATGAGGAG------AAGGAAAAGAAGGATGAATACATTGTAGTGTTCAGTCGCTCCATGACCAGACTGATCCTAAACGAAGCCGAGCTGATCATGGTGCTGGCTCAGGAGTTTCAGATGAGAGTTGTTACGGTATCCCTGGAGGACCAATCTTTCCCCAGCATAGTTCAGGTTATCAGTGGAGCCTCCATGTTGGTCAGCATGCATGGGGCTCAGCTTGCTGCCTCGCTTTTCCTGCCCAGAGGAGCTGCCGTGGTGGAACTGTTCCCCTATGCTGTAAACCCAGAACAGTACACTCCATATAAAACCCTGGCTTCCCTGCCAGGTATGGACCTCCACTACGTGTCCTGGAAGAACACTTTGGAGGAGAACACAGTCACTCACCCAGACAGACCCTGGGACCAAGGTGGCATCGTCCACTTGGAGAAGGAAGAGCGAGAGCGAATACTGGCCAGCAAGGACGTCCCCAGGCACCTGTGCTGCCGGAACCCTGAGTGGCTCTTCAGGATCTACCAGGACACTTTGGTGGACATCCCTTCACTGCTCGAAGTCCTCAGA---GAGGGTCTGAAGACCAGGCCCAGCTTGAGGAAGGCCAAGCCAGCCAGCACAGTTCATCCGGGCCGGGTCAGAGAGGCCCAGTGCCAAACCTCAGTCCAAGCTGCCAATGAGGCCAAGCTCACAGTCTCCTGGCAAATCCCCTGGAATCTGAAATATCTCAAGGTGAGAGAAGTGAAGTATGAGGTG
	Znjap_89					GGACNNAAGGCCAACATCCTGGTGTCAGGCAATGAGCTCCGGCACTTCGCCAAGACACTGATGGAGAAGATGAACATCACCAGGCTGGAGGAGGAAACAATGGATGGAAAGCGCACTGAGGAGGAG---------------AAGGATGAATACATTGTAGTGTTCAGTCGCTCCGTGACCAGACTGATCCTGAACGAAGCCGAGCTGATCATGGTGCTGGCTCAGGAGTTTCAGATGAGAGTTGTTACGGTATCCCTGGAGGACCAATCTTTYCCCAGCATAGTTCAGGTGATCAGTGGAGCCTCCATGTTGGTCAGCATGCACGGGGCTCAGCTTGTTGCCTCTCTTTTCCTGCCCAGAGGAGCTGCCATTGTGGAACTGTTCCCCTATGGTGTAAACCCAGAACAGTACACTCCATATAAAACCCTGGCTTCCCTGCCAGGTATGGACCTCCACTACTTGTCCTGGAGGAACACTTTGGAGGAGAACACAGTCACTCACCCAGACAGACCCTGGGACCAAGGTGGCATCGTCCACTTGGAGAAGGAAGAGCGAGAGCGAATACTGGCCAGCAAGGACGTCCCCAGGCACCTGTGCTGCCGGAACCCTGAGTGGCTCTTCAGGATCTACCAGGACACTTTGGTGGACATCCCTTCACTGCTCGAAGTCCTCAGA---GAGGGTCTGAAGACCAGGCCCAGCTTGAGGAAGGCCAAGCCAGCCAGCACAGTTCATCCGGGCCGGGTCAGAGAGGCCCAGTGCCAAACCTCAGTCCAAGCTGCCAATGAGGCCAAGCTCACAGTCTCCTGGCAAATCCCCTGGAATCTGAAATATCTCAAGGTGAGGGAAGTGAAGTATGAGGTG
	Lampris_guttatus			GGACCCAAAGCCAACATTCTGGTCTCAGGGAATGAGATCCGGCAGTTCACTAAGGCCATCATGGAGAAGATGAACATAACAAGGGTAGAAGATTCAGAGAAAGATGGAGGGAGTGCCGAAGATGAAAAGGGGAAAGAGAAGAAGGATGAATACATTGTTGTATTCAGCCGTTCAACAACTAGACTGATTCTGAATGAACCTGAGCTGATCATGGCACTGGCCCAGGAGTTTCAGATGAGAGTGATTACAGTGTCCCTGGAGGAACAATCTTTCCCAAGTATTGTTCAGGTTATCAGCGGGGCCTCCATGTTGGTGAGTATGCATGGAGCACAGCTTGTCACCTCACTCTTCCTTCCTCGGGGAGCTGCCGTGGTGGAGCTGTTCCCCTACACTGTGAACCCAGAACAGTACACGCCTTATAAAACCCTCGCCTCCTTGCCAGGCATGGACCTTCAGTATGTTTCTTGGAGGAACACAAAGGAAGAGAACACTGTCACTCACCCAGACAGACCCTGGGACCAAGGGGGAATTGCCCACTTGGAAAAGGATGAGCGAGAGCGTATACTGGCCAGCAAGGAGGTCCCCAGACATCTATGCTGCCGCAACCCGGAATGGCTCTTCCGAATCTACCAGGATACATTAGTGGATATCCCGTCATTTCTGGAGGTCCTTAAA---GAGGGCATAAAGGTCAGACCCAGCTTGAAGAAGTCCAAACCTACCAGTGCAGTTCACCCGGGCCGGGTCAGAGAACCCCAGTGCCAGACTTCAGTCCAAGCCACCAATGAGGCAAAACTTACCGTCTCTTGGCAGATCCCATGGAATCTGAAATACCTGAAGGTGAGAGAAGTGAAGTATGAGGTT
	Regalecus_glesne			GGACCCAAAGCCAATATTCTGGTCTCGGGGAATGAGATCCGGCAGTTCACCAAGGCCATGATGGAGAAGATGAACATCACCAGGGCAGAGGATTCAGAGAAAGATGGAGGGAGTGCTGAAGATGAAAAGGAGAAAGAGAAGAAGGACGAATACATTGTTGTATTCAGCCGTTCAACAACTAGACTAATTCTGAATGAACCTGAGCTGATCATGGCACTGGCTCAGGAATTTCAGATGAGAGTGATTACAGTGTCCCTGGAGGAACAATCTTTCTCAAGTATTGTTCAGGTTATCAGTGGGGCCTCCATGTTGGTGAGTATGCATGGAGCACAGCTTGTCACCTCACTCTTCCTTCCTCGGGGAGCTGCTGTGGTGGAGCTGTTCCCCTACACTGTGAACCCAGAGCAGTACACGCCTTATAAAACCCTCACTTCCTTGCCAGGCATGGACCTTCAGTATGTTTCCTGGATGAACACAAAGGAGGAGAACACCGTCACTCACCCAGACAGACCTTGGGACCAAGGAGGAATTGCCCACTTAGAAAAGGATGAGCGAGAGCGTATACTGGCCAGCAAGGAAGTCCCCAGACATCTGTGCTGCCGCAACCCTGAATGGCTCTTTCGAATCTACCAGGATACATTGGTGGATATCCCATCATTTTTGGAGGCTCTTAAA---GAGGGCCTAAAGACCAGACCCAGTTTGAAGAAGTCTAAACCTGCCACCGCGGTTCACCCGGGCCGGGTCAGAGAACCCCAGTGCCAAACTTCAGTTCAAGCCACCAATGAGGCAAAACTCACTGTCTCGTGGCAGATCCCATGGAATCTGAAATATCTGAAGGTGAGAGAAGTGAAGTATGAGGTT
	Anoplogaster_cornuta		NNNNNNNNNNNNCACATCCTGGTCTCAGGGAACGAGATCCGGCAGTTTGCCAAGGCTTTGATGGAGAGGATGAACCTCACCAGGGTAGAGGAGGCAGAGAAGGATGGGGGGAGCACTGAAGAGGAG------AAAGAGAAGAAGGATGAATACATTGTAGTGTTCAGCCGTTCAACAACAAGGCTGATTCTGAACGAAGCGGAGCTAATCATGAGGCTGGCCCAGGAATTTCAGATGAGAGTGGTTACGGTCTCCCTGGAGGAACAAACTTTCCCCAGCATCGTCCAGATGATCAGTGGGGCCTCCRTGTTAGTCAGCATGCATGGAGCTCAGCTTGTCACCTCACTCTTCCTCCCCAGAGGAGCTGCTGTAGTGGAGCTGTTCCCTTATGCTGTCAACCCAGAACAGTACACCCCATATAAAACCCTCGCCTCCCTACCAGGCATGGACCTTCATTATGTTTCCTGGAGGAACACTATAGAGGAGAACACTGTCACCCACCCAGACAGACCCTGGGAAGAAGGAGGCATCGCCCATTTGGAAAAGGACGAGCAAGAGCGAATACTGGCCAGCAAGGATGTCCCCAGACACCTGTGCTGCCGCAACCCAGAGTGGCTCTTCCGAATCTACCAGGACACTTTGGTGGACATCCCTTCATTSCTGGAGGTCCTCAAA---GAGGGCCTGAAGACCAGGCCCAGCTTGAAGAAGGCCAAGCTGGCCAGCACGGTTCATCCAGGCCGGGTCAGAGAACCCCAGTGCCACACCTCAGTCCAAGCCACCAACGAGGCTAAACTCCTGGTTTTCTGGCAGATACCATGGAATCTGAAATACCTGAAGGTGAGAGAAGTGAAGTACGAGGTG
	Rondeletia_loricata			GGGCCCAAAGCCAACATCCTGGTCTCAGGGAACGAGATCCGGCAGTTCGCCAAGGCTATGATGGAGAAGATGAACTTCACCAGGGTGGAGGAGGCAGAGAAGGGAGGAGGGAGCACTGAAGAGGAG------AAAGAGAAGAAGGATGAATACATTGTCGTGTTCAGTCGTTCAACAACAAGGCTAATTCTGAACGAAGCGGAGCTGATCATGACGCTGGCCCAGGAATTTGAGATGAGAGTGGTTACAGTATCCCTGGAGGAACAAACTTTTGCCAGCATTATCCAGGTGATCAGTGGGGCCTCCATGTTAGTCAGTATGCATGGAGCTCAGCTTGTCACCTCACTCTTCCTCCCCAGAGGAGCTGCTGTGGTGGAGCTGTTCCCCTATGCTGTGAACCCAGAACAGTACACCCCATATAAAACCCTTGCCTCCCTACCAGGCATGGACCTTCAATACGTTTCCTGGAGGAACACTATGGAGGAGAACACCATCACCCACCCAGACCGACCCTGGGAACAAGGAGGTATTGTCCATTTGGAAAAGGACGAGCAAGAGCGAATACTGGCCAGCAAGGACGTCCCCAGGCACCTGTGCTGTCGCGACCCAGAGTGGCTCTTCCGAATCTACCAGGACACTTTGGTGGACATCCCTTCATTCCTGGAAGTCCTCAAA---GAGGGCCTGAGGGCTAGGCCCAGCTTGAGGAAGGCCAAGCCGGCCAGCACGGTTCATCCAGGCCGGGTCAGAGAACCCCAGTGCCACACCTCAGTCCAAGCCACCAATGAGGCTAAACTCACGGTTTCCTGGCAGATCCCGTGGAATCTGAAATACCTGAAGGTGAGAGAAGTGAAGTATGAGGTG
	Myripristis_violacea		GGGCCCAAAGCCAACATCCTGGTCTCAGGGAATGAGATCCGTCAGTTTGCCAAAGCTATGATGGAGAGGATGAACATCACAATGGTAGAAGAGACAGAGAAGGATGCTGGGAGCGTTGAAGAGGAGAAGGAGAAAGAGAAGAAGGATGAATACATTGTGGTGTTTAGTCGTTCATCAACAAGGTTGATTCTGAATGAAGCGGAGCTAATCATGGCTTTAGCCCAGGAATTTCAGATGAGAGTGGTTACAGTATCCTTGGAGGAACAGTCTTTCCCCAGCATCATCCAGATTATCAGCAGGGCCTCAATGTTAGTTAGTATGCATGGAGCTCAGCTTGTCACTTCACTCTTCCTCCCCAGAGGAGCTGCGGTGGTGGAGCTCTTCCCCTTTGCTGTGAACCCAGAACAGTACACCCCATATAAAACCCTTGCCTCCCTACCAGGCATGGACCTTCAGTATGTTTCCTGGAGGAACACCATGGAAGAGAACACTGTCACCCACCCAGATCGACCCTGGGAACAAGGGGGCATCACCCATTTGGAAAAGGATGAGCAAGAACGAATACTGGCAAGCAAGGATGTTCCCAGGCACCTGTGCTGCCGCAACCCAGAATGGCTCTTCCGAATCTATCAGGACACTATGGTGGACATCCCTTCATTCCTGGAAGTCCTCAAA---GAGGGCTTGAGGACCAGGCCCAACTTGAAGAAGACCAAGCTGTCCAACACAGTTCATCCAGGCCGAGTAAGAGAACCTCAGTGCCACACCTCGGTCCAAGCCACCAACGAGGCTAAACTCACAGTTTCCTGGCAGATCCCGTGGAATCTGAAATACCTGAAGGTAAGAGAGGTGAAGTATGAGGTG
	Kurtus_gulliveri			NNNNNNNNNNNNNNNNNNNNNNNNNNNNNNNNNNNNNNNNNNNNNNNNNNNNNNNNNNNNNNNNNNAGAATGAACATCACAAGGGGTGGAGAGGTAGAGAAGGATGGAGGGAGTGCAGAAGATGAGAAGGAGAAAGAGAAGAAGGATGAATACATTGTTGTCTTTAGTCGTTCAACAACAAGGCTGATACTCAATGAAGCAGAGCTAATCATGGTACTGGCCCAGGAGTTCCAGAAGAGGGTGGTCACAGTATCTCTGGAGGAGCAGTCTTTCCCCAGTATCGTCCAGGTGATCAGCGGGGCATCTATGTTAGTCAGTATGCATGGAGCTCAGCTTATCACCTCACTCTTCCTCCCCAGAGGAGCTGTTGTGGTTGAGCTGTACCCATTTGCTGTGAACCCAGAACAGTACACCCCTTATAAAACCCTTGCATCCCTTCCAGGCATGGACCTTCACTATATTTCATGGAGGAACACTAAGGAGGAGAACACTGTCACCCACCCAGACAGGCCCTGGGAGCAAGGAGGCATCAGCCACTTGGAAAAAGAAGAGCAAGAGCGTATACTGGCCAGCAAAGATGTCCCCAGGCACCTTTGCTGCCGCAACCCGGAGTGGCTTTTCCGGATTTACCAGGACACTTTGGTGGACATACCTTCATTCTTGGAAGTCCTCAAA---GAGGGCATGAAGACCAAGCCCATCTTAAAGAAGTCCAAGCCGGCCAACGCGGTCCACCCAGGCCGGGTCAGAGATCCTCAGTGTCAGACCTCAGTACAAACAACCAGTGAGGCTAAACTCACGGTCTCCTGGCAGATCCCGTGGAATCTGAAATACCTGAAGGTAAGAGAGGTCAAATACGAAGTG
	Mugil_cephalus				GGGCCTAAAGCCAACATCTTGGTCTCAGGGAATGAGATCAGGCAGTTTGCCAGGGCTTTGATGGAGAAAATGAACATTACGAGGCCGGAGGACACAGAGAAGGATGGAGGAAGCGCTGAAGACGGGAAGGAGAAAGAGAAGAAGGATGAATATATCGTTGTGTTTAGTCGTTCAACAACGAGGCTGATACTGAATGAGGCAGAGCTAATCATGACCTTGGCCCAGGAGTTCGAGATGAGGGTGGTCACAGTGTCCCTGGAAGAGCAGTCTTTCCCAAGTATTGTCCAGGTGGTCAGTGGTGCTTCCATGTTAGTCAGCATGCATGGAGCCCAGCTTATCACCTCACTCTTCCTCCCCAGAGGGGCCGCTATTGTGGAACTGTACCCCTTTGCTGTGAACCCAGAGCAGTACACCCCATATAAAACCCTTGCCGCCCTTCCGGGCATGGACCTTCACTACGTATCCTGGAGAAACACTCAGGAGGAGAACACGGTCACCCACCCAGACAGGCCTTGGGAACAAGGAGGAATTGTTCACTTGGAAAAAGAAGAGCAAGAACGAATCCTCGCTAGCAAGGATGTCCCCAGGCACTTGTGCTGCCGAAACCCAGAGTGGCTCTTCCGGATCTACCAGGACACCCTTGTGGACATCCCGTCCTTCCTAGAAGTCCTCAAG---GAAGGCATGAAGACCAAGCCGAACTTGAAGAAGGCCAAGGTGGCCAGCACGGTCCACCCCGGCCGGGTCAGAGAAGCCCAGTGTCAGACTTCAGTACAAACCACCAACGAGGCGAAACTCACAGTCTCTTGGCAGATCCCGTGGAATCTGAAGTACCTGAAGGTGAGAGAGGTGAAGTATGAGGTG
	Pberndti_110				GGACCCAAAGCCAACATCCTGGTCTCGGGCAACGAGATTCGGCAGTTCGCCATGGCTATGATGGAGAAGATGAACATCACTTGGACGGAGGAAGCGGAGAAGGATGGAGGCAGCACTGAAGAGGAG------AAAGGGAAAAAGGATAATTACATTGTAGTGTTCAGTCGTTCAACAACAAGGCTGATTCTGAACGAAGTGGAGCTGATCATGTCGCTGGCCCAGGAGTTTCAAATGAGAGTAGTCACAGTCTCCCTGGAGGAGCAATCTTTCCCCAGCATTGTCCAGCTGATCAGCAGAGCCTCCATGTTAGTGAGCATGCATGGAGCTCAGCTTGTCACCTCACTGTTCCTGCCGAGAGGAGCTGCTGTGGTGGAGCTCTTCCCCTACGCTGTGAACCCAGAACAGTACACTCCATATAAGACCCTTGCCTCCCTACCAGGCATGGACCTGCAATATGTTTCCTGGAGGAACACGATGGAGGAGAACACTGTCACCCACCCAGACAGACCCTGGGACCAAGGGGGCATTGCCCACCTGGAAAAGCAGGAGCAAGAACGAATACTTGCCAGCAAAGATATTCCGAGGCACCTGTGTTGCCGAAACCCAGAGTGGCTCTTTCGAATCTACCAGGACACTTTGGTGGACATCCCTTCATTCCTGGAAGTCCTCAAA---GAGGGCTTAAAGACCAGGCCCAGCTTGAAGAAGTCCAAGCCAGCCAGCACAGTTCATCCAGGCCGGGTCAGAGAACCCCAATGCCAGACTTCAGTCCAAGCCACAAATGAGGCTAAGCTTACAGTCTCCTGGCAGATCCCCTGGAATCTAAAATATCTGAAGGTGAGAGAAGTGAAGTATGAAGTG
	Pberndti_111				GGACCCAAAGCCAACATCCTGGTCTCGGGCAACGAGATTCGGCAGTTCGCCATGGCTATGATGGAGAAGATGAACATCACTTGGACGGAGGAAGCGGAGAAGGATGGAGGCAGCACTGAAGAGGAG------AAAGGGAAAAAGGATAATTACATTGTAGTGTTCAGTCGTTCAACAACAAGGCTGATTCTGAACGAAGTGGAGCTGATCATGTCGCTGGCCCAGGAGTTTCAAATGAGAGTAGTCACAGTCTCCCTGGAGGAGCAATCTTTCCCCAGCATTGTCCAGCTGATCAGCAGAGCCTCCATGTTAGTGAGCATGCATGGAGCTCAGCTTGTCACCTCACTGTTCCTGCCGAGAGGAGCTGCTGTGGTGGAGCTCTTCCCCTACGCTGTGAACCCAGAACAGTACACTCCATATAAGACCCTTGCCTCYCTACCAGGCATGGACCTGCAATATGTTTCCTGGAGGAACACGATGGAGGAGAACACTGTCACCCACCCAGACAGACCCTGGGACCAAGGGGGCATTGCCCACCTGGAAAAGCAGGAGCAAGAACGAATACTTGCCAGCAAAGATATTCCGAGGCACCTGTGTTGCCGAAACCCAGAGTGGCTCTTTCGAATCTACCAGGACACTTTGGTGGACATCCCTTCATTCCTGGAAGTCCTCAAA---GAGGGCTTAAAGACCAGGCCCAGCTTGAAGAAGTCCAAGCCAGCCAGCACAGTTCATCCAGGCCGGGTCAGAGAACCCCAATGCCAGACTTCAGTCCAAGCCACAAATGAGGCTAAGCTTACAGTCTCCTGGCAGATCCCCTGGAATCTAAAATATCTGAAGGTGAGAGAAGTGAAGTATGAAGTG
	Pberndti_126				GGACCCAAAGCCAACATCCTGGTCTCGGGCAACGAGATTCGGCAGTTCGCCATGGCTATGATGGAGAAGATGAACATCACTTGGACGGAGGAAGCGGAGAAGGATGGAGGCAGCACTGAAGAGGAG------AAAGGGAAAAAGGATAATTACATTGTAGTGTTCAGTCGTTCAACAACAAGGCTGATTCTGAACGAAGTGGAGCTGATCATGTCGCTGGCCCAGGAGTTTCAAATGAGAGTAGTCACAGTCTCCCTGGAGGAGCAATCTTTCCCCAGCATTGTCCAGCTGATCAGCAGAGCCTCCATGTTAGTGAGCATGCATGGAGCTCAGCTTGTCACCTCACTGTTCCTGCCGAGAGGAGCTGCTGTGGTGGAGCTCTTCCCCTACGCTGTGAACCCAGAACAGTACACTCCATATAAGACCCTTGCCTCCCTACCAGGCATGGACCTGCAATATGTTTCCTGGAGGAACACGATGGAGGAGAACACTGTCACCCACCCAGACAGACCCTGGGACCAAGGGGGCATTGCCCACCTGGAAAAGCAGGAGCAAGAACGAATACTTGCCAGCAAAGATATTCCGAGGCACCTGTGTTGCCGAAACCCAGAGTGGCTCTTTCGAATCTACCAGGACACTTTGGTGGACATCCCTTCATTCCTGGAAGTCCTCAAA---GAGGGCTTAAAGACCAGGCCCAGCTTGAAGAAGTCCAAGCCAGCCAGCACAGTTCATCCAGGCCGGGTCAGAGAACCCCAATGCCAGACTTCAGTCCAAGCCACAAATGAGGCTAAGCTTACAGTCTCCTGGCAGATCCCCTGGAATCTAAAATATCTGAAGGTGAGAGAAGTGAAGTATGAAGTG
	Pberndti_127				GGACCCAAAGCCAACATCCTGGTCTCGGGCAACGAGATTCGGCAGTTCGCCATGGCTATGATGGAGAAGATGAACATCACTTGGACGGAGGAAGCGGAGAAGGATGGAGGCAGCACTGAAGAGGAG------AAAGGGAAAAAGGATAATTACATTGTAGTGTTCAGTCGTTCAACAACAAGGCTGATTCTGAACGAAGTGGAGCTGATCATGTCGCTGGCCCAGGAGTTTCAAATGAGAGTAGTCACAGTCTCCCTGGAGGAGCAATCTTTCCCCAGCATTGTCCAGCTGATCAGCAGAGCCTCCATGTTAGTGAGCATGCATGGAGCTCAGCTTGTCACCTCACTGTTCCTGCCGAGAGGAGCTGCTGTGGTGGAGCTCTTCCCCTACGCTGTGAACCCAGAACAGTACACTCCATATAAGACCCTTGCCTCYCTACCAGGCATGGACCTGCAATATGTTTCCTGGAGGAACACGATGGAGGAGAACACTGTCACCCACCCAGACAGACCCTGGGACCAAGGGGGCATTGCCCACCTGGAAAAGCAGGAGCAAGAACGAATACTTGCCAGCAAAGATATTCCGAGGCACCTGTGTTGCCGAAACCCAGAGTGGCTCTTTCGAATCTACCAGGACACTTTGGTGGACATCCCTTCATTCCTGGAAGTCCTCAAA---GAGGGCTTAAAGACCAGGCCCAGCTTGAAGAAGTCCAAGCCAGCCAGCACAGTTCATCCAGGCCGGGTCAGAGAACCCCAATGCCAGACTTCAGTCCAAGCCACAAATGAGGCTAAGCTTACAGTCTCCTGGCAGATCCCCTGGAATCTAAAATATCTGAAGGTGAGAGAAGTGAAGTATGAAGTG
	Pberndti_144				GGACCCAAAGCCAACATCCTGGTCTCGGGTANCGAGATTCGGCAGTTCGCCATGGCTATGATGGAGAAGATGAACATCACTGGGATGGGGGAAGCGGAGAAGGATGGAGGCAGCACTGAAGAGGAG------AAAGGGAAAAGGGATAATTACATTGTAGTGTTCAGTCGTTCAACAACAAGGCTGATTCTGAACGAAGTGGAGCTGATCATGTCGCTGGCCCAGGAGTTTCAAATGAGAGTAGTCACAGTCTCCCTGGAGGAGCAGTCTTTCCCCAGCATTGTCCAGCTGATCAGCAGAGCCTCCATGTTAGTGAGCATGCATGGAGCTCAGCTTGTCACCTCGCTGTTCCTGCCGAGAGGAGCTGCTGTGGTGGAGCTGTTCCCCTATGCTGTGAACCCAGAACAGTACACTCCATATAAGACCCTTGCCTCCCTACCAGGCATGGACCTGCAATATGTTTCCTGGAGGAACATAATGGAGGAGAACACTGTCACCCACCCAGACAGACCCTGGGACCAAGGGGGCATTGCCCACCTGGAAAAGCAGGAGCAAGAACGCATACTTTCCAGCAAAGATATTCCCAGGCACCTGTGTTGCCGAAACCCAGAGTGGCTCTTTCGAATCTACCAGGATACTTTGGTGGACATCCCTTCATTCCTGGAAGTCCTCAAA---GAGGGCTTAAAGACCAGGCCCAGCTTGAAGAAGTCCAAGCCAGCCAGCACAGTACATCCAGGCCGGGTCAGAGAACCCCAATGCCAGACTTCAGTCCAAGCCACAAATGAGGCTAAGCTTACAGTCTCCTGGCAGATCCCCTGGAATCTGAAATATCTGAAGGTGAGAGAAGTGAAGTACGAAGTG
	Pbusakhini_128				GGACCCAAAGCCAACATCCTGGTCTCGGGTAACGAGATTCGGCAGTTCGCCATGGCTATGATGGAGAAGATGAACATCACTGGGATGGAGGAAGCGGAGAAGGATGGAGGCAGCACTGAAGAGGAG------AAAGGGAAAAGGGATAATTACATTGTAGTGTTCAGTCGTTCAACAACAAGGCTGATTCTGAACGAAGTGGAGCTGATCATGTCGCTGGCCCAGGAGTTTCAAATGAGAGTAGTCACAGTCTCCCTGGAGGAGCAGTCTTTCCCCAGCATTGTCCAGCTGATCAGCAGAGCCTCCATGTTAGTGAGCATGCATGGAGCTCAGCTTGTCACCTCGCTGTTCCTGCCGAGAGGAGCTGCTGTGGTGGAGCTGTTCCCCTATGCTGTGAACCCAGAACAGTACACTCCATATAAGACCCTTGCCTCCCTACCAGGCATGGACCTGCAATATGTTTCCTGGAGGAACATAATGGAGGAGAACACTGTCACCCACCCAGACAGACCCTGGGACCAAGGGGGCATTGCCCACCTGGAAAAGCAGGAGCAAGAACGCATACTTTCCAGCAAAGATATTCCCAGGCACCTGTGTTGCCGAAACCCAGAGTGGCTCTTTCGAATCTACCAGGAYACTTTGGTGGACATCCCTTCATTCCTGGAAGTCCTCAAA---GAGGGCTTAAAGACCAGGCCCAGCTTGAAGAAGTCCAAGCCAGCCAGCACAGTACATCCAGGCCGGGTCAGAGAACCCCAATGCCAGACTTCAGTCCAAGCCACAAATGAGGCTAAGCTTACAGTCTCCTGGCAGATCCCCTGGAATCTGAAATATCTGAAGGTGAGAGAAGTGAAGTACGAAGTG
	Pbusakhini_129				GGACCCAAAGCCAACATCCTGGTCTCGGGTAACGAGATTCGGCAGTTCGCCATGGCTATGATGGAGAAGATGAACATCACTGGGATGGAGGAAGCGGAGAAGGATGGAGGCAGCACTGAAGAGGAG------AAAGGGAAAAGGGATAATTACATTGTAGTGTTCAGTCGTTCAACAACAAGGCTGATTCTGAACGAAGTGGAGCTGATCATGTCGCTGGCCCAGGAGTTTCAAATGAGAGTAGTCACAGTCTCCCTGGAGGAGCAGTCTTTCCCCAGCATTGTCCAGCTGATCAGCAGAGCCTCCATGTTAGTGAGCATGCATGGAGCTCAGCTTGTCACCTCGCTGTTCCTGCCGAGAGGAGCTGCTGTGGTGGAGCTGTTCCCCTATGCTGTGAACCCAGAACAGTACACTCCATATAAGACCCTTGCCTCCCTACCAGGCATGGACCTGCAATATGTTTCCTGGAGGAACATAATGGAGGAGAACACTGTCACCCACCCAGACAGACCCTGGGACCAAGGGGGCATTGCCCACCTGGAAAAGCAGGAGCAAGAACGCATACTTTCCAGCAAAGATATTCCCAGGCACCTGTGTTGCCGAAACCCAGAGTGGCTCTTTCGAATCTACCAGGAYACTTTGGTGGACATCCCTTCATTCCTGGAAGTCCTCAAA---GAGGGCTTAAAGACCAGGCCCAGCTTGAAGAAGTCCAAGCCAGCCAGCACAGTACATCCAGGCCGGGTCAGAGAACCCCAATGCCAGACTTCAGTCCAAGCCACAAATGAGGCTAAGCTTACAGTCTCCTGGCAGATCCCCTGGAATCTGAAATATCTGAAGGTGAGAGAAGTGAAGTACGAAGTG
	Pjaponica_13				GGACCCAAAGCCAACATCCTGGTCTCGGGTAACGAGATTCGGCAGTTCGCCATGGCTATGATGGAGAAGATGAACATCACTGGGATGGAGGAAGCGGAGAAGGATGGAGGCAGCACTGAAGAGGAG------AAAGGGAAAAGGGATAATTACATTGTAGTGTTCAGTCGTTCAACAACAAGGCTGATTCTGAACGAAGTGGAGCTGATCATGTCGCTGGCCCAGGAGTTTCAAATGAGAGTAGTCACAGTCTCCCTGGAGGAGCAGTCTTTCCCCAGCATTGTCCAGCTGATCAGCAGAGCCTCCATGTTAGTGAGCATGCATGGAGCTCAGCTTGTCACCTCGCTGTTCCTGCCGAGAGGAGCTGCTGTGGTGGAGCTGTTCCCCTATGCTGTGAACCCAGAACAGTACACTCCATATAAGACCCTTGCCTCCCTACCAGGCATGGACCTGCAATATGTTTCCTGGAGGAACATAATGGAGGAGAACACTGTCACCCACCCAGACAGACCCTGGGACCAAGGGGGCATTGCCCACCTGGAAAAGCAGGAGCAAGAACGCATACTTTCCAGCAAAGATATTCCCAGGCACCTGTGTTGCCGAAACCCAGAGTGGCTCTTTCGAATCTACCAGGAYACTTTGGTGGACATCCCTTCATTCCTGGAAGTCCTCAAA---GAGGGCTTAAAGACCAGGCCCAGCTTGAAGAAGTCCAAGCCAGCCAGCACAGTACATCCAGGCCGGGTCAGAGAACCCCAATGCCAGACTTCAGTCCAAGCCACAAATGAGGCTAAGCTTACAGTCTCCTGGCAGATCCCCTGGAATCTGAAATATCTGAAGGTGAGAGAAGTGAAGTAYGAAGTG
	Pjaponica_145				GGACCCAAAGCCAACATCCTGGTCTCGGGCANCGAGATTCGGCAGTTCGCCATGGCTATGATGGAGAAGATGAACATCACTTGGACGGAGGAAGCGGAGAAGGATGGAGGCAGCACTGAAGAGGAG------AAAGGGAAAAAGGATAATTACATTGTAGTGTTCAGTCGTTCAACAACAAGGCTGATTCTGAACGAAGTGGAGCTGATCATGTCGCTGGCCCAGGAGTTTCAAATGAGAGTAGTCACAGTCTCCCTGGAGGAGCAATCTTTCCCCAGCATTGTCCAGCTGATCAGCAGAGCCTCCATGTTAGTGAGCATGCATGGAGCTCAGCTTGTCACCTCACTGTTCCTGCCGAGAGGAGCTGCTGTGGTGGAGCTCTTCCCCTACGCTGTGAACCCAGAACAGTACACTCCATATAAGACCCTTGCCTCCCTACCAGGCATGGACCTGCAATATGTTTCCTGGAGGAACACGATGGAGGAGAACACTGTCACCCACCCAGACAGACCCTGGGACCAAGGGGGCATTGCCCACCTGGAAAAGCAGGAGCAAGAACGAATACTTGCCAGCAAAGATATTCCGAGGCACCTGTGTTGCCGAAACCCAGAGTGGCTCTTTCGAATCTACCAGGACACTTTGGTGGACATCCCTTCATTCCTGGAAGTCCTCAAA---GAGGGCTTAAAGACCAGGCCCAGCTTGAAGAAGTCCAAGCCAGCCAGCACAGTTCATCCAGGCCGGGTCAGAGAACCCCAATGCCAGACTTCAGTCCAAGCCACAAATGAGGCTAAGCTTACAGTCTCCTGGCAGATCCCCTGGAATCTAAAATATCTGAAGGTGAGAGAAGTGAAGTANGAAGTG
	Pjaponica_146				GGACCCAAAGCCAACATCCTGGTCTCGGGCANTGAGATTCGGCAGTTCGCCATGGCTATGTTGGAGAAGATGAACATCACTGGGACGGAGGAAGCAGAGAAGGATGGAGGCAGCACTGAAGAGGAG------AAAGGGAAAAAGGATAATTACATTGTAGTGTTCAGTCGCTCAACAACAAGGCTGATTCTGAACGAAGTGGAGCTGATCATGTCGCTGGCCCAGGAGTTTCAAATGAGAGTAGTCACAGTCTCCCTGGAGGAGCAATCTTTCCCCAGCATTGTCCAGCTGATCAGCAGAGCCTCCATGTTAGTGAGCATGCATGGAGCTCAGCTTGTCACCTCGCTGTTCCTGCCGAGAGGAGCTGCTGTGGTGGAGCTGTTCCCCTACGCTGTGAACCCAGAACAGTACACTCCATATAAGACCCTTGCCTCCCTACCAGGCATGGACCTGCAATATGTTTCCTGGAGGAACACGATGGAGGAGAACACTGTCACCCACCCAGACAGACCCTGGGACCAAGGGGGCATTGCCCACCTGGAAAAGCAGGAGCAAGAACGAATACTTGCCAGCAAAGATATTCCGAGGCACCTGTGTTGCCGAAACCCAGAGTGGCTCTTTCGAATCTACCAGGACACTTTGGTGGACATCCCTTCATTCCTGGAAGTCCTCAAA---GAGGGCTTAAAGACCAGGCCCAGCTTGAAGAAGTCCAAGCCAGCCAGCACAGTTCATCCAGGCCGGGTCAGAGAACCCCAATGCCAGACTTCAGTGCAAGCCACAAATGAGGCTAAGCTTACAGTCTCCTGGCAGATCCCCTGGAATCTGAAATATCTGAAGGTGAGAGAAGTGAAGTACGAAGTG
	Pjaponica_147				GGACCCAAAGCCAACATCCTGGTCTCGGGTANCGAGATTCGGCAGTTCGCCATGGCTATGATGGAGAAGATGAACATCACTGGGACGGAGGAAGCGGAGAAGGATGGAGGCAGCACTGAAGAGGAG------AAAGGGAAAAAGGATAATTACATTGTAGTGTTCAGTCGTTCAACAACGAGGCTGATTCTGAACGAAGTGGAGCTGATCATGTCGCTGGCCCAGGAGTTTCAAATGAGAGTAGTCACAGTCTCCCTGGAGGAGCAGTCTCTCCCCAGCATTGTCCAGCTGATCAGCAGAGCCTCCATGTTAGTGAGCATGCATGGAGCTCAGCTTGTCACCTCGCTGTTCCTGCCGAGAGGAGCTGCTGTGGTGGAGCTGTTCCCTTACGCTGTGAACCCAGAACAGTACACTCCATATAAGACCCTTGCCTCCCTACCAGGCATGGACCTGCAATATGTTTCCTGGAGGAACACAATGGAGGAGAACACTGTCACCCACCCAGACAGACCCTGGGACCAAGGGGGCATTGCCCACCTGGAAAAGCAGGAGCAAGAACGAATACTTGCCAGCAAAGATATTCCCAGGCACCTGTGTTGCCGAAACCCAGAGTGGCTCTTTCGAATCTACCAGGACACTTTGGTGGACATCCCTTCATTCCTGGAAGTCCTCAAA---GAGGGCTTAAAGACCAGGCCCGGCTTGAAGAAGTCCAAGCCAGCCAGCACAGTACATCCAGGCCGGGTCAGAGAACCCCAATGCCAGACTTCAGTCCAAGCCACAAATGAGGCTAAGCTTACAGTCTCCTGGCAGATCCCCTGGAATCTGAAATATCTGAAGGTGAGAGAAGTGAAGTACGAAGTG
	Pjaponica_148				NNNNNNNNNNNNNNNNNNCTGGTCTCGGGTAACGAGATTCGGCAGTTCGCCATGGCTATGATGGAGAAGATGAACATCACTGGGACGGAGGAAACGGAGAAGGATGGAGGCAGCACTGAAGAGGAG------AAAGGGAAAAAGGATAATTACATTGTAGTGTTCAGTCGTTCAACAACGAGGCTGATTCTGAACGAAGTGGAGCTGATCATGTCGCTGGCCCAGGAGTTTCAAATGAGAGTAGTCACAGTCTCCCTGGAGGAGCAGTCTCTCCCCAGCATTGTCCAGCTGATCAGCAGAGCCTCCATGTTAGTGAGCATGCATGGAGCTCAGCTTGTCACCTCGCTGTTCCTGCCGAGAGGAGCTGCTGTGGTGGAGCTGTTCCCTTACGCTGTGAACCCAGAACAGTACACTCCATATAAGACCCTTGCCTCCCTACCAGGCATGGACCTGCAATATGTTTCCTGGAGGAACACAATGGAGGAGAACACTGTCACCCACCCAGACAGACCCTGGGACCAAGGGGGCATTGCCCACCTGGAAAAGCAGGAGCAAGAACGAATACTTGCCAGCAAAGATATTCCCAGGCACCTGTGTTGCCGAAACCCAGAGTGGCTCTTTCGAATCTACCAGGACACTTTGGTGGACATCCCTTCATTCCTGGAAGTCCTCAAA---GAGGGCTTAAAGACCAGGCCCGGCTTGAAGAAGTCCAAGCCAGCCAGCACAGTACATCCAGGCCGGGTCAGAGAACCCCAATGCCAGACTTCAGTCCAAGCCACAAATGAGGCTAAGCTTACAGTCTCCTGGCAGATCCCCTGGAATCTGAAATATCTGAAGGTGAGAGAAGTGAAGTACGANNNN
	Pjaponica_149				GGACCCAAAGCCANCATCCTGGTCTCGGGTAACGAGATTCGGCAGTTCGCCATGGCTATGATGGAGAAGATGAACATCACTGGGACGGAGGAAACGGAGAAGGATGGAGGCAGCACTGAAGAGGAG------AAAGGGAAAAAGGATAATTACATTGTAGTGTTCAGTCGTTCAACAACGAGGCTGATTCTGAACGAAGTGGAGCTGATCATGTCGCTGGCCCAGGAGTTTCAAATGAGAGTAGTCACAGTCTCCCTGGAGGAGCAGTCTCTCCCCAGCATTGTCCAGCTGATCAGCAGAGCCTCCATGTTAGTGAGCATGCATGGAGCTCAGCTTGTCACCTCGCTGTTCCTGCCGAGAGGAGCTGCTGTGGTGGAGCTGTTCCCTTACGCTGTGAACCCAGAACAGTACACTCCATATAAGACCCTTGCCTCCCTACCAGGCATGGACCTGCAATATGTTTCCTGGAGGAACACAATGGAGGAGAACACTGTCACCCACCCAGACAGACCCTGGGACCAAGGGGGCATTGCCCACCTGGAAAAGCAGGAGCAAGAACGAATACTTGCCAGCAAAGATATTCCCAGGCACCTGTGTTGCCGAAACCCAGAGTGGCTCTTTCGAATCTACCAGGACACTTTGGTGGACATCCCTTCATTCCTGGAAGTCCTCAAA---GAGGGCTTAAAGACCAGGCCCGGCTTGAAGAAGTCCAAGCCAGCCAGCACAGTACATCCAGGCCGGGTCAGAGAACCCCAATGCCAGACTTCAGTCCAAGCCACAAATGAGGCTAAGCTTACAGTCTCCTGGCAGATCCCCTGGAATCTGAAATATCTGAAGGTGAGAGAAGTGAAGTACGAAGTG
	Pjaponica_150				GGACCCAAAGCCAACATCCTGGTCTCGGGTANCGAGATTCGGCAGTTCGCCATGGCTATGATGGAGAAGATGAACATCACTGGGACGGAGGAAACGGAGAAGGATGGAGGCAGCACTGAAGAGGAG------AAAGGGAAAAAGGATAATTACATTGTAGTGTTCAGTCGTTCAACAACGAGGCTGATTCTGAACGAAGTGGAGCTGATCATGTCGCTGGCCCAGGAGTTTCAAATGAGAGTAGTCACAGTCTCCCTGGAGGAGCAGTCTCTCCCCAGCATTGTCCAGCTGATCAGCAGAGCCTCCATGTTAGTGAGCATGCATGGAGCTCAGCTTGTCACCTCGCTGTTCCTGCCGAGAGGAGCTGCTGTGGTGGAGCTGTTCCCTTACGCTGTGAACCCAGAACAGTACACTCCATATAAGACCCTTGCCTCCCTACCAGGCATGGACCTGCAATATGTTTCCTGGAGGAACACAATGGAGGAGAACACTGTCACCCACCCAGACAGACCCTGGGACCAAGGGGGCATTGCCCACCTGGAAAAGCAGGAGCAAGAACGAATACTTGCCAGCAAAGATATTCCCAGGCACCTGTGTTGCCGAAACCCAGAGTGGCTCTTTCGAATCTACCAGGACACTTTGGTGGACATCCCTTCATTCCTGGAAGTCCTCAAA---GAGGGCTTAAAGACCAGGCCCGGCTTGAAGAAGTCCAAGCCAGCCAGCACAGTACATCCAGGCCGGGTCAGAGAACCCCAATGCCAGACTTCAGTCCAAGCCACAAATGAGGCTAAGCTTACAGTCTCCTGGCAGATCCCCTGGAATCTGAAATATCTGAAGGTGAGAGAAGTGAAGTACGAAGTG
	Pjaponica_151				GGACCCAAAGCCAACATCCTGGTCTCGGGTAACGAGATTCGGCAGTTCGCCATGGCTATGATGGAGAAGATGAACATCACTGGGACGGAGGAAACGGAGAAGGATGGAGGCAGCACTGAAGAGGAG------AAAGGGAAAAAGGATAATTACATTGTAGTGTTCAGTCGTTCAACAACGAGGCTGATTCTGAACGAAGTGGAGCTGATCATGTCGCTGGCCCAGGAGTTTCAAATGAGAGTAGTCACAGTCTCCCTGGAGGAGCAGTCTCTCCCCAGCATTGTCCAGCTGATCAGCAGAGCCTCCATGTTAGTGAGCATGCATGGAGCTCAGCTTGTCACCTCGCTGTTCCTGCCGAGAGGAGCTGCTGTGGTGGAGCTGTTCCCTTACGCTGTGAACCCAGAACAGTACACTCCATATAAGACCCTTGCCTCCCTACCAGGCATGGACCTGCAATATGTTTCCTGGAGGAACACAATGGAGGAGAACACTGTCACCCACCCAGACAGACCCTGGGACCAAGGGGGCATTGCCCACCTGGAAAAGCAGGAGCAAGAACGAATACTTGCCAGCAAAGATATTCCCAGGCACCTGTGTTGCCGAAACCCAGAGTGGCTCTTTCGAATCTACCAGGACACTTTGGTGGACATCCCTTCATTCCTGGAAGTCCTCAAA---GAGGGCTTAAAGACCAGGCCCGGCTTGAAGAAGTCCAAGCCAGCCAGCACAGTACATCCAGGCCGGGTCAGAGAACCCCAATGCCAGACTTCAGTCCAAGCCACAAATGAGGCTAAGCTTACAGTCTCCTGGCAGATCCCCTGGAATCTGAAATATCTGAAGGTGAGAGAAGTGAAGTACGAAGTG
	Pjaponica_152				GGACCCAAANCCAACATCCTGGTCTCGGGTANCGAGATTCGGCAGTTCGCCATGGCTATGATGGAGAAGATGAACATCACTGGGACGGAGGAAACGGAGAAGGATGGAGGCAGCACTGAAGAGGAG------AAAGGGAAAAAGGATAATTACATTGTAGTGTTCAGTCGTTCAACAACGAGGCTGATTCTGAACGAAGTGGAGCTGATCATGTCGCTGGCCCAGGAGTTTCAAATGAGAGTAGTCACAGTCTCCCTGGAGGAGCAGTCTCTCCCCAGCATTGTCCAGCTGATCAGCAGAGCCTCCATGTTAGTGAGCATGCATGGAGCTCAGCTTGTCACCTCGCTGTTCCTGCCGAGAGGAGCTGCTGTGGTGGAGCTGTTCCCTTACGCTGTGAACCCAGAACAGTACACTCCATATAAGACCCTTGCCTCCCTACCAGGCATGGACCTGCAATATGTTTCCTGGAGGAACACAATGGAGGAGAACACTGTCACCCACCCAGACAGACCCTGGGACCAAGGGGGCATTGCCCACCTGGAAAAGCAGGAGCAAGAACGAATACTTGCCAGCAAAGATATTCCCAGGCACCTGTGTTGCCGAAACCCAGAGTGGCTCTTTCGAATCTACCAGGACACTTTGGTGGACATCCCTTCATTCCTGGAAGTCCTCAAA---GAGGGCTTAAAGACCAGGCCCGGCTTGAAGAAGTCCAAGCCAGCCAGCACAGTACATCCAGGCCGGGTCAGAGAACCCCAATGCCAGACTTCAGTCCAAGCCACAAATGAGGCTAAGCTTACAGTCTCCTGGCAGATCCCCTGGAATCTGAAATATCTGAAGGTGAGAGAAGTGAAGTACGAAGTG
	Pjaponica_153				GGACCCAAAGCCAACATCCTGGTCTCGGGTANCGAGATTCGGCAGTTCGCCATGGCTATGATGGAGAAGATGAACATCACTGGGACGGAGGAAGCGGAGAAGGATGGAGGCAGCACTGAAGAGGAG------AAAGGGAAAAAGGATAATTACATTGTAGTGTTCAGTCGTTCAACAACGAGGCTGATTCTGAACGAAGTGGAGCTGATCATGTCGCTGGCCCAGGAGTTTCAAATGAGAGTAGTCACAGTCTCCCTGGAGGAGCAGTCTCTCCCCAGCATTGTCCAGCTGATCAGCAGAGCCTCCATGTTAGTGAGCATGCATGGAGCTCAGCTTGTCACCTCGCTGTTCCTGCCGAGAGGAGCTGCTGTGGTGGAGCTGTTCCCTTACGCTGTGAACCCAGAACAGTACACTCCATATAAGACCCTTGCCTCCCTACCAGGCATGGACCTGCAATATGTTTCCTGGAGGAACACAATGGAGGAGAACACTGTCACCCACCCAGACAGACCCTGGGACCAAGGGGGCATTGCCCACCTGGAAAAGCAGGAGCAAGAACGAATACTTGCCAGCAAAGATATTCCCAGGCACCTGTGTTGCCGAAACCCAGAGTGGCTCTTTCGAATCTACCAGGACACTTTGGTGGACATCCCTTCATTCCTGGAAGTCCTCAAA---GAGGGCTTAAAGACCAGGCCCGGCTTGAAGAAGTCCAAGCCAGCCAGCACAGTACATCCAGGCCGGGTCAGAGAACCCCAATGCCAGACTTCAGTCCAAGCCACAAATGAGGCTAAGCTTACAGTCTCCTGGCAGATCCCCTGGAATCTGAAATATCTGAAGGTGAGAGAAGTGAAGTACGAAGTG
	Pjaponica_154				GGACCCAAAGCCAACATCCTGGTCTCGGGTAACGAGATTCGGCAGTTCGCCATGGCTATGATGGAGAAGATGAACATCACTGGGACGGAGGAAACGGAGAAGGATGGAGGCAGCACTGAAGAGGAG------AAAGGGAAAAAGGATAATTACATTGTAGTGTTCAGTCGTTCAACAACGAGGCTGATTCTGAACGAAGTGGAGCTGATCATGTCGCTGGCCCAGGAGTTTCAAATGAGAGTAGTCACAGTCTCCCTGGAGGAGCAGTCTCTCCCCAGCATTGTCCAGCTGATCAGCAGAGCCTCCATGTTAGTGAGCATGCATGGAGCTCAGCTTGTCACCTCGCTGTTCCTGCCGAGAGGAGCTGCTGTGGTGGAGCTGTTCCCTTACGCTGTGAACCCAGAACAGTACACTCCATATAAGACCCTTGCCTCCCTACCAGGCATGGACCTGCAATATGTTTCCTGGAGGAACACAATGGAGGAGAACACTGTCACCCACCCAGACAGACCCTGGGACCAAGGGGGCATTGCCCACCTGGAAAAGCAGGAGCAAGAACGAATACTTGCCAGCAAAGATATTCCCAGGCACCTGTGTTGCCGAAACCCAGAGTGGCTCTTTCGAATCTACCAGGACACTTTGGTGGACATCCCTTCATTCCTGGAAGTCCTCAAA---GAGGGCTTAAAGACCAGGCCCGGCTTGAAGAAGTCCAAGCCAGCCAGCACAGTACATCCAGGCCGGGTCAGAGAACCCCAATGCCAGACTTCAGTCCAAGCCACAAATGAGGCTAAGCTTACAGTCTCCTGGCAGATCCCCTGGAATCTGAAATATCTGAAGGTGAGAGAAGTGAAGTACGAAGTG
	Plongispina_130				GGACCCAAAGCCAACATCCTGGTCTCGGGTAACGAGATTCGGCAGTTCGCCATGGCTATGATGGAGAAGATGAACATCACTGGGATGGAGGAAGCGGAGAAGGATGGAGGCAGCACTGAAGAGGAG------AAAGGGAAAAAGGATAATTACATTGTAGTGTTCAGTCGTTCAACAACAAGGCTGATTCTGAACGAAGTGGAGCTGATCATGTCGCTGGCCCAGGAGTTTCAAATGAGAGTAGTCACAGTCTCCCTGGAGGAGCAGTCTTTCCCCAGCATTGTCCAGCTGATCAGCAGAGCCTCCATGTTAGTGAGCATGCATGGAGCTCAGCTTGTCACCTCGCTGTTCCTGCCGAGAGGAGCTGCTGTGGTGGAGCTGTTCCCCTACGCTGTGAACCCAGAACAGTACACTCCATATAAGACCCTTGCCTCCCTACCAGGCATGGACCTGCAATATGTTTCCTGGAGGAACACAATGGAGGASAACACTGTCACYCACCCAGACAGACCCTGGGACCAAGGGGGCATTGCCCACCTGGAAAAGCAGGAGCAAGAACGAATACTTGCCAGCAAAGATATTCCCAGGCACCTGTGTTGCCGAAACCCAGAGTGGCTCTTTCGAATCTACCAGGACACTTTGGTGGACATCCCTTCATTCCTGGAAGTCCTCAAA---GAGGGCTTAAAGACCAGGCCCGGCTTGAAGAAGTCCAAGCCAGCCAGCACAGTACATCCAGGCCGGGTCAGAGAACCCCAATGCCAGACTTCAGTCCAAGCCACAAATGAGGCTAAGCTTACAGTCTCCTGGCAGATCCCCTGGAATCTGAAATATCTGAAGGTGAGAGAAGTGAAGTACGAAGTG
	Plongispina_131				GGACCCAAAGCCAACATCCTGGTCTCGGGTAACGAGATTCGGCAGTTCGCCATGGCTATGATGGAGAAGATGAACATCACTGGGATGGAGGAAGCGGAGAAGGATGGAGGCASCACTGAAGAGGAG------AAAGGGAAAAAGGATAATTACATTGTAGTGTTCAGTCGTTCAACAACAAGGCTGATTCTGAACGAAGTGGAGCTGATCATGTCGCTGGCCCAGGAGTTTCAAATGAGAGTAGTCACAGTCTCCCTGGAGGAGCAGTCTTTCCCCAGCATTGTCCAGCTGATCAGCAGAGCCTCCATGTTAGTGAGCATGCATGGAGCTCAGCTTGTCACCTCGCTGTTCCTGCCGAGAGGAGCTGCTGTGGTGGAGCTGTTCCCCTACGCTGTGAACCCAGAACAGTACACTCCATATAAGACCCTTGCCTCCCTACCAGGCATGGACCTGCAATATGTTTCCTGGAGGAACACAATGGAGGAGAACACTGTCACCCACCCAGACAGACCCTGGGACCAAGGGGGCATTGCCCACCTGGAAAAGCAGGAGCAAGAACGAATACTTGCCAGCAAAGATATTCCCAGGCACCTGTGTTGCCGAAACCCAGAGTGGCTCTTTCGAATCTACCAGGACACTTTGGTGGACATCCCTTCATTCCTGGAAGTCCTCAAA---GAGGGCTTAAAGACCAGGCCCGGCTTGAAGAAGTCCAAGCCAGCCAGCACAGTACATCCAGGCCGGGTCAGAGAACCCCAATGCCAGACTTCAGTCCAAGCCACAAATGAGGCTAAGCTTACAGTSTCCTGGCAGATCCCCTGGAATCTGAAATATCTGAAGGTGAGAGAAGTGAAGTACGAAGTG
	Plowei_14					GGACCCAAAGCCAACATCCTGGTCTCGGGCAACGAGATTCGGCAGTTCGCCATGGCTATGTTGGAGAAGATGAACATCACTGGGACGGAGGAAGCAGAGAAGGATGGAGGCAGCACTGAAGAGGAG------AAAGGGAAAAAGGATAATTACATTGTAGTGTTCAGTCGTTCAACAACAAGGCTGATTCTGAACGAAGTGGAGCTGATCATGTCGCTGGCCCAGGAGTTTCAAATGAGAGTAGTCACAGTCTCCCTGGAGGAGCAATCTTTCCCCAGCATTGTCCAGCTGATCAGCAGAGCCTCCATGTTAGTGAGCATGCATGGAGCTCAGCTTGTCACCTCGCTGTTCCTGCCGAGAGGAGCTGCTGTGGTGGAGCTGTTCCCSTACGCTGTGAACCCAGAACAGTACACTCCATATAAGACCCTTGCCTCCCTACCAGGCATGGACCTGCAATATGTTTCCTGGAGGAACACGATGGAGGAGAACACTGTCACCCACCCAGACAGACCCTGGGACCAAGGGGGCATTGCCCACCTGGAAAAGCAGGAGCAAGAACGAATACTTGCCAGCAAAGATATTCCGAGGCACCTGTGTTGCCGAAACCCAGAGTGGCTCTTTCGAATCTACCAGGACACTTTGGTGGACATCCCTTCATTCCTGGAAGTCCTCAAA---GAGGGCTTAAAGACCAGRCCCAGCTTGAAGAAGTCCAAGCCAGCCAGCACAGTTCATCCAGGCCGGGTCAGAGAACCCCAATGCCAGACTTCAGTCCAAGCCACAAATGAGGCTAAGCTTACAGTCTCCTGGCAGATCCCCTGGAATCTGAAATATCTGAAGGTGAGAGAAGTGAAGTACGAAGTG
	Plowei_71					GGACCCAAAGCCAACATCCTGGTCTCGGGCAACGAGATTCGGCAGTTCGCCATGGCTATGTTGGAGAAGATGAACATCACTGGGACGGAGGAAGCAGAGAAGGATGGAGGCAGCACTGAAGAGGAG------AAAGGGAAAAAGGATAATTACATTGTAGTGTTCAGTCGTTCAACAACAAGGCTGATTCTGAACGAAGTGGAGCTGATCATGTCGCTGGCCCAGGAGTTTCAAATGAGAGTAGTCACAGTCTCCCTGGAGGAGCAATCTTTCCCCAGCATTGTCCAGCTGATCAGCAGAGCCTCCATGTTAGTGAGCATGCATGGAGCTCAGCTTGTCACCTCGCTGTTCCTGCCGAGAGGAGCTGCTGTGGTGGAGCTGTTCCCCTACGCTGTGAACCCAGAACAGTACACTCCATATAAGACCCTTGCCTCCCTACCAGGCATGGACCTGCAATATGTTTCCTGGAGGAACACGATGGAGGAGAACACTGTCACCCACCCAGACAGACCCTGGGACCAAGGGGGCATTGCCCACCTGGAAAAGCAGGAGCAAGAACGAATACTTGCCAGCAAAGATATTCCGAGGCACCTGTGTTGCCGAAACCCAGAGTGGCTCTTTCGAATCTACCAGGACACTTTGGTGGACATCCCTTCATTCCTGGAAGTCCTCAAA---GAGGGCTTAAAGACCAGGCCCAGCTTGAAGAAGTCCAAGCCAGCCAGCACAGTTCATCCAGGCCGGGTCAGAGAACCCCAATGCCAGACTTCAGTCCAAGCCACAAATGAGGCTAAGCTTACAGTCTCCTGGCAGATCCCCTGGAATCTGAAATATCTGAAGGTGAGAGAAGTGAAGTACGAAGTG
	Plowei_104					GGACCCAAAGCCAACATCCTGGTCTCGGGCAACGAGATTCGGCAGTTCGCCATGGCTATGTTGGAGAAGATGAACATCACTGGGACGGAGGAARCRGAGAAGGATGGAGGCAGCACTGAAGAGGAG------AAAGGGAAAAAGGATAATTACATTGTAGTGTTCAGTCGTTCAACAACAAGGCTGATTCTGAACGAAGTGGAGCTGATCATGTCGCTGGCCCAGGAGTTTCAAATGAGAGTAGTCACAGTCTCCCTGGAGGAGCAATCTTTCCCCAGCATTGTCCAGCTGATCAGCAGAGCCTCCATGTTAGTGAGCATGCATGGAGCTCAGCTTGTCACCTCGCTGTTCCTGCCGAGAGGAGCTGCTGTGGTGGAGCTGTTCCCCTACGCTGTGAACCCAGAACAGTACACTCCATATAAGACCCTTGCCTCCCTACCAGGCATGGACCTGCAATATGTTTCCTGGAGGAACACGATGGAGGAGAACACTGTCACCCACCCAGACAGACCCTGGGACCAAGGGGGCATTGCCCACCTGGAAAAGCAGGAGCAAGAACGAATACTTGCCAGCAAAGATATTCCGAGGCACCTGTGTTGCCGAAACCCAGAGTGGCTCTTTCGAATCTACCAGGACACTTTGGTGGACATCCCTTCATTCCTGGAAGTCCTCAAA---GAGGGCTTAAAGACCAGGCCCAGCTTGAAGAAGTCCAAGCCAGCCAGCACAGTTCATCCAGGCCGGGTCAGAGAACCCCAATGCCAGACTTCAGTCCAAGCCACAAATGAGGCTAAGCTTACAGTCTCCTGGCAGATCCCCTGGAATCTGAAATATCTGAAGGTGAGAGAAGTGAAGTACGAAGTG
	Plowei_105					GGACCCAAAGCCAACATCCTGGTCTCGGGCAACGAGATTCGGCAGTTCGCCATGGCTATGTTGGAGAAGATGAACATCACTGGGACGGAGGAARCAGAGAAGGATGGAGGCAGCACTGAAGAGGAG------AAAGGGAAAAAGGATAATTACATTGTAGTGTTCAGTCGTTCAACAACAAGGCTGATTCTGAACGAAGTGGAGCTGATCATGTCGCTGGCCCAGGAGTTTCAAATGAGAGTAGTCACAGTCTCCCTGGAGGAGCAATCTTTCCCCAGCATTGTCCAGCTGATCAGCAGAGCCTCCATGTTAGTGAGCATGCATGGAGCTCAGCTTGTCACCTCGCTGTTCCTGCCGAGAGGAGCTGCTGTGGTGGAGCTGTTCCCCTACGCTGTGAACCCAGAACAGTACACTCCATATAAGACCCTTGCCTCCCTACCAGGCATGGACCTGCAATATGTTTCCTGGAGGAACACGATGGAGGAGAACACTGTCACCCACCCAGACAGACCCTGGGACCAAGGGGGCATTGCCCACCTGGAAAAGCAGGAGCAAGAACGAATACTTGCCAGCAAAGATATTCCGAGGCACCTGTGTTGCCGAAACCCAGAGTGGCTCTTTCGAATCTACCAGGACACTTTGGTGGACATCCCTTCATTCCTGGAAGTCCTCAAA---GAGGGCTTAAAGACCAGGCCCAGCTTGAAGAAGTCCAAGCCAGCCAGCACAGTTCATCCAGGCCGGGTCAGAGAACCCCAATGCCAGACTTCAGTCCAAGCCACAAATGAGGCTAAGCTTACAGTCTCCTGGCAGATCCCCTGGAATCTGAAATATCTGAAGGTGAGAGAAGTGAAGTACGAAGTG
	Plowei_106					GGACCCAAAGCCAACATCCTGGTCTCGGGCAACGAGATTCGGCAGTTCGCCATGGCTATGTTGGAGAAGATGAACATCACTGGGACGGAGGAARCAGAGAAGGATGGAGGCAGCACTGAAGAGGAG------AAAGGGAAAAAGGATAATTACATTGTAGTGTTCAGTCGTTCAACAACAAGGCTGATTCTGAACGAAGTGGAGCTGATCATGTCGCTGGCCCAGGAGTTTCAAATGAGAGTAGTCACAGTCTCCCTGGAGGAGCAATCTTTCCCCAGCATTGTCCAGCTGATCAGCAGAGCCTCCATGTTAGTGAGCATGCATGGAGCTCAGCTTGTCACCTCGCTGTTCCTGCCGAGAGGAGCTGCTGTGGTGGAGCTGTTCCCCTACGCTGTGAACCCAGAACAGTACACTCCATATAAGACCCTTGCCTCCCTACCAGGCATGGACCTGCAATATGTTTCCTGGAGGAACACGATGGAGGAGAACACTGTCACCCACCCAGACAGACCCTGGGACCAAGGGGGCATTGCCCACCTGGAAAAGCARGAGCAAGAACGAATACTTGCCAGCAAAGATATTCCGAGGCACCTGTGTTGCCGAAACCCAGAGTGGCTCTTTCGAATCTACCAGGACACTTTGGTGGACATCCCTTCATTCCTGGAAGTCCTCAAA---GAGGGCTTAAAGACCAGGCCCAGCTTGAAGAAGTCCAAGCCAGCCAGCACAGTTCATCCAGGCCGGGTCAGAGAACCCCAATGCCAGACTTCAGTCCAAGCCACAAATGAGGCTAAGCTTACAGTCTCCTGGCAGATCCCCTGGAATCTGAAATATCTGAAGGTGAGAGAAGTGAAGTACGAAGTG
	Plowei_107					GGACCCAAAGCCAACATCCTGGTCTCGGGTAACGAGATTCGGCAGTTCGCCATGGCTATGATGGAGAAGATGAACATCACTGGGACGGAGGAAGCGGAGAAGGATGGAGGCAGCACTGAAGAGGAG------AAAGGGAAAAAGGATAATTACATTGTAGTGTTCAGTCGTTCAACAACAAGGCTGATTCTGAACGAAGTGGAACTGATCATGTCGCTGGCCCAGGAGTTTCAAATGAGAGTAGTCACAGTCTCCCTGGAGGAGCAGTCTCTCCCCAGCATTGTCCAGCTGATCAGCAGAGCCTCCATGTTAGTGAGCATGCATGGAGCTCAGCTTGTCACCTCGCTGTTCCTGCCGAGAGGAGCTGCTGTGGTGGAGCTGTTCCCTTACGCTGTGAACCCAGAACAGTACACTCCATATAAGACCCTTGCCTCCCTACCAGGCATGGACCTGCAATACGTTTCCTGGAGGAACACAATGGAGGAGAACACTGTCACCCACCCAGACAGACCCTGGGACCAAGGGGGCATTGCCCACCTGGAAAAGCAGGAGCAAGAACGAATACTTGCCAGCAAAGATATTCCCAGGCACCTGTGTTGCCGAAACCCAGAGTGGCTCTTTCGAATCTACCAGGACACTTTGGTGGACATCCCTTCATTCCTGGAAGTCCTCAAA---GAGGGCTTAAAGACCAGGCCCGGCTTGAAGAAGTCCAAGCCAGCCAGCACAGTACATCCAGGCCGGGTCAGAGAACCCCAATGCCAGACTTCAGTCCAAGCCACAAATGAGGCTAAGCTTACAGTCTCCTGGCAGATCCCCTGGAATCTGAAATATCTGAAGGTGAGAGAAGTGAAGTACGAAGTG
	Plowei_108					GGACCCAAAGCCAACATCCTGGTCTCGGGCAACGAGATTCGGCAGTTCGCCATGGCTATGTTGGAGAAGATGAACATCACTGGGACGGAGGAARCAGAGAAGGATGGAGGCAGCACTGAAGAGGAG------AAAGGGAAAAAGGATAATTACATTGTAGTGTTCAGTCGTTCAACAACAAGGCTGATTCTGAACGAAGTGGAGCTGATCATGTCGCTGGCCCAGGAGTTTCAAATGAGAGTAGTCACAGTCTCCCTGGAGGAGCAATCTTTCCCCAGCATTGTCCAGCTGATCAGCAGAGCCTCCATGTTAGTGAGCATGCATGGAGCTCAGCTTGTCACCTCGCTGTTCCTGCCGAGAGGAGCTGCTGTGGTGGAGCTGTTCCCCTACGCTGTGAACCCAGAACAGTACACTCCATATAAGACCCTTGCCTCCCTACCAGGCATGGACCTGCAATATGTTTCCTGGAGGAACACGATGGAGGAGAACACTGTCACCCACCCAGACAGACCCTGGGACCAAGGGGGCATTGCCCACCTGGAAAAGCAGGAGCAAGAACGAATACTTGCCAGCAAAGATATTCCGAGGCACCTGTGTTGCCGAAACCCAGAGTGGCTCTTTCGAATCTACCAGGACACTTTGGTGGACATCCCTTCATTCCTGGAAGTCCTCAAA---GAGGGCTTAAAGACCAGGCCCAGCTTGAAGAAGTCCAAGCCAGCCAGCACAGTTCATCCAGGCCGGGTCAGAGAACCCCAATGCCAGACTTCAGTCCAAGCCACAAATGAGGCTAAGCTTACAGTCTCCTGGCAGATCCCCTGGAATCTGAAATATCTGAAGGTGAGAGAAGTGAAGTACGAAGTG
	Plowei_109					GGACCCAAAGCCAACATCCTGGTCTCGGGCAACGAGATTCGGCAGTTCGCCATGGCTATGTTGGAGAAGATGAACATCACTGGGACGGAGGAARCAGAGAAGGATGGAGGCAGCACTGAAGAGGAG------AAAGGGAAAAAGGATAATTACATTGTAGTGTTCAGTCGTTCAACAACAAGGCTGATTCTGAACGAAGTGGAGCTGATCATGTCGCTGGCCCAGGAGTTTCAAATGAGAGTAGTCACAGTCTCCCTGGAGGAGCAATCTTTCCCCAGCATTGTCCAGCTGATCAGCAGAGCCTCCATGTTAGTGAGCATGCATGGAGCTCAGCTTGTCACCTCGCTGTTCCTGCCGAGAGGAGCTGCTGTGGTGGAGCTGTTCCCCTACGCTGTGAACCCAGAACAGTACACTCCATATAAGACCCTTGCCTCCCTACCAGGCATGGACCTGCAATATGTTTCCTGGAGGAACACGATGGAGGAGAACACTGTCACCCACCCAGACAGACCCTGGGACCAAGGGGGCATTGCCCACCTGGAAAAGCAGGAGCAAGAACGAATACTTGCCAGCAAAGATATTCCGAGGCACCTGTGTTGCCGAAACCCAGAGTGGCTCTTTCGAATCTACCAGGACACTTTGGTGGACATCCCTTCATTCCTGGAAGTCCTCAAA---GAGGGCTTAAAGACCAGGCCCAGCTTGAAGAAGTCCAAGCCAGCCAGCACAGTTCATCCAGGCCGGGTCAGAGAACCCCAATGCCAGACTTCAGTCCAAGCCACAAATGAGGCTAAGCTTACAGTCTCCTGGCAGATCCCCTGGAATCTGAAATATCTGAAGGTGAGAGAAGTGAAGTACGAAGTG
	Plowei_113					GGACCCAAAGCCAACATCCTGGTCTCGGGTAACGAGATTCGGCAGTTCGCCATGGCTATGATGGAGAAGATGAACATCACTGGGACGGAGGAAGCGGAGAAGGATGGAGGCAGCACTGAAGAGGAG------AAAGGGAAAAAGGATAATTACATTGTAGTGTTCAGTCGTTCAACAACAAGGCTGATTCTGAACGAAGTGGARCTGATCATGTCGCTGGCCCAGGAGTTTCAAATGAGAGTAGTCACAGTCTCCCTGGAGGAGCAGTCTCTCCCCAGCATTGTCCAGCTGATCAGCAGAGCCTCCATGTTAGTGAGCATGCATGGAGCTCAGCTTGTCACCTCGCTGTTCCTGCCGAGAGGAGCTGCTGTGGTGGAGCTGTTCCCTTACGCTGTGAACCCAGAACAGTACACTCCATATAAGACCCTTGCCTCCCTACCAGGCATGGACCTGCAATACGTTTCCTGGAGGAACACAATGGAGGAGAACACTGTCACCCACCCAGACAGACCCTGGGACCAAGGGGGCATTGCCCACCTGGAAAAGCAGGAGCAAGAACGAATACTTGCCAGCAAAGATATTCCCAGGCACCTGTGTTGCMGAAACCCAGAGTGGCTCTTTCGAATCTACCAGGACACTTTGGTGGACATCCCTTCATTCCTGGAAGTCCTCAAA---GAGGGCTTAAAGACCAGGCCCGGCTTGAAGAAGTCCAAGCCAGCCAGCACAGTACATCCAGGCCGGGTCAGAGAACCCCAATGCCAGACTTCAGTCCAAGCCACAAATGAGGCTAAGCTTACAGTCTCCTGGCAGATCCCCTGGAATCTGAAATATCTGAAGGTGAGAGAAGTGAAGTACGAAGTG
	Plowei_114					GGACCCAAAGCCAACATCCTGGTCTCGGGTAACGAGATTCGGCAGTTCGCCATGGCTATGATGGAGAAGATGAACATCACTGGGACGGAGGAAGCGGAGAAGGATGGAGGCAGCACTGAAGAGGAG------AAAGGGAAAAAGGATAATTACATTGTAGTGTTCAGTCGTTCAACAACAAGGCTGATTCTGAACGAAGTGGAACTGATCATGTCGCTGGCCCAGGAGTTTCAAATGAGAGTAGTCACAGTCTCCCTGGAGGAGCAGTCTCTCCCCAGCATTGTCCAGCTGATCAGCAGAGCCTCCATGTTAGTGAGCATGCATGGAGCTCAGCTTGTCACCTCGCTGTTCCTGCCGAGAGGAGCTGCTGTGGTGGAGCTGTTCCCTTACGCTGTGAACCCAGAACAGTACACTCCATATAAGACCCTTGCCTCCCTACCAGGCATGGACCTGCAATACGTTTCCTGGAGGAACACAATGGAGGAGAACACTGTCACCCACCCAGACAGACCCTGGGACCAAGGGGGCATTGCCCACCTGGAAAAGCAGGAGCAAGAACGAATACTTGCCAGCAAAGATATTCCCAGGCACCTGTGTTGCMGAAACCCAGAGTGGCTCTTTCGAATCTACCAGGACACTTTGGTGGACATCCCTTCATTCCTGGAAGTCCTCAAA---GAGGGCTTAAAGACCAGGCCCGGCTTGAAGAAGTCCAAGCCAGCCAGCACAGTACATCCAGGCCGGGTCAGAGAACCCCAATGCCAGACTTCAGTCCAAGCCACAAATGAGGCTAAGCTTACAGTCTCCTGGCAGATCCCCTGGAATCTGAAATATCTGAAGGTGAGAGAAGTGAAGTACGAAGTG
	Plowei_115					GGACCCAAAGCCAACATCCTGGTCTCGGGCAACGAGATTCGGCAGTTCGCCATGGCTATGTTGGAGAAGATGAACATCACTGGGACGGMGGAAGCAGAGAAGGATGGAGGCAGCACTGAAGAGGAG------AAAGGGAAAAAGGATAATTACATTGTAGTGTTCAGTCGTTCAACAACAAGGCTGATTCTGAACGAAGTGGAGCTGATCATGTCGCTGGCCCAGGAGTTTCAAATGAGAGTAGTCACAGTCTCCCTGGAGGAGCAATCTTTCCCCAGCATTGTCCAGCTGATCAGCAGAGCCTCCATGTTAGTGAGCATGCATGGAGCTCAGCTTGTCACCTCGCTGTTCCTGCCGAGAGGAGCTGCTGTGGTGGAGCTGTTCCCCTACGCTGTGAACCCAGAACAGTACACTCCATATAAGACCCTTGCCTCCCTACCAGGCATGGACCTGCAATATGTTTCCTGGAGGAACACGATGGAGGAGAACACTGTCACCCACCCAGACAGACCCTGGGACCAAGGGGGCATTGCCCACCTGGAAAAGCAGGAGCAAGAACGAATACTTGCYAGCAAAGATATTCCGAGGCACCTGTGTTGCCGAAACCCAGAGTGGCTCTTTCGAATCTACCAGGACACTTTGGTGGACATCCCTTCATTCCTGGAAGTCCTCAAA---GAGGGCTTAAAGACCAGGCCCAGCTTGAAGAAGTCCAAGCCAGCCAGCACAGTTCATCCAGGCCGGGTCAGAGAACCCCAATGCCAGACTTCAGTCCAAGCCACAAATGAGGCTAAGCTTACAGTCTCCTGGCAGATCCCCTGGAATCTGAAATATCTGAAGGTGAGAGAAGTGAAGTACGAAGTG
	Plowei_116					GGACCCAAAGCCAACATCCTGGTCTCGGGCAACGAGATTCGGCAGTTCGCCATGGCTATGTTGGAGAAGATGAACATCACTGGGACGGAGGAAGCAGAGAAGGATGGAGGCAGCACTGAAGAGGAG------AAAGGGAAAAAGGATAATTACATTGTAGTGTTCAGTCGTTCAACAACAAGGCTGATTCTGAACGAAGTGGAGCTGATCATGTCGCTGGCCCAGGAGTTTCAAATGAGAGTAGTCACAGTCTCCCTGGAGGAGCAATCTTTCCCCAGCATTGTCCAGCTGATCAGCAGAGCCTCCATGTTAGTGAGCATGCATGGAGCTCAGCTTGTCACCTCGCTGTTCCTGCCGAGAGGAGCTGCTGTGGTGGAGCTGTTCCCCTACGCTGTGAACCCAGAACAGTACACTCCATATAAGACCCTTGCCTCCCTACCAGGCATGGACCTGCAATATGTTTCCTGGAGGAACACGATGGAGGAGAACACTGTCACCCACCCAGACAGACCCTGGGACCAAGGGGGCATTGCCCACCTGGAAAAGCAGGAGCAAGAACGAATACTTGCCAGCAAAGATATTCCGAGGCACCTGTGTTGCCGAAACCCAGAGTGGCTCTTTCGAATCTACCAGGACACTTTGGTGGACATCCCTTCATTCCTGGAAGTCCTCAAA---GAGGGCTTAAAGACCAGGCCCAGCTTGAAGAAGTCCAAGCCAGCCAGCACAGTTCATCCAGGCCGGGTCAGAGAACCCCAATGCCAGACTTCAGTCCAAGCCACAAATGAGGCTAAGCTTACAGTCTCCTGGCAGATCCCCTGGAATCTGAAATATCTGAAGGTGAGAGAAGTGAAGTACGAAGTG
	Plowei_117					GGACCCAAAGCCAACATCCTGGTCTCGGGCAACGAGATTCGGCAGTTCGCCATGGCTATGTTGGAGAAGATGAACATCACTGGGACGGAGGAAGCAGAGAAGGATGGAGGCAGCACTGAAGAGGAG------AAAGGGAAAAAGGATAATTACATTGTAGTGTTCAGTCGTTCAACAACAAGGCTGATTCTGAACGAAGTGGAGCTGATCATGTCGCTGGCCCAGGAGTTTCAAATGAGAGTAGTCACAGTCTCCCTGGAGGAGCAATCTTTCCCCAGCATTGTCCAGCTGATCAGCAGAGCCTCCATGTTAGTGAGCATGCATGGAGCTCAGCTTGTCACCTCGCTGTTCCTGCCGAGAGGAGCTGCTGTGGTGGAGCTGTTCCCSTACGCTGTGAACCCAGAACAGTACACTCCATATAAGACCCTTGCCTCCCTACCAGGCATGGACCTGCAATATGTTTCCTGGAGGAACACGATGGAGGAGAACACTGTCACCCACCCAGACAGACCCTGGGACCAAGGGGGCATTGCCCACCTGGAAAAGCAGGAGCAAGAACGAATACTTGCCAGCAAAGATATTCCGAGGCACCTGTGTTGCCGAAACCCAGAGTGGCTCTTTCGAATCTACCAGGACACTTTGGTGGACATCCCTTCATTCCTGGAAGTCCTCAAA---GAGGGCTTAAAGACCAGGCCCAGCTTGAAGAAGTCCAAGCCAGCCAGCACAGTTCATCCAGGCCGGGTCAGAGAACCCCAATGCCAGACTTCAGTCCAAGCCACAAATGAGGCTAAGCTTACAGTCTCCTGGCAGATCCCCTGGAATCTGAAATATCTGAAGGTGAGAGAAGTGAAGTACGAAGTG
	Plowei_140					GGACCCAAAGCCAACATCCTGGTCTCGGGCAAYGAGATTCGGCAGTTCGCCATGGCTATGTTGGAGAAGATGAACATCACTGGGACGGAGGAAGCAGAGAAGGATGGAGGCAGCACTGAAGAGGAG------AAAGGGAAAAAGGATAATTACATTGTAGTGTTCAGTCGCTCAACAACAAGGCTGATTCTGAACGAAGTGGAGCTGATCATGTCGCTGGCCCAGGAGTTTCAAATGAGAGTAGTCACAGTCTCCCTGGAGGAGCAATCTTTCCCCAGCATTGTCCAGCTGATCAGCAGAGCCTCCATGTTAGTGAGCATGCATGGAGCTCAGCTTGTCACCTCGCTGTTCCTGCCGAGAGGAGCTGCTGTGGTGGAGCTGTTCCCCTACGCTGTGAACCCAGAACAGTACACTCCATATAAGACCCTTGCCTCCCTACCAGGCATGGACCTGCAATATGTTTCCTGGAGGAACACGATGGAGGAGAACACTGTCACCCACCCAGACAGACCCTGGGACCAAGGGGGCATTGCCCACCTGGAAAAGCAGGAGCAAGAACGAATACTTGCCAGCAAAGATATTCCGAGGCACCTGTGTTGCCGAAACCCAGAGTGGCTCTTTCGAATCTACCAGGACACTTTGGTGGACATCCCTTCATTCCTGGAAGTCCTCAAA---GAGGGCTTAAAGACCAGGCCCAGCTTGAAGAAGTCCAAGCCAGCCAGCACAGTTCATCCAGGCCGGGTCAGAGAACCCCAATGCCAGACTTCAGTGCAAGCCACAAATGAGGCTAAGCTTACAGTCTCCTGGCAGATCCCCTGGAATCTGAAATATCTGAAGGTGAGAGAAGTGAAGTACGAAGTG
	Plowei_155					GGACCCAAAGCCAACATCCTGGTCTCGGGCANTGAGATTCGGCAGTTCGCCATGGCTATGTTGGAGAAGATGAACATCACTGGGACGGAGGAAGCAGAGAAGGATGGAGGCAGCACTGAAGAGGAG------AAAGGGAAAAAGGATAATTACATTGTAGTGTTCAGTCGCTCAACAACAAGGCTGATTCTGAACGAAGTGGAGCTGATCATGTCGCTGGCCCAGGAGTTTCAAATGAGAGTAGTCACAGTCTCCCTGGAGGAGCAATCTTTCCCCAGCATTGTCCAGCTGATCAGCAGAGCCTCCATGTTAGTGAGCATGCATGGAGCTCAGCTTGTCACCTCGCTGTTCCTGCCGAGAGGAGCTGCTGTGGTGGAGCTGTTCCCCTACGCTGTGAACCCAGAACAGTACACTCCATATAAGACCCTTGCCTCCCTACCAGGCATGGACCTGCAATATGTTTCCTGGAGGAACACGATGGAGGAGAACACTGTCACCCACCCAGACAGACCCTGGGACCAAGGGGGCATTGCCCACCTGGAAAAGCAGGAGCAAGAACGAATACTTGCCAGCAAAGATATTCCGAGGCACCTGTGTTGCCGAAACCCAGAGTGGCTCTTTCGAATCTACCAGGACACTTTGGTGGACATCCCTTCATTCCTGGAAGTCCTCAAA---GAGGGCTTAAAGACCAGGCCCAGCTTGAAGAAGTCCAAGCCAGCCAGCACAGTTCATCCAGGCCGGGTCAGAGAACCCCAATGCCAGACTTCAGTGCAAGCCACAAATGAGGCTAAGCTTACAGTCTCCTGGCAGATCCCCTGGAATCTGAAATATCTGAAGGTGAGAGAAGTGAAGTACGAAGTG
	Plowei_156					GGACCCAAAGCCAACATCCTGGTCTCGGGCANYGAGATTCGGCAGTTCGCCATGGCTATGTTGGAGAAGATGAACATCACTGGGACGGAGGAAGCAGAGAAGGATGGAGGCAGCACTGAAGAGGAG------AAAGGGAAAAAGGATAATTACATTGTAGTGTTCAGTCGCTCAACAACAAGGCTGATTCTGAACGAAGTGGAGCTGATCATGTCGCTGGCCCAGGAGTTTCAAATGAGAGTAGTCACAGTCTCCCTGGAGGAGCAATCTTTCCCCAGCATTGTCCAGCTGATCAGCAGAGCCTCCATGTTAGTGAGCATGCATGGAGCTCAGCTTGTCACCTCGCTGTTCCTGCCGAGAGGAGCTGCTGTGGTGGAGCTGTTCCCCTACGCTGTGAACCCAGAACAGTACACTCCATATAAGACCCTTGCCTCCCTACCAGGCATGGACCTGCAATATGTTTCCTGGAGGAACACGATGGAGGAGAACACTGTCACCCACCCAGACAGACCCTGGGACCAAGGGGGCATTGCCCACCTGGAAAAGCAGGAGCAAGAACGAATACTTGCCAGCAAAGATATTCCGAGGCACCTGTGTTGCCGAAACCCAGAGTGGCTCTTTCGAATCTACCAGGACACTTTGGTGGACATCCCTTCATTCCTGGAAGTCCTCAAA---GAGGGCTTAAAGACCAGGCCCAGCTTGAAGAAGTCCAAGCCAGCCAGCACAGTTCATCCAGGCCGGGTCAGAGAACCCCAATGCCAGACTTCAGTGCAAGCCACAAATGAGGCTAAGCTTACAGTCTCCTGGCAGATCCCCTGGAATCTGAAATATCTGAAGGTGAGAGAAGTGAAGTACGAAGTG
	Plowei_157					GGACCCAAAGCCAACATCCTGGTCTCGGGCANYGAGATTCGGCAGTTCGCCATGGCTATGTTGGAGAAGATGAACATCACTGGGACGGAGGAAGCAGAGAAGGATGGAGGCAGCACTGAAGAGGAG------AAAGGGAAAAAGGATAATTACATTGTAGTGTTCAGTCGCTCAACAACAAGGCTGATTCTGAACGAAGTGGAGCTGATCATGTCGCTGGCCCAGGAGTTTCAAATGAGAGTAGTCACAGTCTCCCTGGAGGAGCAATCTTTCCCCAGCATTGTCCAGCTGATCAGCAGAGCCTCCATGTTAGTGAGCATGCATGGAGCTCAGCTTGTCACCTCGCTGTTCCTGCCGAGAGGAGCTGCTGTGGTGGAGCTGTTCCCCTACGCTGTGAACCCAGAACAGTACACTCCATATAAGACCCTTGCCTCCCTACCAGGCATGGACCTGCAATATGTTTCCTGGAGGAACACGATGGAGGAGAACACTGTCACCCACCCAGACAGACCCTGGGACCAAGGGGGCATTGCCCACCTGGAAAAGCAGGAGCAAGAACGAATACTTGCCAGCAAAGATATTCCGAGGCACCTGTGTTGCCGAAACCCAGAGTGGCTCTTTCGAATCTACCAGGACACTTTGGTGGACATCCCTTCATTCCTGGAAGTCCTCAAA---GAGGGCTTAAAGACCAGGCCCAGCTTGAAGAAGTCCAAGCCAGCCAGCACAGTTCATCCAGGCCGGGTCAGAGAACCCCAATGCCAGACTTCAGTGCAAGCCACAAATGAGGCTAAGCTTACAGTCTCCTGGCAGATCCCCTGGAATCTGAAATATCTGAAGGTGAGAGAAGTGAAGTACGAAGTG
	Pnobilis_112				GGACCCAAAGCCAACATCCTGGTCTCGGGTAACGAGATTCGGCAGTTCGCCATGGCTATGATGGAGAAGATGAACATCACTGGGATGGAGGAAGCGGAGAAGGATGGAGGCAGCACTGAAGAGGAG------AAAGGGAAAAGGGATAATTACATTGTAGTGTTCAGTCGTTCAACAACAAGGCTGATTCTGAACGAAGTGGAGCTGATCATGTCGCTGGCCCAGGAGTTTCAAATGAGAGTAGTCACAGTCTCCCTGGAGGAGCAGTCTTTCCCCAGCATTGTCCAGCTGATCAGCAGAGCCTCCATGTTAGTGAGCATGCATGGAGCTCAGCTTGTCACCTCGCTGTTCCTGCCGAGAGGAGCTGCTGTGGTGGAGCTGTTCCCCTATGCTGTGAACCCAGAACAGTACACTCCATATAAGACCCTTGCCTCCCTACCAGGCATGGACCTGCAATATGTTTCCTGGAGGAACATAATGGAGGAGAACACTGTCACCCACCCAGACAGACCCTGGGACCAAGGGGGCATTGCCCACCTGGAAAAGCAGGAGCAAGAACGCATACTTTCCAGCAAAGATATTCCCAGGCACCTGTGTTGCCGAAACCCAGAGTGGCTCTTTCGAATCTACCAGGACACTTTGGTGGACATCCCTTCATTCCTGGAAGTCCTCAAA---GAGGGCTTAAAGACCAGGCCCAGCTTGAAGAAGTCCAAGCCAGCCAGCACAGTACATCCAGGCCGGGTCAGAGAACCCCAATGCCAGACTTCAGTCCAAGCCACAAATGAGGCTAAGCTTACAGTCTCCTGGCAGATCCCCTGGAATCTGAAATATCTGAAGGTGAGAGAAGTGAAGTACGAAGTG
	Pnobilis_141				GGACCCAAAGCCAACATCCTGGTCTCGGGTAACGAGATTCGGCAGTTCGCCATGGCTATGATGGAGAAGATGAACATCACTGGGATGGAGGAAGCGGAGAAGGATGGAGGCAGCACTGAAGAGGAG------AAAGGGAAAAGGGATAATTACATTGTAGTGTTCAGTCGTTCAACAACAAGGCTGATTCTGAACGAAGTGGAGCTGATCATGTCGCTGGCCCAGGAGTTTCAAATGAGAGTAGTCACAGTCTCCCTGGAGGAGCAGTCTTTCCCCAGCATTGTCCAGCTGATCAGCAGAGCCTCCATGTTAGTGAGCATGCATGGAGCTCAGCTTGTCACCTCGCTGTTCCTGCCGAGAGGAGCTGCTGTGGTGGAGCTGTTCCCCTATGCTGTGAACCCAGAACAGTACACTCCATATAAGACCCTTGCCTCCCTACCAGGCATGGACCTGCAATATGTTTCCTGGAGGAACATAATGGAGGAGAACACTGTCACCCACCCAGACAGACCCTGGGACCAAGGGGGCATTGCCCACCTGGAAAAGCAGGAGCAAGAACGCATACTTTCCAGCAAAGATATTCCCAGGCACCTGTGTTGCCGAAACCCAGAGTGGCTCTTTCGAATCTACCAGGACACTTTGGTGGACATCCCTTCATTCCTGGAAGTCCTCAAA---GAGGGCTTAAAGACCAGGCCCAGCTTGAAGAAGTCCAAGCCAGCCAGCACAGTACATCCAGGCCGGGTCAGAGAACCCCAATGCCAGACTTCAGTCCAAGCCACAAATGAGGCTAAGCTTACAGTCTCCTGGCAGATCCCCTGGAATCTGAAATATCTGAAGGTGAGAGAAGTGAAGTACGAAGTG
	Pnobilis_142				GGACCCAAAGCCAACATCCTGGTCTCGGGTAACGAGATTCGGCAGTTCGCCATGGCTATGATGGAGAAGATGAACATCACTGGGATGGAGGAAGCGGAGAAGGATGGAGGCAGCACTGAAGAGGAG------AAAGGGAAAAGGGATAATTACATTGTAGTGTTCAGTCGTTCAACAACAAGGCTGATTCTGAACGAAGTGGAGCTGATCATGTCGCTGGCCCAGGAGTTTCAAATGAGAGTAGTCACAGTCTCCCTGGAGGAGCAGTCTTTCCCCAGCATTGTCCAGCTGATCAGCAGAGCCTCCATGTTAGTGAGCATGCATGGAGCTCAGCTTGTCACCTCGCTGTTCCTGCCGAGAGGAGCTGCTGTGGTGGAGCTGTTCCCCTATGCTGTGAACCCAGAACAGTACACTCCATATAAGACCCTTGCCTCCCTACCAGGCATGGACCTGCAATATGTTTCCTGGAGGAACATAATGGAGGAGAACACTGTCACCCACCCAGACAGACCCTGGGACCAAGGGGGCATTGCCCACCTGGAAAAGCAGGAGCAAGAACGCATACTTTCCAGCAAAGATATTCCCAGGCACCTGTGTTGCCGAAACCCAGAGTGGCTCTTTCGAATCTACCAGGACACTTTGGTGGACATCCCTTCATTCCTGGAAGTCCTCAAA---GAGGGCTTAAAGACCAGGCCCAGCTTGAAGAAGTCCAAGCCAGCCAGCACAGTACATCCAGGCCGGGTCAGAGAACCCCAATGCCAGACTTCAGTCCAAGCCACAAATGAGGCTAAGCTTACAGTCTCCTGGCAGATCCCCTGGAATCTGAAATATCTGAAGGTGAGAGAAGTGAAGTACGAAGTG
	Pnobilis_143				GGACCCAAAGCCAACATCCTGGTCTCGGGTAACGAGATTCGGCAGTTCGCCATGGCTATGATGGAGAAGATGAACATCACTGGGATGGAGGAAGCGGAGAAGGATGGAGGCAGCACTGAAGAGGAG------AAAGGGAAAAGGGATAATTACATTGTAGTGTTCAGTCGTTCAACAACAAGGCTGATTCTGAACGAAGTGGAGCTGATCATGTCGCTGGCCCAGGAGTTTCAAATGAGAGTAGTCACAGTCTCCCTGGAGGAGCAGTCTTTCCCCAGCATTGTCCAGCTGATCAGCAGAGCCTCCATGTTAGTGAGCATGCATGGAGCTCAGCTTGTCACCTCGCTGTTCCTGCCGAGAGGAGCTGCTGTGGTGGAGCTGTTCCCCTATGCTGTGAACCCAGAACAGTACACTCCATATAAGACCCTTGCCTCCCTACCAGGCATGGACCTGCAATATGTTTCCTGGAGGAACATAATGGAGGAGAACACTGTCACCCACCCAGACAGACCCTGGGACCAAGGGGGCATTGCCCACCTGGAAAAGCAGGAGCAAGAACGCATACTTTCCAGCAAAGATATTCCCAGGCACCTGTGTTGCCGAAACCCAGAGTGGCTCTTTCGAATCTACCAGGACACTTTGGTGGACATCCCTTCATTCCTGGAAGTCCTCAAA---GAGGGCTTAAAGACCAGGCCCAGCTTGAAGAAGTCCAAGCCAGCCAGCACAGTACATCCAGGCCGGGTCAGAGAACCCCAATGCCAGACTTCAGTCCAAGCCACAAATGAGGCTAAGCTTACAGTCTCCTGGCAGATCCCCTGGAATCTGAAATATCTGAAGGTGAGAGAAGTGAAGTACGAAGTG
	Psp_121						GGACCCAAAGCCAACATCCTGGTCTCGGGTAACGAGATTCGGCAGTTCGCCATGGCTATGATGGAGAAGATGAACATCACTGGGACGGAGGAAGCGGAGAAGGATGGAGGCAGCACTGAAGAGGAG------AAAGGGAAAAAGGATAATTACATTGTAGTGTTCAGTCGTTCAACAACGAGGCTGATTCTGAACGAAGTGGAGCTGATCATGTCGCTGGCCCAGGAGTTTCAAATGAGAGTAGTCACAGTCTCCCTGGAGGAGCAGTCTCTCCCCAGCATTGTCCAGCTGATCAGCAGAGCCTCCATGTTAGTGAGCATGCATGGAGCTCAGCTTGTCACCTCGCTGTTCCTGCCGAGAGGAGCTGCTGTGGTGGAGCTGTTCCCTTACGCTGTGAACCCAGAACAGTACACTCCATATAAGACCCTTGCCTCCCTACCAGGCATGGACCTGCAATATGTTTCCTGGAGGAACACAATGGAGGAGAACACTGTCACCCACCCAGACAGACCCTGGGACCAAGGGGGCATTGCCCACCTGGAAAAGCAGGAGCAAGAACGAATACTTGCCAGCAAAGATATTCCCAGGCACCTGTGTTGCCGAAACCCAGAGTGGCTCTTTCGAATCTACCAGGACACTTTGGTGGACATCCCTTCATTCCTGGAAGTCCTCAAA---GAGGGCTTAAAGACCAGGCCCGGCTTGAAGAAGTCCAAGCCAGCCAGCACAGTACATCCAGGCCGGGTCAGAGAACCCCAATGCCAGACTTCAGTCCAAGCCACAAATGAGGCTAAGCTTACAGTCTCCTGGCAGATCCCCTGGAATCTGAAATATCTGAAGGTAAGAGAAGTGAAGTACGAAGTG
	Psp_122						GGACCCAAAGCCAACATCCTGGTCTCGGGCAACGAGATTCGGCAGTTCGCCATGGCTATGATGGAGAAGATGAACATCACTTGGACGGAGGAAGCGGAGAAGGATGGAGGCAGCACTGAAGAGGAG------AAAGGSAAAAAGGATAATTACATTGTAGTGTTCAGTCGTTCAACAACAAGGCTGATTCTGAACGAAGTGGAGCTGATCATGTCGCTGGCCCAGGAGTTTCAAATGAGAGTAGTCACAGTCTCCCTGGAGGAGCAATCTTTCCCCAGCATTGTCCAGCTGATCAGCAGAGCCTCCATGTTAGTGAGCATGCATGGAGCTCAGCTTGTCACCTCACTGTTCCTGCCGAGAGGAGCTGCTGTGGTGGAGCTCTTCCCCTACGCTGTGAACCCAGAACAGTACACTCCATATAAGACCCTTGCCTCCCTACCAGGCATGGACCTGCAATATGTTTCCTGGAGGAACACGATGGAGGAGAACACTGTCACCCACCCAGACAGACCCTGGGACCAAGGGGGCATTGCCCACCTGGAAAAGCAGGAGCAAGAACGAATACTTGCCAGCAAAGATATTCCGAGGCACCTGTGTTGCCGAAACCCAGAGTGGCTCTTTCGAATCTACCAGGACACTTTGGTGGACATCCCTTCATTCCTGGAAGTCCTCAAA---GAGGGCTTAAAGACCAGGCCCAGCTTGAAGAAGTCCAAGCCAGCCAGCACAGTTCATCCAGGCCGGGTCAGAGAACCCCAATGCCAGACTTCAGTCCAAGCCACAAATGAGGCTAAGCTTACAGTCTCCTGGCAGATCCCCTGGAATCTAAAATATCTGAAGGTGAGAGAAGTGAAGTATGAAGTG
	Psp_123						GGACCCAAAGCCAACATCCTGGTCTCGGGTAACGAGATTCGGCAGTTCGCCATGGCTATGATGGAGAAGATGAACATCACTGGGACGGAGGAAGCGGAGAAGGATGGAGGCAGCACTGAAGAGGAG------AAAGGGAAAAAGGATAATTACATTGTAGTGTTCAGTCGTTCAACAACGAGGCTGATTCTGAACGAAGTGGAGCTGATCATGTCGCTGGCCCAGGAGTTTCAAATGAGAGTAGTCACAGTCTCCCTGGAGGAGCAGTCTCTCCCCAGCATTGTCCAGCTGATCAGCAGAGCCTCCATGTTAGTGAGCATGCATGGAGCTCAGCTTGTCACCTCGCTGTTCCTGCCGAGAGGAGCTGCTGTGGTGGAGCTGTTCCCTTACGCTGTGAACCCAGAACAGTACACTCCATATAAGACCCTTGCCTCCCTACCAGGCATGGACCTGCAATATGTTTCCTGGAGGAACACAATGGAGGAGAACACTGTCACCCACCCAGACAGACCCTGGGACCAAGGGGGCATTGCCCACCTGGAAAAGCAGGAGCAAGAACGAATACTTGCCAGCAAAGATATTCCCAGGCACCTGTGTTGCCGAAACCCAGAGTGGCTCTTTCGAATCTACCAGGACACTTTGGTGGACATCCCTTCATTCCTGGAAGTCCTCAAA---GAGGGCTTAAAGACCAGGCCCGGCTTGAAGAAGTCCAAGCCAGCCAGCACAGTACATCCAGGCCGGGTCAGAGAACCCCAATGCCAGACTTCAGTCCAAGCCACAAATGAGGCTAAGCTTACAGTCTCCTGGCAGATCCCCTGGAATCTGAAATATCTGAAGGTAAGAGAAGTGAAGTACGAAGTG
	Psp_124						GGACCCAAAGCCAACATCCTGGTCTCGGGCAACGAGATTCGGCAGTTCGCCATGGCTATGATGGAGAAGATGAACATCACTTGGACGGAGGAAGCGGAGAAGGATGGAGGCAGCACTGAAGAGGAG------AAAGGGAAAAAGGATAATTACATTGTAGTGTTCAGTCGTTCAACAACRAGGCTGATTCTGAACGAAGTGGAGCTGATCATGTCGCTGGCCCAGGAGTTTCAAATGAGAGTAGTCACAGTCTCCCTGGAGGAGCAATCTTTCCCCAGCATTGTCCAGCTGATCAGCAGAGCCTCCATGTTAGTGAGCATGCATGGAGCTCAGCTTGTCACCTCACTGTTCCTGCCGAGAGGAGCTGCTGTGGTGGAGCTCTTCCCCTACGCTGTGAACCCAGAACAGTACACTCCATATAAGACCCTTGCCTCYCTACCAGGCATGGACCTGCAATATGTTTCCTGGAGGAACACGATGGAGGAGAACACTGTCACCCACCCAGACAGACCCTGGGACCAAGGGGGCATTGCCCACCTGGAAAAGCAGGAGCAAGAACGAATACTTGCCAGCAAAGATATTCCGAGGCACCTGTGTTGCCGAAACCCAGAGTGGCTCTTTCGAATCTACCAGGACACTTTGGTGGACATCCCTTCATTCCTGGAAGTCCTCAAA---GAGGGCTTAAAGACCAGGCCCAGCTTGAAGAAGTCCAAGCCAGCCAGCACAGTTCATCCAGGCCGGGTCAGAGAACCCCAATGCCAGACTTCAGTCCAAGCCACAAATGAGGCTAAGCTTACAGTCTCCTGGCAGATCCCCTGGAATCTAAAATATCTGAAGGTGAGAGAAGTGAAGTATGAAGTG
	Psp_125						GGACCCAAAGCCAACATCCTGGTCTCGGGCAACGAGATTCGGCAGTTCGCCATGGCTATGATGGAGAAGATGAACATCACTTGGACGGAGGAAGCGGAGAAGGATGGAGGCAGCACTGAAGAGGAG------AAAGGGAAAAAGGATAATTACATTGTAGTGTTCAGTCGTTCAACAACAAGGCTGATTCTGAACGAAGTGGAGCTGATCATGTCGCTGGCCCAGGAGTTTCAAATGAGAGTAGTCACAGTCTCCCTGGAGGAGCAATCTTTCCCCAGCATTGTCCAGCTGATCAGCAGAGCCTCCATGTTAGTGAGCATGCATGGAGCTCAGCTTGTCACCTCACTGTTCCTGCCGAGAGGAGCTGCTGTGGTGGAGCTCTTCCCCTACGCTGTGAACCCAGAACAGTACACTCCATATAAGACCCTTGCCTCCCTACCAGGCATGGACCTGCAATATGTTTCCTGGAGGAACACGATGGAGGAGAACACTGTCACCCACCCAGACAGACCCTGGGACCAAGGGGGCATTGCCCACCTGGAAAAGCAGGAGCAAGAACGAATACTTGCCAGCAAAGATATTCCGAGGCACCTGTGTTGCCGAAACCCAGAGTGGCTCTTTCGAATCTACCAGGACACTTTGGTGGACATCCCTTCATTCCTGGAAGTCCTCAAA---GAGGGCTTAAAGACCAGGCCCAGCTTGAAGAAGTCCAAGCCAGCCAGCACAGTTCATCCAGGCCGGGTCAGAGAACCCCAATGCCAGACTTCAGTCCAAGCCACAAATGAGGCTAAGCTTACAGTCTCCTGGCAGATCCCCTGGAATCTAAAATATCTGAAGGTGAGAGAAGTGAAGTATGAAGTG

[myh6. 780 bp. 1st position]
	
	Bathypterois_atricolor		NNNNNNNNNNNNNNNNNNNNNNNNNNNAAGACGGTCAACACCAAAAGAGTCATCCAATATTTTGCCAGCATTGCTGCAGTCGGTGGTGGA---AAAAAGGATTCAAGCAAGGGCACCCTGGAGGATCAAATCATTCAGGCGAACCCTGCGCTGGAGGCTTTTGGTAACGCCAAAACAGTGAGGAACGATAACTCCTCCCGTTTTGGAAAGTTCATCCGAATTCACTTTGGAACCAGTGGTAAACTGTCCTCTGCGGACATTGAGACCTACCTGCTGGAGAAGTCAAGGGTCACCTTTCAGCTTAAGTCAGAGAGGAACTATCACATCTTCTTCCAAATCTTGTCCAATCAAAAGCCAGATCTGTTGGACATGCTGTTGATCACCAACAACCCTTATGACTACTCCTACATCTCCCAAGGAGAAGTAACCGTACCATCCATCAATGATTCAGAGGAGCTGATAGCCACTGACAGTGCCTTCGATGTGCTTGGCTTCACTCAAGAGGAGAAGATGGGAGTCTACAAGTTGACAGGGGCCATTATGCACTATGGCAACATGAGGTTCAAGCAAAAGCAGCGCGAGGAACAGGCTGAGTCTGACGGTACAGAGGCTGCTGATAAGTCAGCTTATCTAATGGGGCTGAATTCAGCAGACCTAATCAAAGGTCTCTGCCATCCCAGAGTCAAGGTAGGAAATGAGTATGTCACTAAAGGCCAGGGTGTAGATCAAGTCTACTACTCCATCGGTGCANNNNNNNNNNNNNNNNNNNNNNNNNNNNNN
	Neoscopelus_microchir		NNNNNNNNNNNNNNNNNNNNNNNNNNNAAGACAGTCAACACCAAGAGAGTGATCCAGTACTTTGCCTCCATTGCTGCTGTCGGTGGCAGTGGCAAGAAGGACACCAGTAAGGGAACCTTGGAGGATCAAATCATCCAGGCCAACCCTGCGCTGGAGGCCTTTGGGAACGCCAAAACAGCCAGGAATGACAACTCATCCCGTTTTGGAAAATTCATCCGGATCCACTTCGGGACAAGCGGTAAGCTATCATCTGCTGACATCGAGACCTACCTGCTGGAGAAGTCACGTGTCACCTTTCAGCTCAAGGCCGAGAGGAACTACCACATCTTCTTCCAGATTTTGTCCAATCAGAAGCCGGAGCTGTTGGACATGCTGCTCATCACTAACAACCCATACGACTACTCCTACATCTCCCAAGGAGAGGTGACAGTAGCCTCCATCAACGACTCTGAGGAGCTGATGGCCACGGACAGCGCCTTCGATGTGCTCGGCTTCACTCAGGAGGAGAAGATGGGAGTCTATAAGCTGACTGGTGCCATTATGCACTACGGCAACATGAAGTTTAAGCAGAAGCAGCGTGAGGAGCAGGCAGAGCCTGACGGCACTGAGGCTGCTGATAAGTCAGCTTATCTAATGGGGCTGAACTCTGCTGACCTCATCAAATGTCTTTGCCATCCCAGAGTCAAGGTAGGAAATGAGTATGTCACCAAAGGCCAGGGTGTAGATCAAGTCTACTACTCCCTTGGAGCCCTGGCTNNNNNNNNNNNNNNNNNNNNNNNN
	Percopsis_omiscomaycus		NNNNNNNNNNNNNNNNNNNNNNNNNNNAAGACCGTCAACACCAAGAGGGTCATCCAGTACTTTGCCAGCATCGCTGCGGTCGGCGGTGCAGCAAAGAAGGACACCAGCAAGGGAACTCTTGAGGATCAAATCATCCAGGCCAACCCGGCACTGGAGGCATTTGGCAACGCCAAGACCACCAGGAACGACAACTCTTCCCGCTTCGGAAAATTCATCCGGATTCACTTCGGAACAAGCGGGAAGCTGGCGTCTGCCGACATTGAAACATACCTTCTGGAAAAGTCCCGGGTATCCTTTCAGCTCAAGGCTGAGAGGAATTACCATATCTTCTTCCAGATTCTGTCCAATCAGAAGCCAGAGCTGCTGGACATGCTGCTGATCACCAACAACCCGTACGACTACTCCTACATCTCCCAGGGAGAAGTGACCGTCTCCTCTATCAACGACTCCGAGGAGCTAATGGCCACAGACAGTGCCTTTGACGTGCTTGGATTCACTCCTGAGGAGAAGATGGGCGTGTACAAGCTAATAGGAGCCATCATGCATTACGGCAACATGAAGTTTAAACAGAAACAGCGTGAGGAGCAGGCAGAGCCAGACGGAACCGAAGCAGCTGATAAGTCAGCATACCTGATGGGTCTAAACTCTGCTGACCTCATCAAAGGACTGTGCCATCCCAGGGTCAAGGTAGGAAATGAGTATGTCACCAAAGGACAAGGTGTAGACCAAGTCTACTACTCCATTGGTGCTCTTGCTNNNNNNNNNNNNNNNNNNNNNNNN
	Aphredoderus_sayanus		NNNNNNNNNNNNNNNNNNNNNNNNNNNAAGACTGTCAACACCAAGAGGGTCATCCAGTACTTTGCCRGCATCGCTGCCGTTGGTGGTGCAGCAAAGAAGGACACCAGCAAGGGAACTCTAGAGGATCAAATCATCCAGGCCAACCCGGCACTGGAGGCCTTCGGCAATGCCAAGACCGCCAGGAATGACAACTCCTCCCGTTTTGGAAAATTCATTCGGATCCACTTTGGAACAAGCGGGAAGCTGTCATCTGCTGACATTGAAACATATCTTCTGGAAAAGTCCCGGGTCACCTTTCAGCTCAAGGCTGAGAGGAATTACCACATCTTCTTCCAGATCCTGTCCAATCAGAAACCAGAGCTCCTGGAGATGCTGCTGATCACCAATAACCCGTACGACTACTCCTACATTTCCCAGGGAGAAGTGGCCGTCCTCTCAATCAACGATTCAGAGGAGCTGATGGCCACAGACAGCGCCTTCGACGTGCTTGGGTTCACCGCAGAGGAGAAGATGGGCGTGTACAAGCTGACAGGCGCCATCATGCACTATGGCAACATGAAGTTTAAACAAAAACAGCGCGAGGAGCAGGCGGAGCCGGACGGCACCGAGGCAGCGGACAAGTCGGCATACCTCATGGGTCTGAACTCTGCGGACCTCATCAAAGGCCTGTGCCATCCCAGGGTCAAGGTGGGAAATGAGTATGTCACCAAAGGACAGGGTGTAGACCAAGTCTACTACTCCATTGGTGCGCTGGCTNNNNNNNNNNNNNNNNNNNNNNNN
	Chologaster_cornuta			NNNNNNNNNNNNNNNNNNNNNNNNNNNAAGACGGTCAACACCAAGAGGGTCATCCAGTACTTTGCCAGCATCGCTGCGGTTGGAGGCGCAGCAAAGAAGGATGCCAGCAAGGGAACACTTGAGGATCAGATCATCCAGGCCAACCCGGCCCTGGAGGCCTTTGGCAATGCCAAGACCGCCCGCAATGACAACTCCTCCCGTTTTGGAAAATTCATTCGGATCCACTTCGGAACAAGCGGGAAGCTGTCCTCCGCTGACATCGAAACATACCTTCTGGAAAAGTCCCGGGTCACCTTTCAGCTCAAAGCTGAGAGGAATTACCACATCTTCTTCCAGATCCTATCTAATCAGAAACCAGAGCTCTTGGATATGCTGCTGATCACAAACAATCCCTACGACTATTGCTACATCTCTCAGGGAGAAGTGACTGTCGCCTCTATCAATGACTCCGAGGAGCTGATGGCCACAGACAGCGCCTTCGACGTGCTGGGATTCACTCCGGAGGAGAAGATGGGCGTGTACAAGCTGACAGGGGCCATCATGCACTATGGCAACATGAGGTTTAAACAGAAACAGCGTGAGGAGCAGGCGGAGCCAGATGGTACCGAAGCAGCTGACAAGTCAGCATACCCGATGGGTCTGAACTCTGCTGACCTCATCAAAGGACTGTGCCACCCCAGGGTAAAGGTGGGAAATGAGTACGTCACCAAGGGACAAGGTGTAGACCAGGTCTACTACTCCATTGGTGCACTTGCTNNNNNNNNNNNNNNNNNNNNNNNN
	Coryphaenoides_rupestris	NNNNNNNNNNNNNNNNNNNNNNNNNNNAAGACTGTAAACACCAAGCGAGTCATCCAGTACTTTGCCAGCATTGCTGCAGTCGGCGGTGCAGTTAAGAAGGACGCCAGCAAAGGAACCCTGGAGGATCAAATCATCCAGGCCAACCCTGCCTTGGAGGCCTTTGGTAATGCCAAAACCCTGAGAAATGACAACTCCTCACGTTTTGGAAAGTTTATCCGGATTCACTTTGGGAACAGTGGCAAGCTGAGCTCTGCGGACATTGAGACCTACCTCCTAGAAAAGTCCAGAGTCACCTTTCAGCTTAAGTCAGAGAGGAACTATCACATATTCTTCCAGATCTTGTCCAATCAGAAGCCAGATCTGCTGGACATGCTGCTGATAACCAATAACCCGTATGATTACTCCTACATCTCCCAAGGAGAGGTAACTGTGGCGTCCATCAACGACTCTGAGGAGCTCATGGCCACTGACAGTGCATTTGACGTCCTTGGCTTCACCCTGGAAGAGAAGATGGGGGTGTACAAGCTGACAGGTGCCATCATGCACTATGGCAACATGAGGTTCAAGCAGAAGCAGCGTGAGGAGCAGGCAGAGTCCGATGGGACTGAAGCAGCTGATAAATCAGCGTACCTCATGGGTTTGAACTCTGCAGACCTCATCAAATGCCTCTGCCACCCCAGGGTGAAGGTAGGAAATGAATATGTCACCAAAGGTCAAGGGGTGGACCAAGTCTACTACTCCATCGGTGCGCTGGCTNNNNNNNNNNNNNNNNNNNNNNNN
	Gadus_morhua				NNNNNNNNNNNNNNNNNNNNNNNNNNNAAAACCGTCAACACCAAGCGAGTCATCCAATACTTTGCCAGTATCGCTGCGGTTGGCGGTGCGGTCAAGAAGGATGCCAACAAAGGGACTCTGGAGGATCAAATCATCCAGGCCAACCCTGCGCTAGAGGCCTTCGGTAATGCCAAAACCCTGAGGAATGACAACTCCTCTCGTTTTGGAAAGTTCATCCGGATTCACTTCGGGAACAGCGGCAAGCTTAGCTCTGCAGACATCGAGACCTACCTGCTTGAAAAGTCCAGAGTCACTTTCCAGCTGAAGTCTGAGAGGAACTATCACATATTCTTCCAGATCTTGTCCAATCAGAAGCCGGAGCTGTTGGACATGCTGTTAATTACCAACAACCCCTACGATTACTCCTACATCTCCCAAGGAGAGGTAACCGTCGCCTCCATCAACGACTCTGAGGAGCTCATAGGCACTGATAGTGCGTTTGATGTCCTCGGCTTCACCCTGGAAGAAAAGATGGGGGTGTACAAGCTGACTGGTGCCATCATGCACTATGGCAACATGAGGTTCAAGCAGAAGCAGCGCGAGGAGCAGGCAGAGTCAGACGGGACTGAAGCGGCTGATAAATCAGCATACCTCATGGGTCTGAACTCGGCGGATCTCATCAAAGGTCTCTGCCACCCTAGGGTGAAGGTAGGGAATGAATATGTCACCAAAGGTCAAGGGGTGGATCAGGTCTACTACTCCCTTGGTGCGCTGGCTNNNNNNNNNNNNNNNNNNNNNNNN
	Stylephorus_chordatus		NNNNNNNNNNNNNNNNNNNNNNNNNNNNNNNNNNNNNNNNNNNNNNNNGTCATTCAGTACTTTGCCAGCATCGCTGCGGTTGGCGGTGCAGTCAAGAAGGATTCCAGCAAAGGAACCCTGGAAGATCAAATCATCCAGGCCAACCCTGCGTTGGAGGCCTTTGGTAATGCCAAAACATTGAGAAATGATAACTCCTCCCGTTTTGGGAAATTCATCCGCATTCACTTTGGAACCAGCGGCAAGTTAAGCTCTGCTGACATTGAAACTTACTTGCTGGAAAAGTCAAGAGTCACTTTCCAGCTGAAGTCGGAGAGGAACTATCACATCTTCTTCCAGATCTTGTCCAATCAGAAGCCAGAGCTGCTGGACATGCTGTTGATCACCAACAACCCATATGACTACTCCTACATCTCCCAAGGAGAGGTAACGGTAGCGTCTATCAATGACTCAGAGGAGCTCATGGCCACTGACAGTGCCTTTGATGTTTTGGGCTTCACTGCAGAAGAGAAGATGGGAGTGTACAAGTTGATTGGGGCCATTATGCACTATGGCAACATGAGGTTTAAGCAGAAGCAGCGCGAGGAACAGGCAGAACCAGATGGGACGGAGGCTGCTGATAAATCCTCTTACTTGATGGGTCTGAACTCTGCAGATCTCATCAAAGGATTATGCCACCCCAGGGTCAAGGTAGGAAATGAANNNNNNNNNNNNNNNNNNNNNNNNNNNNNNNNNNNNNNNNNNNNNNNNNNNNNNNNNNNNNNNNNNNNNNNNNNNNNNNNN
	Gbra_75						NNNNNNNNNNNNNNNNNNNNNNNNNNNAAGACCGTGAACACCAAGCGGGTCATCCAGTACTTTGCCAGCATTGCTGCAGTTGGCAGCAATGTGAAAAAGGATGCGAGCAAAGGCACCCTGGAGGATCAAATCATCCAAGCCAACCCTGCGCTAGAGGCCTTCGGTAACGCCAAAACACTGAGGAATGACAACTCCTCCCGTTTTGGAAAATTCATCCGAATTCACTTTGGAACAAGTGGCAAGCTGAGCTCTGCTGACATAGAGACTTACCTGCTGGAAAAGTCCAGAGTCACCTTCCAGCTGAAGGCTGAGAGGAACTACCACATCTTCTTCCAGATCTTGTCCAATCAGAAGCCAGAGCTGCTGGACATGCTGTTGATCACCAACAACCCATACGACTACTGCTACATCTCCCAAGGAGAGGTAACCGTAGCATCCATCAACGACTCCGAGGACCTGATGGCCACTGACAGTGCCTTCGATGTGCTTGGCTTCACTCATGAGGAGAAGATGGGAGTGTACAAGCTGATCGGGGCCATAATGCACTATGGCAACATGAGGTTCAAGCAGAAGCCACGTGAGGAGCAGGCAGAGCCCGATGGAACTGAGGCTGCCGATAAGTCAGCTTATCTAATGGGGCTCAACTCTGCAGACCTCATCAAAGGACTTTGCCACCCCAGGGTCAAGGTAGGAAATGAATATGTCACCAAAGGTCAAGGGGTAGACCAAGTCTACTACTCCATGGGTGCACTGGCCNNNNNNNNNNNNNNNNNNNNNNNN
	Oatl_98						NNNNNNNNNNNNNNNNNNNNNNNNNNNAAGACCGTGAACACCAAAAGAGTCATCCAGTACTTTGCCAGCATTGCTGCGGTTGGCAGCAATGTGAAAAAGGATACGAGCAAAGGAACCCTGGAGGATCAAATCATCCAAGCCAACCCTGCGCTAGAGGCCTTCGGTAATGCCAAAACGCTGAGGAATGACAACTCTTCCCGTTTTGGAAAATTCATCCGAATTCACTTTGGAACAAGTGGCAAGCTGAGCTCTGCTGACATAGAGACTTACCTGCTGGAAAAGTCCAGAGTCACCTTCCAGTTGAAGGCTGAGAGGAACTACCACATCTTCTTCCAGATCTTGTCCAATCAGAAGCCAGAGCTGCTGGACATGATGTTGATCACCAACAACCCGTACGACTATTGCTACATCTCCCAAGGAGAGGTAACAGTAGCATCCATCAACGACTCCGAGGAGCTGATGGCCACTGACAGTGCCTTCGATGTGCTTGGCTTCACTTCTGAGGAGAAGATGGGAGTGTACAAGCTAATCGGAGCCATAATGCACTATGGCAACATGAGGTTCAAGCAGAAGCAACGTGAGGAGCAGGCAGAGCCCGATGGAACTGAGGCTGCTGATAAGTCAGCTTATCTAATGGGGCTGAACTCTGCAGACCTCATCAAAGGACTTTGCCACCCCAGGGTCAAGGTGGGAAATGAATATGTCACCAAAGGTCAAGGGGTAGACCAAGTCTACTACTCCATGGGTGCACTGGCCNNNNNNNNNNNNNNNNNNNNNNNN
	Znjap_89					NNNNNNNNNNNNNNNNNNNNNNNNNNNAAGACCGTGAACACCAAGCGCGTCATCCAGTACTTTGCCAGCATTGCCGCGGTTGGCAGCGCTGTGAAAAAGGACACGAGCAAAGGAACCCTGGAGGACCAAATCATCCAGGCCAACCCTGCGCTGGAGGCCTTCGGGAACGCCAAAACGCTGAGGAATGACAACTCTTCCCGTTTTGGAAAATTCATCCGAATTCACTTTGGAACGAGCGGGAAGCTGAGCTCCGCCGACATAGAGACCTACCTGCTGGAAAAGTCCAGAGTCACCTTCCAGCTGAAGGCTGAGAGGAACTACCACATCTTCTTCCAGATCTTGTCCAATCAGAAGCCGGAGCTGCTGGACATGCTGTTGATCACCAACAACCCGTACGACTACTGCTACATCTCCCAAGGAGAGGTGACGGTAGCGTCCATCAACGACTCCGAGGAGCTGATGGCCACCGACAGCGCCTTCGATGTGCTGGGCTTCACTCCTGAGGAGAAGCTGGGGGTGTACAAGCTAATCGGGGCCATAATGCACTACGGCAACATGAGGTTCAAGCAGAAGCAACGTGAGGAGCAGGCAGAGCCGGATGGAACGGAGGCTGCTGATAAGTCAGCGTATCTAATGGGGCTGAACTCTGCAGACCTCATCAAAGGACTGTGCCACCCCAGGGTCAAGGTGGGAAATGAATATGTCACCAAAGGCCAAGGGGTAGACCAAGTCTACTACTCCATAGGCGCACTGGCCNNNNNNNNNNNNNNNNNNNNNNNN
	Lampris_guttatus			NNNNNNNNNNNNNNNNNNNNNNNNNNNNNNNNNNNNNNNACTAAGAGAGTCATCCAGTACTTTGCCAGCATTGCTGCTGTCGGAGGTGGAGGCAAAAAAGACACCAGCGAGGGGACGCTTGAGGATCAAATCATCCAGGCGAACCCTGCGCTGGAGGCATTCGGCAACGCCAAAACATTAAGAAACGACAACTCGTCTCGTTTTGGAAAATTCATTCGAATTCACTTCGGTACGAGTGGCAAACTGTCCTCTGCCGACATTGAGACGTACCTGCTGGAGAAGTCACGTGTCACCTTTCAGCTCAAGGCTGAGAGGAACTACCACATCTTCTACCAGATCCTGTCCAATCAGAAGCCAGAGCTTCTGGACATGCTGCTGATCACCAACAACCCGTACGACTACTCCTACATCTCCCAAGGAGAGGTAACAGTCGCCTCCATCAACGACTCGGAGGAGCTGATGGCCACCGACAGCGCCTTTGATGTGCTCGGTTTCACTCCAGAGGAGAAGATGGGCGTCTATAAACTGACTGGTGCCATCATGCACTACGGCAACATGAAGTTCAAACAGAAGCAGCGGGAGGAGCAGGCTGAACCTGATGGGACGGAGGCTGCTGATAAATCAGCTTACCTAATGGGGCTGAACTCTGCAGACCTCATCAAAGGCCTGTGCCATCCCAGAGTCAAGGTAGGAAATGAATATGTTACCAAAGGCCAAAGTGTGGACCAAGTCTACTACNNNNNNNNNNNNNNNNNNNNNNNNNNNNNNNNNNNNNNNNNN
	Regalecus_glesne			NNNNNNNNNNNNNNNNNNNNNNNNNNNNNNNNNGGGAACACAAATAGGGTCATCCAGTACTTTGCCAGCATCGCTGCAGTGGGCGGTGGAGGCAAGAGGGACACTAGCAAGGGAACCCTGGAGGATCAGATCATCCAAGCCAACCCTGCACTGGAGGCCTTCGGGAATGCCAAAACCCTGAGGAACGACAACTCCTCTCGCTTCGGGAAATTCATCCGCATACATTTCGGGACGAGTGGGAAGCTTTCCTCTGCGGACATTGAGACCTATCTGCTGGAAAAGTCCAGAGTCACCTTTCAGCTCAAGTCGGAGAGAAACTACCACATCTTCTTCCAGATCTTGTCCAATCACAAGCCAGAGCTGCTGGACATGCTGCTGATCACAAACAACCCGTACGACTACTCCTTCATCTCCCAGGGAGAAGTGACGGTGGCCTCCATCAACGACTCGGAGGAGCTGATGGCCACCGACAGTGCCTTTGACGTGCTCGGCTTCACGCACGAGGAGAAAATGGGCGTCTACAAGCTGACCGGGGCCATTATGCACTACGGCAACATGAAGTTCAAGCAGAAGCAGCGTGAGGAGCAGGCGGAGTCGGACGGGACCGAGGCAGCCGACAAGTCCGCCTACCTGATGGGCTTGAACTCCGCTGACCTCATCAAAGGCCTTTGCCATCCCAGGGTCAAGGTAGGGAATGAATACGTCACCAAAGGCCCAGGGGTAGACCCANNNNNNNNNNNNNNNNNNNNNNNNNNNNNNNNNNNNNNNNNNNNNNNNNNN
	Anoplogaster_cornuta		NNNNNNNNNNNNNNNNNNNNNNNNNNNAAGACTGTCAACCACCAGAGAGTCATCCAGTTATTTTCCAGCATCGCTGGGTTTGGAGGTGCAAGCAAGAAGGATACCAGCAAGGGGACACTGGAGGATCAAATCATCCAGGCAAACCCTGCACTGGAGGCTTTTGGTAACGCCAAAACACTGAGGAATGACAACTCATCCCGTTTTGGAAAATTCATCCGAATTCACTTCGGAACCAGTGGCAAGCTGTCCTCTGCTGATATTGAAACTTACCTATTGGAGAAGTCACGTGTCACCTTTCAGCTCAAGGCTGAGAGGAACTATCACATCTTCTTCCAGATATTGTCCAATCACAAGCCAGAGCTGTTGGACATGATGTTGCTCACTAACAACCCATATGACTACTCCTTCATCTCCCAAGGAGAGGTAACAGTAGCATCCATCAATGACGCAGAGGAACTGATAGCCACTGACAGCGCCTTTGATGTGCTTGGCTTTACTCAAGAGGAGAAGATGGGAGTATATAAGCTGATTGGTGCAATTATGCACTATGGCAACATGAGGTTTAAGCAGAAGCAGCGTGAGGAGCAGGCTGAGCCTGACGGAACAGAGGCTGCTGATAAGTCAGCTTACCTTATGGGGCTGAACTCTGCAGACCTCATCAAAGGGCTATGCCATCCCAGAGTCCAAGGTAGGAATGAATATGTCACCCAAAGGCCCAAGGTGGCCCAAGTCTACTACTCCGTTGGTGCACTGGCTNNNNNNNNNNNNNNNNNNNNNNNN
	Rondeletia_loricata			NNNNNNNNNNNNNNNNNNNNNNNNNNNAAGACTGTCAACACCAAGAGAGTCATCCAGTACTTTGCCAGCATCGCTGCGGCTGGTGGAGGC---AAGAAGGATACCAGCAAGGGAACACTGGAGGATCAAATCATCCAGGCAAACCCTGCACTGGAAGCCTTTGGTAACGCCAAAACACTGAGGAATGACAACTCATCCCGTTTTGGAAAATTCATCCGAATTCACTTCGGAACCAGTGGCAAGCTGTCGTCTGCTGACATTGAGACTTACCTGCTGGAGAAGTCGCGTGTCACCTTCCAGCTCAAGTCTGAGAGGAACTACCACATCTTCTTCCAGATCTTGTCCAATCAGAAGCCAGAGCTGCTGGAAATGCTGTTGATTACCAACAACCCATATGACTACTCCTACATCTCCCAAGGAGAGGTAACAGTACAATCCATCAACGACTCAGAGGAACTGATGGCCACTGACAACGCCTTCAACGTGCTTGGCTTCACTCAAGAGGAGAAGAATGGAGTCTATAAGCTGACCGGTGCCATTATGCACTATGGCAACATGAAGTTTAAGCAGAAGCAGCGTGAGGAGCAGGCTGAGCCTGACGGAACGGAGGCTGCTGATAAGTCAGCTTACCTAATGGGGCTGAACTCTGCAGACCTCATCAAAGGGCTGTGCCATCCCAGAGTCAAGGTAGGAAATGAATATGTCACCAAAGGCCAAGGTGTAGACCAAGTCTACTACTCCACTGGTGCTCTGGCTNNNNNNNNNNNNNNNNNNNNNNNN
	Myripristis_violacea		NNNNNNNNNNNNNNNNNNNNNNNNNNNAAGACTGTCAACACCAAGAGAGTCATCCAGTACTTTGCCAGCATCGCTGCGGTTGGTGGCGGGGGAAAGAAGGACACCAGCAAGGGAACACTGGAGGATCAAATCATCCAGGCAAACCCTGCACTGGAGGCCTTTGGTAATGCCAAAACTGTGAGGAATGACAACTCATCCCGTTTTGGAAAATTCATCCGGATTCACTTCGGGACCAGTGGCAAGCTGTCATCAGCTGACATTGAGACTTACCTGCTGGAGAAGTCACGCGTCACCTTTCAGCTCAAGTCTGAGAGGAACTACCATATCTTCTTCCAGATCTTGTCCAATCAGAAGCCAGAGCTGCTGGACATGCTGTTGATCACCAACAACCCATATGACTACTCCTACATCTCCCAAGGAGAGGTGACGGTCGCATCTATCAATGACTCAGAGGAGCTGATGGCCACTGACAATGCCTTCGACGTGCTTGGCTTCACTCAGGAGGAGAAGATGGGCGTCTATAAGCTGACCGGGGCCATCATGCACTACGGCAACATGAAGTTTAAGCAGAAGCAGCGTGAGGAGCAGGCAGAGCCTGATGGAACAGAGGCTGCTGACAAGTCAGCTTACCTAATGGGGCTGAACTCTGCCGACCTCATCAAAGGGCTGTGCCACCCCAGAGTCAAGGTAGGAAATGAATATGTGACCAAAGGCCAAGGTGTGGACCAAGTCTACTATTCCATTGGTGCTCTGGCCNNNNNNNNNNNNNNNNNNNNNNNN
	Kurtus_gulliveri			NNNNNNNNNNNNNNNNNNNNNNNNNNNAAAACCGTCAACACCAAGAGAGTTATCCAGTACTTCGCCAGCATTGCTGCTGTTGGTGGTGGAGGCAAAAAGGACACCAGTAAGGGGACACTGGAGGATCAAATCATCCAGGCAAATCCTGCACTGGAGGCCTTTGGCAACGCCAAAACAGTAAGAAATGACAACTCATCTCGTTTTGGAAAATTCATCCGAATTCATTTCGGAAACAGTGGCAAGTTATCATCTGCCGACATTGAGACTTACCTACTGGAGAAGTCACGCGTCACCTTTCAGCTTAAGGCTGAGAGGAACTACCACATCTTCTACCAGATTCTGTCCAATCAGAAGCCAGAGCTGCTGGACATGCTGCTGATCACCAACAACCCGTATGACTATTCCTACATCTCCCAAGGAGAGGTAACAGTTGCCTCCATCAACGACTCAGAGGAACTGATGGCCACTGACAGTGCCTTTGATGTGCTTGGCTTCACTCCAGAGGAGAAGATGGGTGTCTATAAACTGATCGGTGCCATCATGCACCATGGAAACATGAAGTTTAAACAAAAGCAGCGTGAAGAGCAGGCTGAGCCCGACGGGACAGAGGCTGCTGATAAATCCGCTTATCTATGGGGGCTGAACTCTGCTGACCTTATAAAAGGGCTGTGCCATCCCAGGGTGAAGGTAGGAAATGAATATGTCACTAAAGGCCAGAGTGTGGACCAGGTCTACTACTCCATTGGGGCTCTGGCCNNNNNNNNNNNNNNNNNNNNNNNN
	Mugil_cephalus				NNNNNNNNNNNNNNNNNNNNNNNNNNNAAGACAGTGAACACCAAGAGAGTCATCCAGTACTTCGCCAGCATCGCAGCAGTTGGAGGCGCAGGCAAGAAAGACAGCAGCAAGGGGACGCTGGAGGATCAGATCATCCAGGCCAACCCGGCGCTGGAGGCCTTCGGCAACGCCAAGACGCTGAGGAACGACAACTCCTCTCGCTTTGGAAAATTCATCCGAATTCACTTCGGCCCGAGCGGCAAACTGTCGTCTGCCGACATTGAGACGTACCTGCTGGAGAAGTCCCGCGTCACCTTTCAGCTCAAGGCAGAGAGGAACTACCACATCTTCTACCAGATCCTGTCCAATCAGAAGCCGGAGCTGCTGGACATGCTGCTGATCACCAACAACCCCTACGACTACTCCTACATCTCCCAAGGAGAGGTGACGGTCGCCTCCATCAACGACTCAGAGGAGCTGATGGCCACCGACAGCGCCTTCGACGTCCTCGGCTTTACTCTGGAGGAGAAGATGGGCGTCTACAAACTGACCGGAGCCATCATGCATTACGGGAACATGAAGTTTAAACAGAAGCAGCGTGAGGAACAAGCCGAGCCGGACGGGACCGAGGCCGCTGATAAATCCGCCTACCTGATGGGGCTGAACTCCGCTGACCTCATTAAAGGGTTGTGTCATCCCAGGGTCAAGGTGGGAAACGAATACGTCACCAAAGGCCAGAGCGTGGACCAGGTGTACTACTCCATCGGTGCTCTGGCGNNNNNNNNNNNNNNNNNNNNNNNN
	Pberndti_110				CTCATCACCGGAGAATCCGGGGCTGGGAAGACTGTTAACACCAAGAGAGTCATCCAGTACTTTGCAAGTATTGCTGCTGTTGGCAGTGCAGTTAAGAAGGATGCCAGCAAAGGAACACTGGAGGATCAAATCATCCAGGCCAACCCTGCACTGGAGGCCTTTGGTAATGCCAAAACAGTTAGGAATGATAACTCCTCCCGTTTTGGAAAATTCATCCGAATTCACTTCGGAAACAGTGGCAAGCTGTCCTCTGCTGACATTGAGACTTACCTGCTGGAGAAGTCACGTGTCACCTTTCAGCTTAAGTCTGAGAGGAACTACCACGTCTTCTTCCAGATCTTGTCCAATCAGAAGCCAGAACTGCTGGACATGTTGCTGATCACCAACAACCCGTACGATTACTCCTTCATCTCCCAAGGAGAGGTGACAGTAGCATCCATCAACGACTCAGAGGAGCTGTTAGCCACTGACAGCGCCTTTGATGTGCTTGGCTTCACTCAGGAGGAGAAGATGGGAGTGTACAAGTTGATTGGTGCCATTATGCACTACGGCAACATGAAGTTCAAACAGAAGCAGCGTGAAGAGCAGGCTGAACCTGATGGAACTGAGGCTGCTGATAAGTCAGCTTACCTGATGGGGCTAAACTCTGCAGACCTTATCAAAGGACTGTGTCATCCCAGAGTCAAAGTAGGAAATGAATATGTCACCAAAGGTCAAGGTGTAGACCAAGTCTACTACTCCATTGGTGCACTGGCTAAGTCAGTGTATGAGAANATGTTC
	Pberndti_111				CTCATCACCGGAGAATCCGGGGCTGGGAAGACTGTTAACACCAAGAGAGTCATCCAGTACTTTGCAAGTATTGCTGCTGTTGGCAGTGCAGTTAAGAAGGATGCCAGCAAAGGAACACTGGAGGATCAAATCATCCAGGCCAACCCTGCACTGGAGGCCTTTGGTAATGCCAAAACAGTTAGGAATGATAACTCCTCCCGTTTTGGAAAATTCATCCGAATTCACTTCGGAAACAGTGGCAAGCTGTCCTCTGCTGACATTGAGACTTACCTGCTGGAGAAGTCACGTGTCACCTTTCAGCTTAAGTCTGAGAGGAACTACCACGTCTTCTTCCAGATCTTGTCCAATCAGAAGCCAGAACTGCTGGACATGTTGCTGATCACCAACAACCCGTACGATTACTCCTTCATCTCCCAAGGAGAGGTGACAGTAGCATCCATCAACGACTCAGAGGAGCTGTTAGCCACTGACAGCGCCTTTGATGTGCTTGGCTTCACTCAGGAGGAGAAGATGGGAGTGTACAAGTTGATTGGTGCCATTATGCACTACGGCAACATGAAGTTCAAACAGAAGCAGCGTGAAGAGCAGGCTGAACCTGATGGAACTGAGGCTGCTGATAAGTCAGCTTACCTGATGGGGCTAAACTCTGCAGACCTTATCAAAGGACTGTGTCATCCCAGAGTCAAAGTAGGAAATGAATATGTCACCAAAGGTCAAGGTGTAGACCAAGTCTACTACTCCATTGGTGCACTGGCTAAGTCAGTGTATGAGAANATGTTC
	Pberndti_126				CTCATCACCGGAGAATCCGGGGCTGGGAAGACTGTTAACACCAAGAGAGTCATCCAGTACTTTGCAAGTATTGCTGCTGTTGGCAGTGCAGTTAAGAAGGATGCCAGCAAAGGAACACTGGAGGATCAAATCATCCAGGCCAACCCTGCACTGGAGGCCTTTGGTAATGCCAAAACAGTTAGGAATGATAACTCCTCCCGTTTTGGAAAATTCATCCGAATTCACTTCGGAAACAGTGGCAAGCTGTCCTCTGCTGACATTGAGACTTACCTGCTGGAGAAGTCACGTGTCACCTTTCAGCTTAAGTCTGAGAGGAACTACCACGTCTTCTTCCAGATCTTGTCCAATCAGAAGCCAGAACTGCTGGACATGTTGCTGATCACCAACAACCCGTACGATTACTCCTTCATCTCCCAAGGAGAGGTGACAGTAGCATCCATCAACGACTCAGAGGAGCTGTTAGCCACTGACAGCGCCTTTGATGTGCTTGGCTTCACTCAGGAGGAGAAGATGGGAGTGTACAAGTTGATTGGTGCCATTATGCACTACGGCAACATGAAGTTCAAACAGAAGCAGCGTGAAGAGCAGGCTGAACCTGATGGAACTGAGGCTGCTGATAAGTCAGCTTACCTGATGGGGCTAAACTCTGCAGACCTTATCAAAGGACTGTGTCATCCCAGAGTCAAAGTAGGAAATGAATATGTCACCAAAGGTCAAGGTGTAGACCAAGTCTACTACTCCATTGGTGCACTGGCTAAGTCAGTGTATGAGAAAATGTTC
	Pberndti_127				CTCATCACTGGAGAATCCGGGGCTGGGAAGACTGTTAACACCAAGAGAGTCATCCAGTACTTTGCAAGTATTGCTGCTGTTGGCAGTGCAGTTAAGAAGGATGCCAGCAAAGGAACACTGGAGGATCAAATCATCCAGGCCAACCCTGCACTGGAGGCCTTTGGTAATGCCAAAACAGTTAGGAATGATAACTCCTCCCGTTTTGGAAAATTCATCCGAATTCACTTCGGAAACAGTGGCAAGCTGTCCTCTGCTGACATTGAGACTTACCTGCTGGAGAAGTCACGTGTCACCTTTCAGCTTAAGTCTGAGAGGAACTACCACGTCTTCTTCCAGATCTTGTCCAATCAGAAGCCAGAACTGCTGGACATGTTGCTGATCACCAACAACCCGTACGATTACTCCTTCATCTCCCAAGGAGAGGTGACAGTAGCATCCATCAACGACTCARAGGAGCTGTTAGCCACTGACAGCGCCTTTGATGTGCTTGGCTTCACTCAGGAGGAGAAGATGGGAGTGTACAAGTTGATTGGTGCCATTATGCACTACGGCAACATGAAGTTCAAACAGAAGCAGCGTGAAGAGCAGGCTGAACCTGATGGAACTGAGGCTGCTGATAAGTCAGCTTACCTGATGGGGCTAAACTCTGCAGACCTTATCAAAGGACTGTGTCATCCCAGAGTCAAAGTAGGAAATGAATATGTCACCAAAGGTCAAGGTGTAGACCAAGTCTACTACTCCATTGGTGCACTGGCTAACTCASTGTATGAGAAAATGTTC
	Pberndti_144				NNNATCACYGGAGAATCCGGGGCTGGGAAGACTGTTAACACCAAGAGAGTCATCCAGTACTTTGCCAGTATTGCTGCTGTTGGCAGTGCAGTTAAGAAGGATGCCAGCAAAGGAACACTGGAGGATCAAATCATCCAGGCCAACCCTGCACTGGAGGCCTTTGGTAATGCCAAAACAGTTAGGAATGATAACTCCTCCCGTTTTGGAAAATTCATCCGAATTCACTTCGGAAACAGTGGCAAGCTGTCCTCTGCTGACATTGAGACTTACCTGCTGGAGAAGTCACGTGTCACCTTTCAGCTTAAGTCTGAGAGGAACTACCACGTCTTCTTCCAGATCTTGTCCAATCAGAAGCCAGAGCTGCTGGACATGTTGCTGATCACCAACAATCCATACGATTACTCCTTCATCTCCCAAGGAGAGGTGACAGTAGCATCCATCAACGACTCARAGGAGCTGTTAGCCACTGACAGCGCCTTTGATGTGCTTGGCTTCACTCAGGAGGAGAAGATGGGAGTGTACAAGTTGATTGGTGCCATTATGCACTACGGCAACATGAAGTTCAAACAGAAGCAGCGTGAAGAGCAGGCTGAACCTGATGGAACTGAGGCTGCTGATAAGTCASCTTACTTGATGGGGCTGAACTCTGCARACCTTATCAAAGGACTGTGTCATCCCAGAGTCAAAGTAGGAAATGAATATGTCACCAAAGGTCAAGGTGTAGACCAAGTCTACTACTCCATTGGTGCACTGGCTAANTCAGTGTATGAGAAAATGTTC
	Pbusakhini_128				CTCATCACCGGAGAATCCGGGGCTGGGAAGACTGTTAACACCAAGAGAGTCATCCAGTACTTTGCCAGTATTGCTGCTGTTGGYAGTGCAGTTAAGAAGGATGCCAGCAAAGGAACACTGGAGGATCAAATCATCCAGGCCAACCCTGCACTGGAGGCCTTTGGTAATGCCAAAACAGTTAGGAATGATAACTCCTCCCGTTTTGGAAAATTCATCCGAATTCACTTCGGAAACAGTGGCAAGCTGTCCTCTGCTGACATTGAGACTTACCTGCTGGAGAAGTCACGTGTCACCTTTCAGCTTAAGTCTGAGAGGAACTACCACGTCTTCTTCCAGATCTTGTCCAATCAGAAGCCAGAGCTGCTGGACATGTTGCTGATCACCAACAATCCATACGATTACTCCTTCATCTCCCAAGGAGAGGTGACAGTAGCATCCATCAACGACTCAGAGGAGCTGTTAGCCACTGACAGCGCCTTTGATGTGCTTGGCTTCACTCAGGAGGAGAAGATGGGAGTGTACAAGTTGATTGGTGCCATTATGCACTACGGCAACATGAAGTTCAAACAGAAGCAGCGTGAAGAGCAGGCTGAACCTGATGGAACTGAGGCTGCTGATAAGTCAGCTTACTTGATGGGGCTGAACTCTGCAGACCTTATCAAAGGACTGTGTCATCCCAGAGTCAAAGTAGGAAATGAATATGTCACCAAAGGTCAAGGTGTAGACCAAGTCTACTACTCCATTGGTGCACTGGCTAAGTCAGTGTATGAGAAGATGTTC
	Pbusakhini_129				CTCATCACCGGAGAATCCGGGGCTGGGAAGACTGTTAACACCAAGAGAGTCATCCAGTACTTTGCCAGTATTGCTGCTGTTGGCAGTGCAGTTAAGAAGGATGCCAGCAAAGGAACACTGGAGGATCAAATCATCCAGGCCAACCCTGCACTGGAGGCCTTTGGTAATGCCAAAACAGTTAGGAATGATAACTCCTCCCGTTTTGGAAAATTCATCCGAATTCACTTCGGAAACAGTGGCAAGCTGTCCTCTGCTGACATTGAGACTTACCTGCTGGAGAAGTCACGTGTCACCTTTCAGCTTAAGTCTGAGAGGAACTACCACGTCTTCTTCCAGATCTTGTCCAATCAGAAGCCAGAGCTGCTGGACATGTTGCTGATCACCAACAATCCATACGATTACTCCTTCATCTCCCAAGGAGAGGTGACAGTAGCATCCATCAACGACTCAGAGGAGCTGTTAGCCACTGACAGCGCCTTTGATGTGCTTGGCTTCACTCAGGAGGAGAAGATGGGAGTGTACAAGTTGATTGGTGCCATTATGCACTACGGCAACATGAAGTTCAAACAGAAGCAGCGTGAAGAGCAGGCTGAACCTGATGGAACTGAGGCTGCTGATAAGTCAGCTTACTTGATGGGGCTGAACTCTGCAGACCTTATCAAAGGACTGTGTCATCCCAGAGTCAAAGTAGGAAATGAATATGTCACCAAAGGTCAAGGTGTAGACCAAGTCTACTACTCCATTGGTGCACTGGCTAAGTCAGTGTATGAGAAGATGTTC
	Pjaponica_13				CTCATCACCGGAGAATCCGGGGCTGGGAAGACTGTTAACACCAAGAGAGTCATCCAGTACTTTGCCAGTATTGCTGCTGTTGGCAGTGCAGTTAAGAAGGATGCCAGCAAAGGAACACTGGAGGATCAAATCATCCAGGCCAACCCTGCACTGGAGGCCTTTGGTAATGCCAAAACAGTTAGGAATGATAACTCCTCCCGTTTTGGAAAATTCATCCGAATTCACTTCGGAAACAGTGGCAAGCTGTCCTCTGCTGACATTGAGACTTACCTGCTGGAGAAGTCACGTGTCACCTTTCAGCTTAAGTCTGAGAGGAACTACCACGTCTTCTTCCAGATCTTGTCCAATCAGAAGCCAGAGCTGCTGGACATGTTGCTGATCACCAACAATCCATACGATTACTCCTTCATCTCCCAAGGAGAGGTGACAGTAGCATCCATCAACGACTCAGAGGAGCTGTTAGCCACTGACAGCGCCTTTGATGTGCTTGGCTTCACTCAGGAGGAGAAGATGGGAGTGTACAAGTTGATTGGTGCCATTATGCACTACGGCAACATGAAGTTCAAACAGAAGCAGCGTGAAGAGCAGGCTGAACCTGATGGAACTGAGGCTGCTGATAAGTCAGCTTACTTGATGGGGCTGAACTCTGCAGACCTTATCAAAGGACTGTGTCATCCCAGAGTCAAAGTAGGAAATGAATATGTCACCAAAGGTCAAGGTGTAGACCAAGTCTACTACTCCATTGGTGCACTGGCTAAGTCAGTGTATGAGAAGATGTTC
	Pjaponica_145				CTGATCACTGGAGAATCCGGGGCTGGGAAGACTGTTAACACCAAGAGAGTCATCCAGTACTTTGCAAGTATTGCTGCTGTTGGCAGTGCAGTTAAGAAGGATGCCAGCAAAGGAACACTGGAGGATCAAATCATCCAGGCCAACCCTGCACTGGAGGCCTTTGGTAATGCCAAAACAGTTAGGAATGATAACTCCTCCCGTTTTGGAAAATTCATCCGAATTCACTTCGGAAACAGTGGCAAGCTGTCCTCTGCTGACATTGAGACTTACCTGCTGGAGAAGTCACGTGTCACCTTTCAGCTTAARTCTGAGAGGAACTACCACGTCTTCTTCCAGATCTTGTCCAATCAGAAGCCAGAACTGCTGGACATGTTGCTGATCACCAACAACCCGTACGATTACTCCTTCATCTCCCAAGGAGAGGTGACAGTAGCATCCATCAACGACTCARAGGAGCTGTTAGCCACTGACAGCGCCTTTGATGTGCTTGGCTTCACTCAGGAGGAGAAGATGGGAGTGTACAAGTTGATTGGTGCCATTATGCACTACGGCAACATGAAGTTCAAACAGAAGCAGCGTGAARAGCAGGCTGAACCTGATGGAACTGAGGCTGCTGATAAGTCAGCTTACCTGATGGGGCTGAACTCTGCAGACCTTATCAAAGGACTGTGTCATCCCAGAGTCAAAGTAGGAAATGAATATGTCACCAAAGGTCAAGGTGTAGACCAAGTCTACTACTCCATTGGTGCACTGGCTAAGTCNNNNNNNNNNNNNNNNNNN
	Pjaponica_146				CTNATCACYGGAGAATCCGCGGCTGGGAAGACTGTTAACACCAAGAGAGTCATCCAGTACTTTGCCAGTATTGCTGCTGTTGGCAGTGCAGTTAAGAAGGATGCCAGCAAAGGAACACTGGAGGATCAAATCATCCAGGCCAACCCTGCACTGGAGGCCTTTGGTAATGCCAAAACAGTTAGGAATGATAACTCCTCCCGTTTTGGAAAATTCATCCGAATTCACTTTGGAACCAGTGGCAAGCTGTCCTCTGCTGACATTGAGACTTACCTGCTGGAGAAGTCACGTGTCACCTTTCAGCTTAAATCTGAGAGGAACTACCACGTCTTCTTCCAGATCTTGTCCAATCAGAAGCCAGAGCTGCTGGACATGTTGCTGATCACCAACAACCCGTACGATTACTCCTTCATCTCCCAAGGAGAGGTGACAGTAGCATCCATCAACGACTCARAGGAGCTGTTAGCCACTGACAGCGCCTTTGATGTGCTTGGCTTCACTCAGGAGGAGAAGATGGGAGTGTACAAGTTGATTGGTGCCATTATGCACTACGGCAACATGAAGTTCAAACAGAAGCAGCGTGAARAGCAGGCTGAACCTGATGGAACTGAGGCTGCTGATAAGTCAGCTTACCTGATGGGGCTGAACTCTGCAGACCTTATCAAAGGACTGTGTCATCCCAGAGTCAAAKTAGGAAATGAATATGTCACCAAAGGTCAAGGTGTAGACCAAGTCTACTACTCGATTGGTGCACTGGCTAAGTCAGTGTATNNNNNNNNNNNN
	Pjaponica_147				NNNNNNNNNNNNNNNNNNNNNNNNNGGAAGACTGTTAACACCAAGAGAGTCATCCAGTACTTTGCCAGTATTGCTGCTGTTGGCAGTGCAGTTAAGAAGGATGCCAGCAAAGGAACACTGGAGGATCAAATCATCCAGGCCAACCCTGCACTGGAGGCCTTTGGTAATGCCAAAACAGTTAGGAATGATAACTCCTCCCGTTTTGGAAAATTCATCCGAATTCACTTCGGAACCAGTGGCAAGCTGTCCTCTGCTGACATTGARACTTACCTGCTGGAGAAGTCACGTGTCACCTTTCAGCTTAAATCTGAGAGGAACTACCACGTCTTCTTCCAGATCTTGTCCAATCAGAAGCCAGAGCTGCTGGACATGTTGCTGATCACCAACAACCCATACRATTACTCCTTCATCTCCCAAGGAGAGGTGACAGTAGCATCCATCAACGACTCARAGGAGCTGTTAGCCACTGACAGCGCCTTTGATGTGCTTGGCTTCACTCAGGAGGAGAAGATGGGAGTGTACAAGTTGATTGGTGCCATTATGCACTACGGCAACATGAAGTTCAAACAGAAGCAGCGTGAAGAGCAGGCTGAACCTGATGGAACTGAGGCTGCTGATAAGTCAGCTTACCTGATGGGGCTGAACTCTGCAGACCTTATCAAAGGACTGTGTCATCCCAGAGTCAAAGTAGGAAATGAATATGTCACCAAAGGTCAAGGTGTAGACCAAGTCTACTACTCCATTGGTGCACTGGCTAAGTCAGTGTATGANAAGATNNNN
	Pjaponica_148				CTGATTATTGGAGAATCTGCGGNTGGGAAGACTGTTAACACCAAGAGAGTCATCCAGTACTTTGCCAGTATTGCTGCTGTTGGCAGTGCAGTTAAGAAGGATGCCAGCAAAGGAACACTGGAGGATCAAATCATCCAGGCCAACCCTGCACTGGAGGCCTTTGGTAATGCCAAAACAGTTAGGAATGATAACTCCTCCCGTTTTGGAAAATTCATCCGAATTCACTTCGGAACCAGTGGCAAGCTGTCCTCTGCTGACATTGAGACTTACCTGCTGGAGAAGTCACGTGTCACCTTTCAGCTTAAATCTGAGAGGAACTACCACGTCTTCTTCCAGATCTTGTCCAATCAGAAGCCAGAGCTGCTGGACATGTTGCTGATCACCAACAACCCATACGATTACTCCTTCATCTCCCAAGGAGAGGTGACAGTAGCATCCATCAACGACTCARAGGAGCTGTTAGCCACTGACAGCGCCTTTGATGTGCTTGGCTTCACTCAGGAGGAGAAGATGGGAGTGTACAAGTTGATTGGTGCCATTATGCACTACGGCAACATGAAGTTCAAACAGAAGCAGCGTGAAGAGCAGGCTGAACCTGATGGAACTGAGGCTGCTGATAAGTCAGCTTACCTGATGGGGCTGAACTCTGCARACCTTATCAAAGGACTGTGTCATCCCAGAGTCAAAGTAGGAAATGAATATGTCACCAAAGGTCAAGGTGTAGACCAAGTCTACTACTCCATTGGTGCACTGGCTAAGTCAGTGTATGANNNNATGTTC
	Pjaponica_149				NNNNNNNNNNNNNNNNNNNNNNNNNGGAAGACTGTTAACACCAAGAGAGTCATCCAGTACTTTGCCAGTATTGCTGCTGTTGGCAGTGCAGTTAAGAAGGATGCCAGCAAAGGAACACTGGAGGATCAAATCATCCAGGCCAACCCTGCACTGGAGGCCTTTGGTAATGCCAAAACAGTTAGGAATGATAACTCCTCCCGTTTTGGAAAATTCATCCGAATTCACTTCGGAACCAGTGGCAAGCTGTCCTCTGCTGACATTGARACTTACCTGCTGGARAAGTCACGTGTCACCTTTCAGCTTAAATCTGAGAGGAACTACCACGTCTTCTTCCAGATCTTGTCCAATCAGAAGCCAGAGCTGCTGGACATGTTGCTGATCACCAACAACCCATACRATTACTCCTTCATCTCCCAAGGAGAGGTGACAGTAGCATCCATCAACGACTCARAGGAGCTGTTAGCCACTGACAGCGCCTTTGATGTGCTTGGCTTCACTCAGGAGGAGAAGATGGGAGTGTACAAGTTGATTGGTGCCATTATGCACTACGGCAACATGAAGTTCAAACAGAAGCAGCGTGAAGAGCAGGCTGAACCTGATGGAACTGAGGCTGCTGATAAGTCAGCTTACCTGATGGGGCTGAACTCTGCAGACCTTATCAAAGGACTGTGTCATCCCAGAGTCAAAGTAGGAAATGAATATGTCACCAAAGGTCAAGGTGTAGACCAAGTCTACTACTCCATTGGTGCACTGGCTAAGTCAGTGTATGANAANNNNNNN
	Pjaponica_150				CTGATCACTGGAGAATCTGCGGCTGGGAAGACTGTTAACACCAAGAGAGTCATCCAGTACTTTGCCAGTATTGCTGCTGTTGGCAGTGCAGTTAAGAAGGATGCCAGCAAAGGAACACTGGAGGATCAAATCATCCAGGCCAACCCTGCACTGGAGGCCTTTGGTAATGCCAAAACAGTTAGGAATGATAACTCCTCCCGTTTTGGAAAATTCATCCGAATTCACTTCGGAACCAGTGGCAAGCTGTCCTCTGCTGACATTGAGACTTACCTGCTGGAGAAGTCACGTGTCACCTTTCAGCTTAAATCTGAGAGGAACTACCACGTCTTCTTCCAGATCTTGTCCAATCAGAAGCCAGAGCTGCTGGACATGTTGCTGATCACCAACAACCCATACGATTACTCCTTCATCTCCCAAGGAGAGGTGACAGTAGCATCCATCAACGACTCARAGGAGCTGTTAGCCACTGACAGCGCCTTTGATGTGCTTGGCTTCACTCAGGAGGAGAAGATGGGAGTGTACAAGTTGATTGGTGCCATTATGCACTACGGCAACATGAAGTTCAAACAGAAGCAGCGTGAAGAGCAGGCTGAACCTGATGGAACTGAGGCTGCTGATAAGTCAGCTTACCTGATGGGGCTGAACTCTGCAGACCTTATCAAAGGACTGTGTCATCCCAGAGTCAAAGTAGGAAATGAATATGTCACCAAAGGTCAAGGTGTAGACCAAGTCTACTACTCCATTGGTGCACTGGCTAAGTCAGTGTATNNNNNNATGTTC
	Pjaponica_151				NNNNNNNNNNNNNNNNNNGGGGCTGGGAAGACTGTTAACACCAAGAGAGTCATCCAGTACTTTGCCAGTATTGCTGCTGTTGGCAGTGCAGTTAAGAAGGATGCCAGCAAAGGAACACTGGAGGATCAAATCATCCAGGCCAACCCTGCACTGGAGGCCTTTGGTAATGCCAAAACAGTTAGGAATGATAACTCCTCCCGTTTTGGAAAATTCATCCGAATTCACTTCGGAACCAGTGGCAAGCTGTCCTCTGCTGACATTGAGACTTACCTGCTGGAGAAGTCACGTGTCACCTTTCAGCTTAAATCTGAGAGGAACTACCACGTCTTCTTCCAGATCTTGTCCAATCAGAAGCCAGAGCTGCTGGACATGTTGCTGATCACCAACAACCCATACGATTACTCCTTCATCTCCCAAGGAGAGGTGACAGTAGCATCCATCAACGACTCARAGGAGCTGTTAGCCACTGACAGCGCCTTTGATGTGCTTGGCTTCACTCAGGAGGAGAAGATGGGAGTGTACAAGTTGATTGGTGCCATTATGCACTACGGCAACATGAAGTTCAAACAGAAGCAGCGTGAAGAGCAGGCTGAACCTGATGGAACTGAGGCTGCTGATAAGTCAGCTTACCTGATGGGGCTGAACTCTGCAGACCTTATCAAAGGACTGTGTCATCCCAGAGTCAAAGTAGGAAATGAATATGTCACCAAAGGTCAAGGTGTAGACCAAGTCTACTACTCCATTGGTGCACTGGCTAAGTCAGTGTATNANAANATGTTC
	Pjaponica_152				NNNNNNNNNNNNNNNNNTGGGGCTGGGAAGACTGTTAACACCAAGAGAGTCATCCAGTACTTTGCCAGTATTGCTGCTGTTGGCAGTGCAGTTAAGAAGGATGCCAGCAAAGGAACACTGGAGGATCAAATCATCCAGGCCAACCCTGCACTGGAGGCCTTTGGTAATGCCAAAACAGTTAGGAATGATAACTCCTCCCGTTTTGGAAAATTCATCCGAATTCACTTCGGAACCAGTGGCAAGCTGTCCTCTGCTGACATTGAGACTTACCTGCTGGAGAAGTCACGTGTCACCTTTCAGCTTAAATCTGAGAGGAACTACCACGTCTTCTTCCAGATCTTGTCCAATCAGAAGCCAGAGCTGCTGGACATGTTGCTGATCACCAACAACCCATACGATTACTCCTTCATCTCCCAAGGAGAGGTGACAGTAGCATCCATCAACGACTCARAGGAGCTGTTAGCCACTGACAGCGCCTTTGATGTGCTTGGCTTCACTCAGGAGGAGAAGATGGGAGTGTACAAGTTGATTGGTGCCATTATGCACTACGGCAACATGAAGTTCAAACAGAAGCASCGTGAAGAGCAGGCTGAACCTGATGGAACTGAGGCTGCTGATAAKTCAGCTTACCTGATGGGGCTGAACTCTGCAGACCTTATCAAAGGACTGTGTCATCCCAGAGTCAAAGTAGGAAATGAATATGTCACCAAAGGTCAAGGTGTAGACCAAGTCTACTACTCCATTGGTGCACTGGCTAAGTCAGTGTATGANAAAATGTTC
	Pjaponica_153				CTSATCACTGGAGAATCTGGGGCTGGGAAGACTGTTAACACCAAGAGAGTCATCCAGTACTTTGCCAGTATTGCTGCTGTTGGCAGTGCAGTTAAGAAGGATGCCAGCAAAGGAACACTGGAGGATCAAATCATCCAGGCCAACCCTGCACTGGAGGCCTTTGGTAATGCCAAAACAGTTAGGAATGATAACTCCTCCCGTTTTGGAAAATTCATCCGAATTCACTTCGGAACCAGTGGCAAGCTGTCCTCTGCTGACATTGAGACTTACCTGCTGGAGAAGTCACGTGTCACCTTTCAGCTTAAATCTGAGAGGAACTACCACGTCTTCTTCCAGATCTTGTCCAATCAGAAGCCAGAGCTGCTGGACATGTTGCTGATCACCAACAACCCATACGATTACTCCTTCATCTCCCAAGGAGAGGTGACAGTAGCATCCATCAACGACTCARAGGAGCTGTTAGCCACTGACAGCGCCTTTGATGTGCTTGGCTTCACTCAGGAGGAGAAGATGGGAGTGTACAAGTTGATTGGTGCCATTATGCACTACGGCAACATGAAGTTCAAACAGAAGCAGCGTGAAGAGCAGGCTGAACCTGATGGAACTGAGGCTGCTGATAAKTCAGCTTACCTGATGGGGCTGAACTCTGCAGACCTTATCAAAGGACTGTGTCATCCCAGAGTCAAAGTAGGAAATGAATATGTCACCAAAGGTCAAGGTGTAGACCAAGTCTACTACTCCATTGGTGCACTGGCTAAGTCAGTGTANNNNNNNNNNNNN
	Pjaponica_154				NNNNNNNNNNNNNNNNNNGGGGCTGGGAAGACTGTTAACACCAAGAGAGTCATCCAGTACTTTGCCAGTATTGCTGCTGTTGGCAGTGCAGTTAAGAAGGATGCCAGCAAAGGAACACTGGAGGATCAAATCATCCAGGCCAACCCTGCACTGGAGGCCTTTGGTAATGCCAAAACAGTTAGGAATGATAACTCCTCCCGTTTTGGAAAATTCATCCGAATTCACTTCGGAACCAGTGGCAAGCTGTCCTCTGCTGACATTGAGACTTACCTGCTGGAGAAGTCACGTGTCACCTTTCAGCTTAAATCTGAGAGGAACTACCACGTCTTCTTCCAGATCTTGTCCAATCAGAAGCCAGAGCTGCTGGACATGTTGCTGATCACCAACAACCCATACGATTACTCCTTCATCTCCCAAGGAGAGGTGACAGTAGCATCCATCAACGACTCARAGGAGCTGTTAGCCACTGACAGCGCCTTTGATGTGCTTGGCTTCACTCAGGAGGAGAAGATGGGAGTGTACAAGTTGATTGGTGCCATTATGCACTACGGCAACATGAAGTTCAAACAGAAGCAGCGTGAAGAGCAGGCTGAACCTGATGGAACTGAGGCTGCTGATAAGTCAGCTTACCTGATGGGGCTGAACTCTGCAGACCTTATCAAAGGACTGTGTCATCCCAGAGTCAAAGTAGGAAATGAATATGTCACCAAAGGTCAAGGTGTAGACCAAGTCTACTACTCCATTGGTGCACTGGCTAAGTCAGTGTATGAGANNATGTTC
	Plongispina_130				CTCATCACCGGAGAATCCGGGGCTGGGAAGACTGTTAACACCAAGAGAGTCATCCAGTACTTTGCCAGTATTGCTGCTGTTGGCAGTGCAGTTAAGAAGGATGCCAGCAAAGGAACACTGGAGGATCAAATCATCCAGGCCAACCCTGCACTGGAGGCCTTTGGTAATGCCAAAACAGTTAGGAATGATAACTCCTCCCGTTTTGGAAAATTCATCCGAATTCACTTCGGAACCAGTGGCAAGCTGTCCTCTGCTGACATTGAGACTTACCTGCTGGAGAAGTCACGTGTCACCTTTCAGCTTAAATCTGAGAGGAACTACCACGTCTTCTTCCAGATCTTGTCCAATCAGAAGCCAGAGTTGCTGGACATGTTGCTGATCACCAACAACCCGTACGATTATTCCTTCATCTCCCAAGGAGAGGTGACAGTAGCATCCATCAACGACTCAGAGGAGCTGTTAGCCACTGACAGTGCCTTTGATGTGCTTGGCTTCACTCAGGAGGAGAAGATGGGAGTGTATAAGTTGATTGGTGCCATTATGCACTATGGCAACATGAAGTTCAAACAGAAGCAGCGTGAAGAGCAGGCTGAACCTGATGGAACTGAGGCTGCTGATAAGTCAGCTTACCTGATGGGGCTGAACTCTGCAGACCTTATCAAAGGACTGTGTCATCCCAGAGTCAAAGTAGGAAATGAATATGTCACCAAAGGTCAAGGTGTAGACCAAGTCTACTACTCCATTGGTGCACTGGCTAAGTCAGTATATGAGAAGATGTTC
	Plongispina_131				CTCATCACCGGAGAATCCGGGGCTGGGAAGACTGTTAACACCAAGAGAGTCATCCAGTACTTTGCCAGTATTGCTGCTGTTGGCAGTGCAGTTAAGAAGGATGCCAGCAAAGGAACACTGGAGGATCAAATCATCCAGGCCAACCCTGCACTGGAGGCCTTTGGTAATGCCAAAACAGTTAGGAATGATAACTCCTCCCGTTTTGGAAAATTCATCCGAATTCACTTCGGAACCAGTGGCAAGCTGTCCTCTGCTGACATTGAGACTTACCTGCTGGAGAAGTCACGTGTCACCTTTCAGCTTAAATCTGAGAGGAACTACCACGTCTTCTTCCAGATCTTGTCCAATCAGAAGCCAGAGTTGCTGGACATGTTGCTGATCACCAACAACCCGTACGATTATTCCTTCATCTCCCAAGGAGAGGTGACAGTAGCATCCATCAACGACTCAGAGGAGCTGTTAGCCACTGACAGTGCCTTTGATGTGCTTGGCTTCACTCAGGAGGAGAAGATGGGAGTGTATAAGTTGATTGGTGCCATTATGCACTATGGCAACATGAAGTTCAAACAGAAGCAGCGTGAAGAGCAGGCTGAACCTGATGGAACTGAGGCTGCTGATAAGTCAGCTTACCTGATGGGGCTGAACTCTGCAGACCTTATCAAAGGACTGTGTCATCCCAGAGTCAAAGTAGGAAATGAATATGTCACCAAAGGTCAAGGTGTAGACCAAGTCTACTACTCCATTGGTGCACTGGCTAAGTCAGTATATGAGAAGATGTTC
	Plowei_14					CTCATCACCGGAGAATCCGGGGCTGGGAAGACTGTTAACACCAAGAGAGTCATACAGTACTTTGCCAGTATTGCTGCTGTTGGCAGTGCAGTTAAGAAGGATGCCAGCAAAGGAACACTGGAGGATCAAATCATCCAGGCCAACCCTGCACTGGAGGCCTTTGGTAATGCCAAAACAGTTAGGAATGATAACTCCTCCCGTTTTGGAAAATTCATCCGAATTCACTTTGGAAACAGTGGCAAGCTGTCCTCTGCTGACATTGAGACTTACCTGCTGGAGAAGTCACGTGTCACCTTTCAGCTTAAATCTGAGAGGAACTACCACGTCTTCTTCCAGATCTTGTCCAATCAGAAGCCAGAGCTGCTGGACATGTTGCTGATCACCAACAACCCGTACGATTACTCCTTCATCTCCCAAGGAGAGGTGACAGTAGCATCCATCAACGACTCAGAGGAGCTGTTAGCCACTGACAGCGCCTTTGATGTGCTTGGCTTCACTCAGGAGGAGAAGATGGGAGTGTACAAGTTGATTGGTGCCATTATGCACTACGGCAACATGAAGTTCAAACAGAAGCAGCGTGAAGAGCAGGCTGAACCTGATGGAACTGAGGCTGCTGATAAGTCAGCTTACCTGATGGGGCTGAACTCTGCAGACCTTATCAAAGGACTGTGTCATCCCAGAGTCAAAGTAGGAAATGAATATGTCACCAAAGGTCAAGGTGTAGACCAAGTCTACTACTCGATTGGTGCACTGGCTAAGTCAGTGTATGAGAAGATGTTC
	Plowei_71					CTCATCACCGGAGAATCCGGGGCTGGGAAGACTGTTAACACCAAGAGAGTCATCCAGTACTTTGCCAGTATTGCTGCTGTTGGCAGTGCAGTTAAGAAGGATGCCAGCAAAGGAACACTGGAGGATCAAATCATCCAGGCCAACCCTGCACTGGAGGCCTTTGGTAATGCCAAAACAGTTAGGAATGATAACTCCTCCCGTTTTGGAAAATTCATCCGAATTCACTTTGGAAACAGTGGCAAGCTGTCCTCTGCTGACATTGAGACTTACCTGCTGGAGAAGTCACGTGTCACCTTTCAGCTTAAATCTGAGAGGAACTAYCACGTCTTCTTCCAGATCTTGTCCAATCAGAAGCCAGAGCTGCTGGACATGTTGCTGATCACCAACAACCCGTACGATTACTCCTTCATCTCCCAAGGAGAGGTGACAGTAGCATCCATCAACGACTCAGAGGAGCTGTTAGCCACTGACAGCGCCTTTGATGTGCTTGGCTTCACTCAGGAGGAGAAGATGGGAGTGTACAAGTTGATTGGTGCCATTATGCACTACGGCAACATGAAGTTCAAACAGAAGCAGCGTGAAGAGCAGGCTGAACCTGATGGAACTGAGGCTGCTGATAAGTCAGCTTACCTGATGGGGCTGAACTCTGCAGACCTTATCAAAGGACTGTGTCATCCCAGAGTCAAAGTAGGAAATGAATATGTCACCAAAGGTCAAGGTGTAGACCAAGTCTACTACTCGATTGGTGCACTGGCTAAGTCAGTGTATGAGAAGATGTTC
	Plowei_104					CTCATCACCGGAGAATCCGGGGCTGGGAAGACTGTTAACACCAAGAGAGTCATCCAGTACTTTGCCAGTATTGCTGCTGTTGGCAGTGCAGTTAAGAAGGATGCCAGCAAAGGAACACTGGAGGATCAAATCATCCAGGCCAACCCTGCACTGGAGGCCTTTGGTAATGCCAAAACAGTTAGGAATGATAACTCCTCCCGTTTTGGAAAATTCATCCGAATTCACTTTGGAAACAGTGGCAAGCTGTCCTCTGCTGACATTGAGACTTACCTGCTGGAGAAGTCACGTGTCACCTTTCAGCTTAAATCTGAGAGGAACTATCACGTCTTCTTCCAGATCTTGTCCAATCAGAAGCCAGAGCTGCTGGACATGTTGCTGATCACCAACAACCCGTACGATTACTCCTTCATCTCCCAAGGAGAGGTGACAGTAGCATCCATCAACGACTCAGAGGAGCTGTTAGCCACTGACAGCGCCTTTGATGTGCTTGGCTTCACTCAGGAGGAGAAGATGGGAGTGTACAAGTTGATTGGTGCCATTATGCACTACGGCAACATGAAGTTCAAACAGAAGCAGCGTGAAGAGCAGGCTGAACCTGATGGAACTGAGGCTGCTGATAAGTCAGCTTACCTGATGGGGCTGAACTCTGCAGACCTTATCAAAGGACTGTGTCATCCCAGAGTCAAAGTAGGAAATGAATATGTCACCAAAGGTCAAGGTGTAGACCAAGTCTACTACTCGATTGGTGCACTGGCTAAGTCAGTGTATGAGAAGATGTTC
	Plowei_105					CTCATCACCGGAGAATCCGGGGCTGGGAAGACTGTTAACACCAAGAGAGTCATCCAGTACTTTGCCAGTATTGCTGCTGTTGGCAGTGCAGTTAAGAAGGATGCCAGCAAAGGAACACTGGAGGATCAAATCATCCAGGCCAACCCTGCACTGGAGGCCTTTGGTAATGCCAAAACAGTTAGGAATGATAACTCCTCCCGTTTTGGAAAATTCATCCGAATTCACTTTGGAAACAGTGGCAAGCTGTCCTCTGCTGACATTGAGACTTACCTGCTGGAGAAGTCACGTGTCACCTTTCAGCTTAAATCTGAGAGGAACTATCACGTCTTCTTCCAGATCTTGTCCAATCAGAAGCCAGAGCTGCTGGACATGTTGCTGATCACCAACAACCCGTACGATTACTCCTTCATCTCCCAAGGAGAGGTGACAGTAGCATCCATCAACGACTCAGAGGAGCTGTTAGCCACTGACAGCGCCTTTGATGTGCTTGGCTTCACTCAGGAGGAGAAGATGGGAGTGTACAAGTTGATTGGTGCCATTATGCACTACGGCAACATGAAGTTCAAACAGAAGCAGCGTGAAGAGCAGGCTGAACCTGATGGAACTGAGGCTGCTGATAAGTCAGCTTACCTGATGGGGCTGAACTCTGCAGACCTTATCAAAGGACTGTGTCATCCCAGAGTCAAAGTAGGAAATGAATATGTCACCAAAGGTCAAGGTGTAGACCAAGTCTACTACTCGATTGGTGCACTGGCTAAGTCAGTGTATGAGAAGATGTTC
	Plowei_106					CTCATCACCGGAGAATCCGGGGCTGGGAAGACTGTTAACACCAAGAGAGTCATCCAGTACTTTGCCAGTATTGCTGCTGTTGGCAGTGCAGTTAAGAAGGATGCCAGCAAAGGAACACTGGAGGATCAAATCATCCAGGCCAACCCTGCACTGGAGGCCTTTGGTAATGCCAAAACAGTTAGGAATGATAACTCCTCCCGTTTTGGAAAATTCATCCGAATTCACTTTGGAAACAGTGGCAAGCTGTCCTCTGCTGACATTGAGACTTACCTGCTGGAGAAGTCACGTGTCACCTTTCAGCTTAAATCTGAGAGGAACTAYCACGTCTTCTTCCAGATCTTGTCCAATCAGAAGCCAGAGCTGCTGGACATGTTGCTGATCACCAACAACCCGTACGATTACTCCTTCATCTCCCAAGGAGAGGTGACAGTAGCATCCATCAACGACTCAGAGGAGCTGTTAGCCACTGACAGCGCCTTTGATGTGCTTGGCTTCACTCAGGAGGAGAAGATGGGAGTGTACAAGTTGATTGGTGCCATTATGCACTACGGCAACATGAAGTTCAAACAGAAGCAGCGTGAAGAGCAGGCTGAACCTGATGGAACTGAGGCTGCTGATAAGTCAGCTTACCTGATGGGGCTGAACTCTGCAGACCTTATCAAAGGACTGTGTCATCCCAGAGTCAAAGTAGGAAATGAATATGTCACCAAAGGTCAAGGTGTAGACCAAGTCTACTACTCGATTGGTGCACTGGCTAAGTCAGTGTATGAGAAGATGTTC
	Plowei_107					CTCATCACTGGAGAATCTGGGGCTGGGAAGACTGTTAACACCAAGAGAGTCATCCAGTACTTTGCCAGTATTGCTGCTGTTGGCAGTGCAGTTAAGAAGGATGCCAGCAAAGGAACACTGGAGGATCAAATCATCCAGGCCAACCCTGCACTGGAGGCCTTTGGTAATGCCAAAACAGTTAGGAATGATAACTCCTCCCGTTTTGGAAAATTCATCCGAATTCACTTCGGAACCAGTGGCAAGCTGTCCTCTGCTGACATTGAGACTTACCTGCTGGAGAAGTCACGTGTCACCTTTCAGCTTAAATCTGAGAGGAACTACCATGTCTTCTTCCAGATCTTGTCCAATCAGAAGCCAGAGCTGCTGGACATGTTGCTGATCACCAACAACCCGTACGATTACTCCTTCATCTCCCAAGGAGAGGTGACAGTAGCATCCATCAACGACTCAGAGGAGCTGTTAGCCACTGACAGCGCCTTTGATGTGCTTGGCTTCACTCAGGAGGAGAAGATGGGAGTGTACAAGTTGATTGGTGCCATTATGCACTACGGCAACATGAAGTTCAAACAGAAGCAGCGTGAAGAGCAGGCTGAACCTGATGGAACTGAGGCTGCTGATAAGTCAGCTTACCTGATGGGGCTGAACTCTGCAGACCTTATCAAAGGATTGTGTCATCCCAGAGTCAAAGTAGGAAATGAATATGTCACCAAAGGTCAAGGTGTAGACCAAGTCTACTACTCCATTGGTGCACTGGCTAAGTCAGTGTATGAGAAGATGTTC
	Plowei_108					CTCATCACCGGAGAATCCGGGGCTGGGAAGACTGTTAACACCAAGAGAGTCATCCAGTACTTTGCCAGTATTGCTGCTGTTGGCAGTGCAGTTAAGAAGGATGCCAGCAAAGGAACACTGGAGGATCAAATCATCCAGGCCAACCCTGCACTGGAGGCCTTTGGTAATGCCAAAACAGTTAGGAATGATAACTCCTCCCGTTTTGGAAAATTCATCCGAATTCACTTTGGAAACAGTGGCAAGCTGTCCTCTGCTGACATTGAGACTTACCTGCTGGAGAAGTCACGTGTCACCTTTCAGCTTAAATCTGAGAGGAACTAYCACGTCTTCTTCCAGATCTTGTCCAATCAGAAGCCAGAGCTGCTGGACATGTTGCTGATCACCAACAACCCGTACGATTACTCCTTCATCTCCCAAGGAGAGGTGACAGTAGCATCCATCAACGACTCAGAGGAGCTGTTAGCCACTGACAGCGCCTTTGATGTGCTTGGCTTCACTCAGGAGGAGAAGATGGGAGTGTACAAGTTGATTGGTGCCATTATGCACTACGGCAACATGAAGTTCAAACAGAAGCAGCGTGAAGAGCAGGCTGAACCTGATGGAACTGAGGCTGCTGATAAGTCAGCTTACCTGATGGGGCTGAACTCTGCAGACCTTATCAAAGGACTGTGTCATCCCAGAGTCAAAGTAGGAAATGAATATGTCACCAAAGGTCAAGGTGTAGACCAAGTCTACTACTCGATTGGTGCACTGGCTAAGTCAGTGTATGAGAAGATGTTC
	Plowei_109					CTCATCACCGGAGAATCCGGGGCTGGGAAGACTGTTAACACCAAGAGAGTCATCCAGTACTTTGCCAGTATTGCTGCTGTTGGCAGTGCAGTTAAGAAGGATGCCAGCAAAGGAACACTGGAGGATCAAATCATCCAGGCCAACCCTGCACTGGAGGCCTTTGGTAATGCCAAAACAGTTAGGAATGATAACTCCTCCCGTTTTGGAAAATTCATCCGAATTCACTTTGGAAACAGTGGCAAGCTGTCCTCTGCTGACATTGAGACTTACCTGCTGGAGAAGTCACGTGTCACCTTTCAGCTTAAATCTGAGAGGAACTACCACGTCTTCTTCCAGATCTTGTCCAATCAGAAGCCAGAGCTGCTGGACATGTTGCTGATCACCAACAACCCGTACGATTACTCCTTCATCTCCCAAGGAGAGGTGACAGTAGCATCCATCAACGACTCAGAGGAGCTGTTAGCCACTGACAGCGCCTTTGATGTGCTTGGCTTCACTCAGGAGGAGAAGATGGGAGTGTACAAGTTGATTGGTGCCATTATGCACTACGGCAACATGAAGTTCAAACAGAAGCAGCGTGAAGAGCAGGCTGAACCTGATGGAACTGAGGCTGCTGATAAGTCAGCTTACCTGATGGGGCTGAACTCTGCAGACCTTATCAAAGGACTGTGTCATCCCAGAGTCAAAGTAGGAAATGAATATGTCACCAAAGGTCAAGGTGTAGACCAAGTCTACTACTCGATTGGTGCACTGGCTAAGTCAGTGTATGAGAAGATGTTC
	Plowei_113					CTCATCACTGGAGAATCTGGGGCTGGGAAGACTGTTAACACCAAGAGAGTCATCCAGTACTTTGCCAGTATTGCTGCTGTTGGCAGTGCAGTTAAGAAGGATGCCAGCAAAGGAACACTGGAGGATCAAATCATCCAGGCCAACCCTGCACTGGAGGCCTTTGGTAATGCCAAAACAGTTAGGAATGATAACTCCTCCCGTTTTGGAAAATTCATCCGAATTCACTTCGGAACCAGTGGCAAGCTGTCCTCTGCTGACATTGAGACTTACCTGCTGGAGAAGTCACGTGTCACCTTTCAGCTTAAATCTGAGAGGAACTACCATGTCTTCTTCCAGATCTTGTCCAATCAGAAGCCAGAGCTGCTGGACATGTTGCTGATCACCAACAACCCGTACGATTACTCCTTCATCTCCCAAGGAGAGGTGACAGTAGCATCCATCAACGACTCAGAGGAGCTGTTAGCCACTGACAGCGCCTTTGATGTGCTTGGCTTCACTCAGGAGGAGAAGATGGGAGTGTACAAGTTGATTGGTGCCATTATGCACTACGGCAACATGAAGTTCAAACAGAAGCAGCGTGAAGAGCAGGCTGAACCTGATGGAACTGAGGCTGCTGATAAGTCAGCTTACCTGATGGGGCTGAACTCTGCAGACCTTATCAAAGGATTGTGTCATCCCAGAGTCAAAGTAGGAAATGAATATGTCACCAAAGGTCAAGGTGTAGACCAAGTCTACTACTCCATTGGTGCACTGGCTAAGTCAGTGTATGAGAAGATGTTC
	Plowei_114					CTCATCACTGGAGAATCTGGGGCTGGGAAGACTGTTAACACCAAGAGAGTCATCCAGTACTTTGCCAGTATTGCTGCTGTTGGCAGTGCAGTTAAGAAGGATGCCAGCAAAGGAACACTGGAGGATCAAATCATCCAGGCCAACCCTGCACTGGAGGCCTTTGGTAATGCCAAAACAGTTAGGAATGATAACTCCTCCCGTTTTGGAAAATTCATCCGAATTCACTTCGGAACCAGTGGCAAGCTGTCCTCTGCTGACATTGAGACTTACCTGCTGGAGAAGTCACGTGTCACCTTTCAGCTTAAATCTGAGAGGAACTACCATGTCTTCTTCCAGATCTTGTCCAATCAGAAGCCAGAGCTGCTGGACATGTTGCTGATCACCAACAACCCGTACGATTACTCCTTCATCTCCCAAGGAGAGGTGACAGTAGCATCCATCAACGACTCAGAGGAGCTGTTAGCCACTGACAGCGCCTTTGATGTGCTTGGCTTCACTCAGGAGGAGAAGATGGGAGTGTACAAGTTGATTGGTGCCATTATGCACTACGGCAACATGAAGTTCAAACAGAAGCAGCGTGAAGAGCAGGCTGAACCTGATGGAACTGAGGCTGCTGATAAGTCAGCTTACCTGATGGGGCTGAACTCTGCAGACCTTATCAAAGGATTGTGTCATCCCAGAGTCAAAGTAGGAAATGAATATGTCACCAAAGGTCAAGGTGTAGACCAAGTCTACTACTCCATTGGTGCACTGGCTAAGTCAGTGTATGAGAAGATGTTC
	Plowei_115					CTCATCACCGGAGAATCCGGGGCTGGGAAGACTGTTAACACCAAGAGAGTCATCCAGTACTTTGCCAGTATTGCTGCTGTTGGCAGTGCAGTTAAGAAGGATGCCAGCAAAGGAACACTGGAGGATCAAATCATCCAGGCCAACCCTGCACTGGAGGCCTTTGGTAATGCCAAAACAGTTAGGAATGATAACTCCTCCCGTTTTGGAAAATTCATCCGAATTCACTTTGGAAACAGTGGCAAGCTGTCCTCTGCTGACATTGAGACTTACCTGCTGGAGAAGTCACGTGTCACCTTTCAGCTTAAATCTGAGAGGAACTAYCACGTCTTCTTCCAGATCTTGTCCAATCAGAAGCCAGAGCTGCTGGACATGTTGCTGATCACCAACAACCCGTACGATTACTCCTTCATCTCCCAAGGAGAGGTGACAGTAGCATCCATCAACGACTCAGAGGAGCTGTTAGCCACTGACAGCGCCTTTGATGTGCTTGGCTTCACTCAGGAGGAGAAGATGGGAGTGTACAAGTTGATTGGTGCCATTATGCACTACGGCAACATGAAGTTCAAACAGAAGCAGCGTGAAGAGCAGGCTGAACCTGATGGAACTGAGGCTGCTGATAAGTCAGCTTACCTGATGGGGCTGAACTCTGCAGACCTTATCAAAGGACTGTGTCATCCCAGAGTCAAAGTAGGAAATGAATATGTCACCAAAGGTCAAGGTGTAGACCAAGTCTACTACTCGATTGGTGCACTGGCTAAGTCAGTGTATGAGAAGATGTTC
	Plowei_116					CTCATCACCGGAGAATCCGGGGCTGGGAAGACTGTTAACACCAAGAGAGTCATCCAGTACTTTGCCAGTATTGCTGCTGTTGGCAGTGCAGTTAAGAAGGATGCCAGCAAAGGAACACTGGAGGATCAAATCATCCAGGCCAACCCTGCACTGGAGGCCTTTGGTAATGCCAAAACAGTTAGGAATGATAACTCCTCCCGTTTTGGAAAATTCATCCGAATTCACTTTGGAAACAGTGGCAAGCTGTCCTCTGCTGACATTGAGACTTACCTGCTGGAGAAGTCACGTGTCACCTTTCAGCTTAAATCTGAGAGGAACTAYCACGTCTTCTTCCAGATCTTGTCCAATCAGAAGCCAGAGCTGCTGGACATGTTGCTGATCACCAACAACCCGTACGATTACTCCTTCATCTCCCAAGGAGAGGTGACAGTAGCATCCATCAACGACTCAGAGGAGCTGTTAGCCACTGACAGCGCCTTTGATGTGCTTGGCTTCACTCAGGAGGAGAAGATGGGAGTGTACAAGTTGATTGGTGCCATTATGCACTACGGCAACATGAAGTTCAAACAGAAGCAGCGTGAAGAGCAGGCTGAACCTGATGGAACTGAGGCTGCTGATAAGTCAGCTTACCTGATGGGGCTGAACTCTGCAGACCTTATCAAAGGACTGTGTCATCCCAGAGTCAAAGTAGGAAATGAATATGTCACCAAAGGTCAAGGTGTAGACCAAGTCTACTACTCGATTGGTGCACTGGCTAAGTCAGTGTATGAGAAGATGTTC
	Plowei_117					NNNNNNNNNNNNNNNNCCGGGGCTGGGAAGACTGTTAACACCAAGAGAGTCATCCAGTACTTTGCCAGTATTGCTGCTGTTGGCAGTGCAGTTAAGAAGGATGCCAGCAAAGGAACACTGGAGGATCAAATCATCCAGGCCAACCCTGCACTGGAGGCCTTTGGTAATGCCAAAACAGTTAGGAATGATAACTCCTCCCGTTTTGGAAAATTCATCCGAATTCACTTTGGAAACAGTGGCAAGCTGTCCTCTGCTGACATTGAGACTTACCTGCTGGAGAAGTCACGTGTCACCTTTCAGCTTAAATCTGAGAGGAACTATCACGTCTTCTTCCAGATCTTGTCCAATCAGAAGCCAGAGCTGCTGGACATGTTGCTGATCACCAACAACCCGTACGATTACTCCTTCATCTCCCAAGGAGAGGTGACAGTAGCATCCATCAACGACTCARAGGAGCTGTTAGCCACTGACAGCGCCTTTGATGTGCTTGGCTTCACTCAGGAGGAGAAGATGGGAGTGTACAAGTTGATTGGTGCCATTATGCACTACGGCAACATGAAGTTCAAACAGAAGCAGCGTGAAGAGCAGGCTGAACCTGATGGAACTGAGGCTGCTGATAAGTCAGCTTACCTGATGGGGCTGAACTCTGCAGACCTTATCAAAGGACTGTGTCATCCCAGAGTCAAAGTAGGAAATGAATATGTCACCAAAGGTCAAGGTGTAGACCAAGTCTACTACTCGATTGGTGCACTGGCTAAGTCAGTGTATGAGAAGATGTTC
	Plowei_140					CTCATCACCGGAGAATCCGGGGCTGGGAAGACTGTTAACACCAAGAGAGTCATCCAGTACTTTGCCAGTATTGCTGCTGTTGGCAGTGCAGTTAAGAAGGATGCCAGCAAAGGAACACTGGAGGATCAAATCATCCAGGCCAACCCTGCACTGGAGGCCTTTGGTAATGCCAAAACAGTTAGGAATGATAACTCCTCCCGTTTTGGAAAATTCATCCGAATTCACTTTGGAACCAGTGGCAAGCTGTCCTCTGCTGACATTGAGACTTACCTGYTGGAGAAGTCACGTGTCACCTTTCAGCTTAAATCTGAGAGGAACTACCACGTCTTCTTCCAGATCTTGTCCAATCAGAAGCCAGAGCTGCTGGACATGTTGCTGATCACCAACAACCCGTACGATTACTCCTTCATCTCCCAAGGAGAGGTGACAGTAGCATCCATCAACGACTCAGAGGAGCTGTTAGCCACTGACAGCGCCTTTGATGTGCTTGGCTTCACTCAGGAGGAGAAGATGGGAGTGTACAAGTTGATTGGTGCCATTATGCACTACGGCAACATGAAGTTCAAACAGAAGCAGCGTGAAGAGCAGGCTGAACCTGATGGAACTGAGGCTGCTGATAAGTCAGCTTACCTGATGGGGCTGAACTCTGCAGACCTTATCAAAGGACTGTGTCATCCCAGAGTCAAAGTAGGAAATGAATATGTCACCAAAGGTCAAGGTGTAGACCAAGTCTACTACTCGATTGGTGCACTGGCTAAGTCAGTGTATGAGAANNNNNNN
	Plowei_155					CTCATCACCGGTGAATCCGGGGCTGGGAAGACTGTTAACACCAAGAGAGTCATCCAGTACTTTGCCAGTATTGCTGCTGTTGGCAGTGCAGTTAAGAAGGATGCCAGCAAAGGAACACTGGAGGATCAAATCATCCAGGCCAACCCTGCACTGGAGGCCTTTGGTAATGCCAAAACAGTTAGGAATGATAACTCCTCCCGTTTTGGAAAATTCATCCGAATTCACTTTGGAACCAGTGGCAAGCTGTCCTCTGCTGACATTGAGACTTACCTGCTGGAGAAGTCACGTGTCACCTTTCAGCTTAAATCTGAGAGGAACTACCACGTCTTCTTCCAGATCTTGTCCAATCAGAAGCCAGAGCTGCTGGACATGTTGCTGATCACCAACAACCCGTACGATTACTCCTTCATCTCCCAAGGAGAGGTGACAGTAGCATCCATCAACGACTCARAGGAGCTGTTAGCCACTGACAGCGCCTTTGATGTGCTTGGCTTCACTCAGGAGGAGAAGATGGGAGTGTACAAGTTGATTGGTGCCATTATGCACTACGGCAACATGAAGTTCAAACAGAAGCASCGTGAAGAGCAGGCTGAACCTGATGGAACTGAGGCTGCTGATAAKTCAGCTTACCTGATGGGGCTGAACTCTGCAGACCTTATCAAAGGACTGTGTCATCCCAGAGTCAAAGTAGGAAATGAATATGTCACCAAAGGTCAAGGTGTAGACCAAGTCTACTACTCGATTGGTGCACTGGCTAAGTCAGNNNNNNNNNNNNNNNNN
	Plowei_156					CTCATCACCGGTGAATCCGGGGCTGGGAAGACTGTTAACACCAAGAGAGTCATCCAGTACTTTGCCAGTATTGCTGCTGTTGGCAGTGCAGTTAAGAAGGATGCCAGCAAAGGAACACTGGAGGATCAAATCATCCAGGCCAACCCTGCACTGGAGGCCTTTGGTAATGCCAAAACAGTTAGGAATGATAACTCCTCCCGTTTTGGAAAATTCATCCGAATTCACTTTGGAACCAGTGGCAAGCTGTCCTCTGCTGACATTGAGACTTACCTGCTGGAGAAGTCACGTGTCACCTTTCAGCTTAAATCTGAGAGGAACTACCACGTCTTCTTCCAGATCTTGTCCAATCAGAAGCCAGAGCTGCTGGACATGTTGCTGATCACCAACAACCCGTACGATTACTCCTTCATCTCCCAAGGAGAGGTGACAGTAGCATCCATCAACGACTCARAGGAGCTGTTAGCCACTGACAGCGCCTTTGATGTGCTTGGCTTCACTCAGGAGGAGAAGATGGGAGTGTACAAGTTGATTGGTGCCATTATGCACTACGGCAACATGAAGTTCAAACAGAAGCAGCGTGAAGAGCAGGCTGAACCTGATGGAACTGAGGCTGCTGATAAKTCAGCTTACCTGATGGGGCTGAACTCTGCAGACCTTATCAAAGGACTGTGTCATCCCAGAGTCAAAGTAGGAAATGAATATGTCACCAAAGGTCAAGGTGTAGACCAAGTCTACTACTCGATTGGTGCACTGGCTAAGTCAGTGTATGANNNNNNNNNN
	Plowei_157					CTCATCACCGGAGAATCCGGGGCTGGGAAGACTGTTAACACCAAGAGAGTCATCCAGTACTTTGCCAGTATTGCTGCTGTTGGCAGTGCAGTTAAGAAGGATGCCAGCAAAGGAACACTGGAGGATCAAATCATCCAGGCCAACCCTGCACTGGAGGCCTTTGGTAATGCCAAAACAGTTAGGAATGATAACTCCTCCCGTTTTGGAAAATTCATCCGAATTCACTTTGGAACCAGTGGCAAGCTGTCCTCTGCTGACATTGAGACTTACCTGCTGGAGAAGTCACGTGTCACCTTTCAGCTTAAATCTGAGAGGAACTACCACGTCTTCTTCCAGATCTTGTCCAATCAGAAGCCAGAGCTGCTGGACATGTTGCTGATCACCAACAACCCGTACGATTACTCCTTCATCTCCCAAGGAGAGGTGACAGTAGCATCCATCAACGACTCARAGGAGCTGTTAGCCACTGACAGCGCCTTTGATGTGCTTGGCTTCACTCAGGAGGAGAAGATGGGAGTGTACAAGTTGATTGGTGCCATTATGCACTACGGCAACATGAAGTTCAAACAGAAGCAGCGTGAAGAGCAGGCTGAACCTGATGGAACTGAGGCTGCTGATAAGTCAGCTTACCTRATGGGGCTGAACTCTGCAGACCTTATCAAAGGACTGTGTCATCCCAGAGTCAAAGTAGGAAATGAATATGTCACCAAAGGTCAAGGTGTAGACCAAGTCTACTACTCGATTGGTGCACTGGCTAAGTCAGTGTATGAGAAGATGTTC
	Pnobilis_112				CTCATCACCGGAGAATCCGGGGCTGGGAAGACTGTTAACACCAAGAGAGTCATCCAGTACTTTGCCAGTATTGCTGCTGTTGGCAGTGCAGTTAAGAAGGATGCCAGCAAAGGAACACTGGAGGATCAAATCATCCAGGCCAACCCTGCACTGGAGGCCTTTGGTAATGCCAAAACAGTTAGGAATGATAACTCCTCCCGTTTTGGAAAATTCATCCGAATTCACTTCGGAAACAGTGGCAAGCTGTCCTCTGCTGACATTGAGACTTACCTGCTGGAGAAGTCACGTGTCACCTTTCAGCTTAAGTCTGAGAGGAACTACCACGTCTTCTTCCAGATCTTGTCCAATCAGAAGCCAGAGCTGCTGGACATGTTGCTGATCACCAACAATCCATACGATTACTCCTTCATCTCCCAAGGAGAGGTGACAGTAGCATCCATCAACGACTCAGAGGAGCTGTTAGCCACTGACAGCGCCTTTGATGTGCTTGGCTTCACTCAGGAGGAGAAGATGGGAGTGTACAAGTTGATTGGTGCCATTATGCACTACGGCAACATGAAGTTCAAACAGAAGCAGCGTGAAGAGCAGGCTGAACCTGATGGAACTGAGGCTGCTGATAAGTCAGCTTACTTGATGGGGCTGAACTCTGCAGACCTTATCAAAGGACTGTGTCATCCCAGAGTCAAAGTAGGAAATGAATATGTCACCAAAGGTCAAGGTGTAGACCAAGTCTACTACTCCATTGGTGCACTGGCTAAGTCAGTGTATGAGAAGATGTTC
	Pnobilis_141				CTCATCACCGGAGAATCCGGGGCTGGGAAGACTGTTAACACCAAGAGAGTCATCCAGTACTTTGCCAGTATTGCTGCTGTTGGCAGTGCAGTTAAGAAGGATGCCAGCAAAGGAACACTGGAGGATCAAATCATCCAGGCCAACCCTGCACTGGAGGCCTTTGGTAATGCCAAAACAGTTAGGAATGATAACTCCTCCCGTTTTGGAAAATTCATCCGAATTCACTTCGGAAACAGTGGCAAGCTGTCCTCTGCTGACATTGAGACTTACCTGCTGGAGAAGTCACGTGTCACCTTTCAGCTTAAGTCTGAGAGGAACTACCACGTCTTCTTCCAGATCTTGTCCAATCAGAAGCCAGAGCTGCTGGACATGTTGCTGATCACCAACAATCCATACGATTACTCCTTCATCTCCCAAGGAGAGGTGACAGTAGCATCCATCAACGACTCAGAGGAGCTGTTAGCCACTGACAGCGCCTTTGATGTGCTTGGCTTCACTCAGGAGGAGAAGATGGGAGTGTACAAGTTGATTGGTGCCATTATGCACTACGGCAACATGAAGTTCAAACAGAAGCAGCGTGAAGAGCAGGCTGAACCTGATGGAACTGAGGCTGCTGATAAGTCAGCTTACTTGATGGGGCTGAACTCTGCAGACCTTATCAAAGGACTGTGTCATCCCAGAGTCAAAGTAGGAAATGAATATGTCACCAAAGGTCAAGGTGTAGACCAAGTCTACTACTCCATTGGTGCACTGGCTAAGTCAGNNNNNNNNNNNNNNNNN
	Pnobilis_142				CTCATCACCGGAGAATCCGGGGCTGGGAAGACTGTTAACACCAAGAGAGTCATCCAGTACTTTGCCAGTATTGCTGCTGTTGGCAGTGCAGTTAAGAAGGATGCCAGCAAAGGAACACTGGAGGATCAAATCATCCAGGCCAACCCTGCACTGGAGGCCTTTGGTAATGCCAAAACAGTTAGGAATGATAACTCCTCCCGTTTTGGAAAATTCATCCGAATTCACTTCGGAAACAGTGGCAAGCTGTCCTCTGCTGACATTGAGACTTACCTGCTGGAGAAGTCACGTGTCACCTTTCAGCTTAAGTCTGAGAGGAACTACCACGTCTTCTTCCAGATCTTGTCCAATCAGAAGCCAGAGCTGCTGGACATGTTGCTGATCACCAACAATCCATACGATTACTCCTTCATCTCCCAAGGAGAGGTGACAGTAGCATCCATCAACGACTCAGAGGAGCTGTTAGCCACTGACAGCGCCTTTGATGTGCTTGGCTTCACTCAGGAGGAGAAGATGGGAGTGTACAAGTTGATTGGTGCCATTATGCACTACGGCAACATGAAGTTCAAACAGAAGCAGCGTGAAGAGCAGGCTGAACCTGATGGAACTGAGGCTGCTGATAAGTCAGCTTACTTGATGGGGCTGAACTCTGCAGACCTTATCAAAGGACTGTGTCATCCCAGAGTCAAAGTAGGAAATGAATATGTCACCAAAGGTCAAGGTGTAGACCAAGTCTACTACTCCATTGGTGCACTGGCTAAGTCAGNNNNNNNNNNNNNNNNN
	Pnobilis_143				CTCATCACCGGAGAATCCGGGGCTGGGAAGACTGTTAACACCAAGAGAGTCATCCAGTACTTTGCCAGTATTGCTGCTGTTGGCAGTGCAGTTAAGAAGGATGCCAGCAAAGGAACACTGGAGGATCAAATCATCCAGGCCAACCCTGCACTGGAGGCCTTTGGTAATGCCAAAACAGTTAGGAATGATAACTCCTCCCGTTTTGGAAAATTCATCCGAATTCACTTCGGAAACAGTGGCAAGCTGTCCTCTGCTGACATTGAGACTTACCTGCTGGAGAAGTCACGTGTCACCTTTCAGCTTAAGTCTGAGAGGAACTACCACGTCTTCTTCCAGATCTTGTCCAATCAGAAGCCAGAGCTGCTGGACATGTTGCTGATCACCAACAATCCATACGATTACTCCTTCATCTCCCAAGGAGAGGTGACAGTAGCATCCATCAACGACTCAGAGGAGCTGTTAGCCACTGACAGCGCCTTTGATGTGCTTGGCTTCACTCAGGAGGAGAAGATGGGAGTGTACAAGTTGATTGGTGCCATTATGCACTACGGCAACATGAAGTTCAAACAGAAGCAGCGTGAAGAGCAGGCTGAACCTGATGGAACTGAGGCTGCTGATAAGTCAGCTTACTTGATGGGGCTGAACTCTGCAGACCTTATCAAAGGACTGTGTCATCCCAGAGTCAAAGTAGGAAATGAATATGTCACCAAAGGTCAAGGTGTAGACCAAGTCTACTACTCCATTGGTGCACTGGCTAAGTCAGNNNNNNNNNNNNNNNNN
	Psp_121						CTCATCACTGGAGAATCTGGGGCTGGGAAGACTGTTAACACCAAGAGAGTCATCCAGTACTTTGCCAGTATTGCTGCTGTTGGCAGTGCAGTTAAGAAGGATGCCAGCAAAGGAACACTGGAGGATCAAATCATCCAGGCCAACCCTGCACTGGAGGCCTTTGGTAATGCCAAAACAGTTAGGAATGATAACTCCTCCCGTTTTGGAAAATTCATCCGAATTCACTTCGGAACCAGTGGCAAGCTGTCCTCTGCTGACATTGAGACTTACCTGCTGGAGAAGTCACGTGTCACCTTTCAGCTTAAATCTGAGAGGAACTACCACGTCTTCTTCCAGATCTTGTCCAATCAGAAGCCAGAGCTGCTGGACATGTTGCTGATCACCAACAACCCATATGATTACTCCTTCATCTCCCAAGGAGAGGTGACAGTAGCATCCATCAACGACTCAGAGGAGCTGTTAGCCACTGACAGCGCCTTTGATGTGCTTGGCTTCACTCAGGAGGAGAAGATGGGAGTGTACAAGTTGATTGGTGCCATTATGCACTACGGCAACATGAAGTTCAAACAGAAGCAGCGTGAAGAGCAGGCTGAACCTGATGGAACTGAGGCTGCTGATAAGTCAGCTTACCTGATGGGGCTGAACTCTGCAGACCTTATCAAAGGACTGTGTCATCCCAGAGTCAAAGTAGGAAATGAATATGTCACCAAAGGTCAAGGTGTAGACCAAGTCTACTACTCCATTGGTGCACTGGCTAAGTCAGTGTATGAGAAGATGTTC
	Psp_122						CTCATCACCGGAGAATCCGGGGCTGGGAAGACTGTTAACACCAAGAGAGTCATCCAGTACTTTGCAAGTATTGCTGCTGTTGGCAGTGCAGTTAAGAAGGATGCCAGCAAAGGAACACTGGAGGATCAAATCATCCAGGCCAACCCTGCACTGGAGGCCTTTGGTAATGCCAAAACAGTTAGGAATGATAACTCCTCCCGTTTTGGAAAATTCATCCGAATTCACTTCGGAAACAGTGGCAAGCTGTCCTCTGCTGACATTGAGACTTACCTGCTGGAGAAGTCACGTGTCACCTTTCAGCTTAAGTCTGAGAGGAACTACCACGTCTTCTTCCAGATCTTGTCCAATCAGAAGCCAGAACTGCTGGACATGTTGCTGATCACCAACAACCCGTACGATTACTCCTTCATCTCCCAAGGAGAGGTGACAGTAGCATCCATCAACGACTCAGAGGAGCTGTTAGCCACTGACAGCGCCTTTGATGTGCTTGGCTTCACTCAGGAGGAGAAGATGGGAGTGTACAAGTTGATTGGTGCCATTATGCACTACGGCAACATGAAGTTCAAACAGAAGCAGCGTGAAGAGCAGGCTGAACCTGATGGAACTGAGGCTGCTGATAAGTCAGCTTACCTGATGGGGCTAAACTCTGCAGACCTTATCAAAGGACTGTGTCATCCCAGAGTCAAAGTAGGAAATGAATATGTCACCAAAGGTCAAGGTGTAGACCAAGTCTACTACTCCATTGGTGCACTGGCTAAGTCAGTGTATGAGAAAATGTTC
	Psp_123						CTCATCACTGGAGAATCTGGGGCTGGGAAGACTGTTAACACCAAGAGAGTCATCCAGTACTTTGCCAGTATTGCTGCTGTTGGCAGTGCAGTTAAGAAGGATGCCAGCAAAGGAACACTGGAGGATCAAATCATCCAGGCCAACCCTGCACTGGAGGCCTTTGGTAATGCCAAAACAGTTAGGAATGATAACTCCTCCCGTTTTGGAAAATTCATCCGAATTCACTTCGGAACCAGTGGCAAGCTGTCCTCTGCTGACATTGAGACTTACCTGCTGGAGAAGTCACGTGTCACCTTTCAGCTTAAATCTGAGAGGAACTACCACGTCTTCTTCCAGATCTTGTCCAATCAGAAGCCAGAGCTGCTGGACATGTTGCTGATCACCAACAACCCATATGATTACTCCTTCATCTCCCAAGGAGAGGTGACAGTAGCATCCATCAACGACTCAGAGGAGCTGTTAGCCACTGACAGCGCCTTTGATGTGCTTGGCTTCACTCAGGAGGAGAAGATGGGAGTGTACAAGTTGATTGGTGCCATTATGCACTACGGCAACATGAAGTTCAAACAGAAGCAGCGTGAAGAGCAGGCTGAACCTGATGGAACTGAGGCTGCTGATAAGTCAGCTTACCTGATGGGGCTGAACTCTGCAGACCTTATCAAAGGACTGTGTCATCCCAGAGTCAAAGTAGGAAATGAATATGTCACCAAAGGTCAAGGTGTAGACCAAGTCTACTACTCCATTGGTGCACTGGCTAAGTCAGTGTATGAGAAGATGTTC
	Psp_124						CTCATCACCGGAGAATCCGGGGCTGGGAAGACTGTTAACACCAAGAGAGTCATCCAGTACTTTGCAAGTATTGCTGCTGTTGGCAGTGCAGTTAAGAAGGATGCCAGCAAAGGAACACTGGAGGATCAAATCATCCAGGCCAACCCTGCACTGGAGGCCTTTGGTAATGCCAAAACAGTTAGGAATGATAACTCCTCCCGTTTTGGAAAATTCATCCGAATTCACTTCGGAAACAGTGGCAAGCTGTCCTCTGCTGACATTGAGACTTACCTGCTGGAGAAGTCACGTGTCACCTTTCAGCTTAAGTCTGAGAGGAACTACCACGTCTTCTTCCAGATCTTGTCCAATCAGAAGCCAGAACTGCTGGACATGTTGCTGATCACCAACAACCCGTACGATTACTCCTTCATCTCCCAAGGAGAGGTGACAGTAGCATCCATCAACGACTCAGAGGAGCTGTTAGCCACTGACAGCGCCTTTGATGTGCTTGGCTTCACTCAGGAGGAGAAGATGGGAGTGTACAAGTTGATTGGTGCCATTATGCACTACGGCAACATGAAGTTCAAACAGAAGCAGCGTGAAGAGCAGGCTGAACCTGATGGAACTGAGGCTGCTGATAAGTCAGCTTACCTGATGGGGCTAAACTCTGCAGACCTTATCAAAGGACTGTGTCATCCCAGAGTCAAAGTAGGAAATGAATATGTCACCAAAGGTCAAGGTGTAGACCAAGTCTACTACTCCATTGGTGCACTGGCTAAGTCAGTGTATGAGAAAATGTTC
	Psp_125						CTCATCACCGGAGAATCCGGGGCTGGGAAGACTGTTAACACCAAGAGAGTCATCCAGTACTTTGCAAGTATTGCTGCTGTTGGCAGTGCAGTTAAGAAGGATGCCAGCAAAGGAACACTGGAGGATCAAATCATCCAGGCCAACCCTGCACTGGAGGCCTTTGGTAATGCCAAAACAGTTAGGAATGATAACTCCTCCCGTTTTGGAAAATTCATCCGAATTCACTTCGGAAACAGTGGCAAGCTGTCCTCTGCTGACATTGAGACTTACCTGCTGGAGAAGTCACGTGTCACMTTTCAGCTTAARTCTGAGAGGAACTACCACGTCTTCTTCCAGATCTTGTCCAATCAGAAGCCAGAACTGCTGGACATGTTGCTGATCACCAACAACCCGTACGATTACTCCTTCATCTCCCAAGGAGAGGTGACAGTAGCATCCATCAACGACTCAGAGGAGCTGTTAGCCACTGACAGCGCCTTTGATGTGCTTGGCTTCACTCAGGAGGAGAAGATGGGAGTGTACAAGTTGATTGGTGCCATTATGCACTACGGCAACATGAAGTTCAAACAGAAGCAGCGTGAAGAGCAGGCTGAACCTGATGGAACTGAGGCTGCTGATAAGTCAGCTTACCTGATGGGGCTAAACTCTGCAGACCTTATCAAAGGACTGTGTCATCCCAGAGTCAAAGTAGGAAATGAATATGTCACCAAAGGTCAAGGTGTAGACCAAGTCTACTACTCCATTGGTGCACTGGCTAAGTCAGTGTATGAGAAAATGTTC


[plagl. 740 bp. 1st position]
	
	Bathypterois_atricolor		CTGCAGACCCATGACCCCAACAAGGAGGCCTTCAAGTGTGAAGAGTGTGGCAAGCACTACAACACCAAGCTGGGATACAAGCGCCATGTGGCCATGCACTCTGCCACGGCAGGGGACCTCACCTGCAAGGTGTGCATGCAGAGTTATGAAAGCACACCGGTGCTCCTGGAACACCTCAAGAGCCACTCGGGGAAGTCCTCGGGTGGCGCCAAGGAGAAGAAACACCCGTGCGACCACTGCGACCGTCGCTTCTACACGCGGAAGGATGTCAGGCGGCACATGGTTGTCCACACGGGCCGAAAGGACTTCCTGTGCCAGTACTGTGCCCAGCGCTTCGGCAGGAAGGATCATCTGACACGGCACGTGAAAAAGAGCCACTCGCAGGAGCTGCTGAAGATTAAGACGGAGCCTCCGGATATGTTGGGTCTCCTGGGCTCTGGCTCACCGCCTTGCTCTGTCAAGGAGGAGCTTAGCCCCATGATGTGCAGCATGGGTCCCAATAAAGACCCCATGATGGGCAAACCCTTCCCCAGCGGGACCCCCTTCCCCATGGGCATGTACAACCCCCACCAC---CTCCAGGCCATGTCAAATCCCGGCGTGGGTCACCCCCACCCCTCTCTGATGCCGGGTTCCCTGTCTGCAGCTATGGGCATGGGCTGTCATATGGAANNNNNNNNNNNNNNNNNNNNNNNNNNNNNNNNNNNNNNNNNNNNNNNNNNNNNNNNNNNNNNNNNNNN
	Neoscopelus_microchir		CTGCAGACCCATGACCCCAACAAGGAGGCCTTCAAGTGCGAGGAGTGTGGCAAGCACTACAACACCAAGCTGGGCTACAAGCGCCATGTGGCCATGCACTCCGCCACGGCGGGGGACCTCACTTGCAAAGTGTGCATGCAGAGCTACGAGAGCACGCCCGTGCTCCTGGAGCACCTCAAGAGCCACTCGGGGAAGTCCTCGGGAGGCGCCAAGGAGAAGAAGCACCCGTGCGACCACTGCGACCGCCGCTTCTACACGCGGAAGGACGTCAGGCGGCACATGGTGGTGCACACGGGCCGGAAGGACTTCCTGTGCCAGTACTGCGCGCAGCGCTTCGGCCGGAAGGACCACCTGACGCGCCACGTGAAGAAGAGCCACTCGCAGGAGCTGCTGAAGATCAAGACGGAGCCTCCGGACATGCTGGGTCTGCTGGGGTCCGGCTCGCCGCCCTGCTCCATCAAGGAGGAGCTCAGTCCCATGATGTGCAGCATGGGTCCCAACAAGGACCCCATGATGGGCAAGCCCTTCCCCAGCGGGACCCCTTTCCCCATGGGCATGTACAACCCCCACCAC---CTCCAGGCCATGTCCAGTCCCGGGGTGGGACACCCCCACCCCTCCCTGATGCCCAGCTCCCTGTCAGCGGCCATGGGCATGGGCTGCCACATGGAGNNNNNNNNNNNNNNNNNNNNNNNNNNNNNNNNNNNNNNNNNNNNNNNNNNNNNNNNNNNNNNNNNNNN
	Percopsis_omiscomaycus		NNNNNNNNNNNNNNNNNNAACAAGGAGGCCTTCAAGTGCGAAGAGTGTGGCAAGCACTACAATACCAAGCTCGGATACAAGCGTCATGTGGCCATGCACTCCGCCACGGCAGGGGATCTCACCTGTAAAGTGTGCATGCAGAGCTATGAGAGCACCCCCATACTCCTGGAACACCTCAAGAGCCACTCTGGGAAGTCGTCAGGTGGCGCCAAGGAGAAGAAGCACCCGTGCGACCACTGTGACCGTCGCTTCTACACCCGCAAGGACGTCAGGCGGCACATGGTGGTTCACACTGGCCGAAAGGACTTCTTGTGCCAGTACTGCGCCCAGCGCTTCGGCAGGAAGGACCACCTGACTCGTCACGTCAAGAAAAGCCACTCGCAGGAACTGCTGAAGATCAAGACAGAGCCTCCGGACATGCTTGGGCTTCTGGGTTCAGGCTCGCCGCCTTGCTCCGTCAAGGAGGAGCTAAGCCCCATGATGTGCAGCATGGCTCCCAATAAAGACCCAATGATGGGCAAACCCTTCCCCAGTGGGACCCCCTTCCCCATGGGCATGTACAACCCCCACCAC---CTCCAGGCCATATCCAATTCTGGTGTGGCTCACCCTCACCCCTCTCTGATGTCCNNNNNNNNNNNNNNNNNNNNNNNNNNNNNNNNNNNNNNNNNNNNNNNNNNNNNNNNNNNNNNNNNNNNNNNNNNNNNNNNNNNNNNNNNNNNNNNNNNNNNNNNNNNNNN
	Aphredoderus_sayanus		NNNNNNNNNNNNNNNNNNAACAAGGAGGCCTTCAAGTGCGACGAGTGTGGCAAGCACTACAACACCAAGCTGGGATACAAGCGCCATGTGGCCATGCACTCCGCCACGGCAGGGGACCTCACCTGTAAGGTGTGCATGCAGAGCTACGAGAGCACCCCCGTTCTCCTGGAGCACCTCAAGAGCCACTCGGGCAAGTCCTCAGGCGGCGCCAAGGAGAAGAAGCACCCGTGCGACCACTGCGACCGCCGCTTCTACACCCGCAAGGACGTCCGGCGGCACATGGTGGTGCACACCGGCCGAAAAGACTTCCTGTGTCAGTACTGCGCCCAGCGCTTTGGCAGGAAGGACCACCTGACGCGCCACGTGAAGAAGAGCCACTCGCAGGAGCTGCTGAAGATCAAGACGGAGCCCCCAGACATGCTGGGCCTGCTGGGCTCTGGCTCCCCCCCGTGCTCCGTCAAGGAGGAGCTGAGTCCCATGATGTGCAGCATGGCCCCCAATAAAGACCCAATGATGGGCAAGCCCTTCCCCAGCGGGACCCCCTTCCCCATGGGCATGTACAACCCCCAC------CTCCAGGCCATATCCAGCTCAGGGGTGGCCCACCCTCACCCCTCCCTGATGCCTNNNNNNNNNNNNNNNNNNNNNNNNNNNNNNNNNNNNNNNNNNNNNNNNNNNNNNNNNNNNNNNNNNNNNNNNNNNNNNNNNNNNNNNNNNNNNNNNNNNNNNNNNNNNNN
	Chologaster_cornuta			NNNNNNNNNNNNNNNNNNAACAAGGAGGCTTTCAAGTGCGACGAGTGTGGCAAGCACTACAACACCAAGCTGGGCTACAAGCGCCATGTGGCCATGCACTCGGCCACGGCAGGGGACCTCACGTGCAAGGTGTGCATGCAGAGCTACGAGAGCACCCCCGTCCTCCTGGAGCACCTCAAGAGCCACTCGGGAAAGTCGTCGGGCGGCGCCAAGGAGAAAAAGCACCCGTGCGACCACTGCGACCGCCGCTTCTACACCCGCAAGGACGTGCGGCGGCACATGGTGGTCCACACGGGCCGCAAGGACTTCCTGTGCCAGTACTGCGCCCAGCGCTTCGGCAGGAAGGACCACCTGACGCGGCACGTGAAGAAGAGCCACTCGCAGGAGCTGCTGAAGATCAAGACGGAGCCGCCTGACATGCTGGGCCTCTTG------GGCCCCTCCCCCTGCTCCGTCAAAGAGGAGCTGAGCCCCATGATGTGCAGCATGGCCCCCAGTAAGGACCCCCTGATGGGCAAGCCCTTTCCCAGCGGGACCCCCTTCCCCATGGGCATGTACAACCCCCAC------CTCCAGGCCATGTCCAACTCAGGGGCGGCCCACCCCCACCCCTCCCTGATGCCTNNNNNNNNNNNNNNNNNNNNNNNNNNNNNNNNNNNNNNNNNNNNNNNNNNNNNNNNNNNNNNNNNNNNNNNNNNNNNNNNNNNNNNNNNNNNNNNNNNNNNNNNNNNNNN
	Coryphaenoides_rupestris	CTGCAGACGCACGACCCCAACAAGGAGTCCTTCACCTGCGAGGAGTGCGGCAAGCACTACAACACCAAGCTGGGCTACAAGCGCCACGCGGCCCTGCACGCCGCCACCGCGGGCGACCTGACCTGCAAGGTGTGCCTGCAGAGCTACCAGAGCACGCCCGTGCTGCTGGAGCACCTCAAGAGCCACTCGGGGAAGTCCTCCGGCGCGGCCAAGGAGAAGAAGCACCCGTGCGACCACTGCGACCGCCGCTTCTACACCCGCAAGGACGTGCGCCGCCACATGGTGGTGCACACGGGCCGCAAGGACTTCCTGTGCCAGTACTGCGCCCAGCGCTTCGGGCGCAAGGACCACCTGACGCGGCACGTGAAGAAGAGCCACTCCCAGGAGCTGCTCAGGATCAAGACGGAACCGCCGGACATGCTGGGACTGCTGGGCTCCGGGTCGCCTCCCTGCGCCATCAAGGAGGAGCTCAGCCCAATGATGTGC------GGTCCCGGTAAAGACCCCCTCATGGGGAAGCCCTTCCCCAGTGGCCCCCCCTTCCCCGTGAGCATGTACAGCCCCCATCAC---CTTCAGGCAATGTCCAATTCCGGATTGGGTCACCCTCACCCTTCCCTAATGCCCAGTTCCCTCTCTGCTGCCATGGGCATGGGCTGTCACATGGAGNNNNNNNNNNNNNNNNNNNNNNNNNNNNNNNNNNNNNNNNNNNNNNNNNNNNNNNNNNNNNNNNNNNN
	Gadus_morhua				CTGCAGACCCACGACCCCAACAAAGAGGCCTTCAAGTGCGAGGAGTGCGGCAAGCACTACAACACCAAGCTGGGCTACAAGCGCCACGTGGCCCTGCACTCGGCCACCGCCGGGGACCTGACCTGCAAGGTGTGCCTGCAGGGCTACGAGAGCACGCCAGTGCTGCTGGAGCACCTCAAGAGCCACTCGGGGAAGTCGTCTGGCGGCGCCAAGGAGAAGAAGCACCCGTGCGACCATTGCGACCGCCGCTTCTACACCCGCAAGGACGTGCGCCGGCACATGGTGGTGCACACGGGCCGCAAGGACTTCCTGTGCCAGTACTGTGCCCAGCGCTTCGGCCGCAAGGACCACCTGACGCGGCACGTGAAGAAGAGCCACTCGCAGGAGCTGCTCCGGATCAAGACGGAGCCCCCAGACATGCTGGGCCTGCTGAGCTCCGGGTCACCGCCCTGCTCCATCAAGGAGGAGCTCAGCCCGATGATGTGTGGGATGGGTCCCAATAAAGACCCCATGATGGGGAAGCCCTTCCCCAGTGGCACTCCCTTCCCCATGGGCATGTACAACCCCCATCAC---CTGCAGGCGATGGCCAATCCCGGGGTGGGTCACCCTCACCCGTCCCTGATGCCCGGCTCCCTGTCTGCTGCGATGGGCATGGGCTGTCACATGGAGNNNNNNNNNNNNNNNNNNNNNNNNNNNNNNNNNNNNNNNNNNNNNNNNNNNNNNNNNNNNNNNNNNNN
	Stylephorus_chordatus		NNNNNNNNNCATGACCCCAACAAGGAGGCCTTCAAATGTGAGGAATGTGGCAAGCACTACAACACCAAGCTGGGATACAAGCGCCATGTGGCCATGCACTCCGCCACGGCGGGAGACCTCACCTGCAAGGTGTGCATGCAGAGTTACGAGAGCACCCCCGTGCTGCTGGAACACCTGAAGAGCCACTCCGGGAAGTCCTCGGGCGGCGCCAAGGAGAAGAAGCACCCGTGCGACCACTGCGACCGCCGCTTCTACACCCGCAAAGACGTGAGGCGACACATGGTCGTCCACACCGGCCGCAAGGACTTCCTGTGCCAGTACTGCGCCCAGCGCTTCGGCAGGAAGGACCACCTGACGCGACACGTGAAGAAGAGCCACTCGCAAGAGCTGCTGAAGATCAAGACGGAGCCTCCCGACATGCTGGGGCTCCTGAGCTCTGGCTCGCCGCCGTGCTCCGTCAAGGAGGAGCTCAGCCCCATGATGTGCAGCATGGTTCCCAACAAAGACCCCATGATGGGCAAGCCCTTCCCCAGCGGCACCCCTTTCCCCATGGGTATGTACAACCCCCACCAC---CTCCAGGCCATGTCCAACTCCGGGGTGGGCNNNNNNNNNNNNNNNNNNNNNNNNNNNNNNNNNNNNNNNNNNNNNNNNNNNNNNNNNNNNNNNNNNNNNNNNNNNNNNNNNNNNNNNNNNNNNNNNNNNNNNNNNNNNNNNNNNNNNNNNNNNNNNNNNNNNNN
	Gbra_75						CTGCAGACCCACGACCCCAACAAAGAGGCCTTCAAGTGCGAGGAGTGCGGCAAGCATTACAACACCAAGCTGGGCTACAAGCGCCATGTGGCCATGCACTCTGCCACGTCGGGGGACCTCACCTGCAAGGTGTGCATGCAGAGCTACGAGAGCACGCCGGTGCTCCTGGAACACCTCAAGAGCCACTCGGGGAAGTCCTCGGGCGGCGCCAAGGAGAAGAAGCACCCGTGCGACCACTGCGACCGCCGCTTCTACACTCGCAAAGATGTGAGACGGCACATGGTGGTCCACACGGGCCGCAAGGACTTCCTGTGCCAGTACTGCGCCCAGCGCTTCGGCAGGAAGGACCACCTGACACGCCACGTCAAAAAGAGCCACTCACAGGAGCTGATGAAGATCAAGACGGAGCCTCCCGATATGCTGGGGCTCCTGGGCTCCGGCTCGCCGCCTTGCTCCGTCAAGGAGGAGCTCAGCCCCATGATGTGCGGCATGGGTCCCAACAAAGACCCCATGATGGGCAAGCCCTTCCCCAGCGGCACTCCCTTCCCCATGGGCATGTACAACCCTCACCAC---CTCCAGGCCATGTCCAATTCTGGGGTGGGCCACCCGCACCCCTCCCTGATGTCCAGCTCGCTGTCTGCGGCCATGGGCATGGGCTGTCACATGGAGNNNNNNNNNNNNNNNNNNNNNNNNNNNNNNNNNNNNNNNNNNNNNNNNNNNNNNNNNNNNNNNNNNNN
	Oatl_98						CTGCAGACCCACGACCCCAACAAAGAGGCCTTCAAGTGCGAGGAGTGCGGCAAGCATTACAACACCAAGCTGGGCTACAAGCGCCATGTGGCCATGCACTCCGCCACGTCGGGGGACCTCACCTGCAAGGTGTGCATGCAGAGCTACGAGAGCACGCCGGTGCTCCTGGAACACCTCAAGAGCCACTCGGGGAAGTCCTCGGGCGGCGCCAAGGAGAAGAAGCACCCGTGCGACCACTGCGACCGCCGCTTCTACACCCGCAAAGATGTGAGACGGCACATGGTGGTCCACACGGGCCGCAAGGACTTCCTGTGCCAGTACTGCGCCCAGCGCTTCGGCAGGAAGGACCACCTGACGCGCCACGTCAAAAAGAGCCACTCGCAGGAGCTGATGAAGATCAAGACGGAGCCTCCCGATATGCTGGGGCTCCTGGGCTCCGGCTCGCCGCCTTGCTCCGTCAAGGAGGAGCTGAGCCCCATGATGTGCGGCATGGGTCCCAACAAAGACCCCATGATGGGCAAGCCCTTCCCCAGTGGCACTCCCTTCCCCATGGGCATGTACAACCCTCACCAC---CTCCAGGCCATGTCCAATTCTGGGGTGGGCCACCCGCACCCCTCCCTGATGTCCAGCTCGCTGTCTGCGGCCATGGGCATGGGCTGTCACATGGAGNNNNNNNNNNNNNNNNNNNNNNNNNNNNNNNNNNNNNNNNNNNNNNNNNNNNNNNNNNNNNNNNNNNN
	Znjap_89					CTGCAGACCCACGACCCCAACAAGGAGGCCTTCAAGTGCGAGGAGTGCGGCAAGCATTACAACACCAAGCTGGGCTACAAGCGCCATGTGGCCATGCACTCCGCCACGTCGGGGGACCTCACCTGCAAGGTGTGCATGCAGAGCTACGAGAGCACGCCGGTGCTGCTGGAACACCTCAAGAGCCACTCGGGGAAGTCCTCGGGCGGCGCCAAGGAGAAGAAGCACCCGTGCGACCACTGCGACCGCCGCTTCTACACCCGCAAGGACGTGAGGCGGCACATGGTGGTCCACACGGGCCGCAAGGACTTCCTGTGCCAGTACTGTGCCCAGCGCTTCGGCAGGAAGGACCACCTGACGCGCCACGTCAAAAAGAGCCACTCGCAGGAGCTGATGAAGATCAAGACGGAGCCCCCCGACATGCTGGGGCTCCTGGGCTCCGGCTCGCCGCCTTGCTCCGTCAAGGAGGAGCTGAGCCCCATGATGTGCGGCATGGGTCCCAACAAAGACCCCATGATGGGCAAGCCCTTCCCCAGCGGCACTCCCTTCCCCATGGGCATGTACAACCCTCACCAC---CTCCAGGCCATGTCCAATTCTGGGGTGGGCCACCCGCACCCCTCCCTGATGTCCAGCTCGCTGTCAGCGGCCATGGGCATGGGCTGCCACATGGAGNNNNNNNNNNNNNNNNNNNNNNNNNNNNNNNNNNNNNNNNNNNNNNNNNNNNNNNNNNNNNNNNNNNN
	Lampris_guttatus			NNNCAGACCCATGACCCCAACAAGGAGGCCTTCAAGTGTGAGGAGTGTGGCAAGCACTACAACACCAAGCTGGGATACAAGCGCCATGTGGCCATGCACTCTGCCACGGCAGGGGACCTCACCTGCAAAGTGTGTATGCAGAGCTATGAGAGCACGCCAGTGCTCCTGGAACACCTCAAGAGCCACTCGGGCAAGTCCTCGGGTGGTACCAAGGAGAAGAAGCACCCATGTGATCACTGCGACCGCCGCTTCTACACTCGGAAGGATGTGAGGCGGCACATGGTGGTCCACACGGGCCGAAAGGACTTCCTGTGCCAGTACTGTGCCCAGCGCTTTGGCAGGAAGGACCATCTGACGCGCCACGTAAAGAAGAGTCACTCACAGGAGCTGCTGAAGATCAAGACAGAGCCTCCGGACATGTTAGGTCTCCTAGGCTCCGGCTCGCCTCCTTGCTCTGTCAAGGAGGAGCTTAGCCCCATGATGTGCAGCATGGGTCCCAACAAAGATCCCATGATGGGAAAACCCTTCCCCAGTGGTACCCCTTTCCCCATGGGCATGTATAACCACCACCAC---CTCCAGGCCATGTCCAATTCGGGGGTGGGCCATCCCCACCCCTCCCTGATGCCCAACACCCTGTCTGCAGCAATGGGCATGGGCTGTCACATGGAANNNNNNNNNNNNNNNNNNNNNNNNNNNNNNNNNNNNNNNNNNNNNNNNNNNNNNNNNNNNNNNNNNNN
	Regalecus_glesne			CTGCAGACCCATGACCCAAACAAGGAGGCCTTCAAGTGTGAGGAGTGTGGCAAGCACTACAACACCAAGCTGGGATACAAGCGCCACGTGGCCATGCACTCGGCCACGGCGGGGGACCTTACATGCAAAGTGTGCCTGCAGAGCTATGAGAGCACGCCGGTTCTCCTGGAACACCTCAAGAGCCACTCGGGCAAGTCCTCGAGCGGAACCAAGGAGAAGAAGCACCCATGTGATCACTGCGACCGCCGCTTCTACACCCGCAAGGATGTGAGGCGACACATGGTGGTCCACACTGGCCGAAAGGACTTCTTGTGCCAGTACTGCGCTCAGCGCTTTGGCAGGAAAGACCACCTCACACGCCACGTGAAGAAGAGTCACTCCCAGGAGCTGCTGAAGATCAAGACGGAGCCTCCGGACATGCTGGGCCTCCTCAGCTCCGGCTCACCTCCGTGCTCGGTGAAGGAGGAGCTTAGCCCCATGATGTGCAGCATGGCTCCCAACAAAGATCCCATGATGGGCAAACCCTTCCCCAGTGGGACCCCGTTCCCCATGGGCATGTATAACCACCACCACCACCTCCAGGCCATGTCCAATTCTGGGGTGGGCCATCCCCACCCCTCCCTGATGCCCAACACCCTGTCTGCAGCCATGGGCATGGGCTGCCACATGGAANNNNNNNNNNNNNNNNNNNNNNNNNNNNNNNNNNNNNNNNNNNNNNNNNNNNNNNNNNNNNNNNNNNN
	Anoplogaster_cornuta		NNNNNNNNNNNNGACCCCAACAAGGAGGCCTTCAAGTGCGAGGAGTGTGGCAAGCACTACAACACCAAGCTGGGATACAAACGCCATGTGGCCATGCACTCTGCCACCGCGGGCGACCTCACCTGCAAAGTGTGCATGCAGAGCTACGAGAGCACGCCGGTGCTCCTGGAGCACCTCAAGAGCCACTCGGGGAAGTCCTCGGGCGGCGCCAAGGAGAAGAAACACCCGTGCGACCACTGCGACCGCCGCTTCTACACGCGGAAGGACGTGAGGCGGCACATGGTGGTCCACACGGGCCGGAAGGACTTCCTGTGCCAGTACTGTGCCCAGCGCTTCGGCAGGAAGGACCACCTGACGCGCCACGTGAAGAAGAGCCACTCGCAGGAGCTGCTGAAGATCAAGACGGAGCCTCCGGACATGTTGGGGCTTTTAGGTTCTGGCTCGCCGCCGTGCTCTGTCAAGGAGGAGCTCAGCCCCATGATGTGCAGCATGGGTCCCAACAAAGACCCCATGATGGGCAAACCCTTCCCCAGCGGGACCCCCTTCCCCATGGGCATGTACAACCCCCACCAC---CTCCAGGCCATGTCCAACTCTGGGGTGGGTCACCCCCACCCCTCCCTGATGCCCAGCTCCCTGTCTGCAGCTATGGGCATGGGCTGCCACATGGAGNNNNNNNNNNNNNNNNNNNNNNNNNNNNNNNNNNNNNNNNNNNNNNNNNNNNNNNNNNNNNNNNNNNN
	Rondeletia_loricata			NNNNNNNNNNNNGACCCCAACAAGGAGGCCTTCAAGTGCGAGGAGTGTGGCAAGCACTACAACACCAAGCTGGGATACAAGCGCCATGTGGCCATGCACTCTGCCACGGCAGGGGACCTTACCTGTAAAGTGTGCATGCAGAGCTACGAGAGCACGCCGGTGCTCCTGGAGCACCTCAAGAGCCACTCAGGGAAGTCCTCGGGTGGCGCCAAGGAGAAAAAACACCCATGCGACCACTGCGACCGTCGCTTCTACACTCGGAAGGATGTAAGACGGCACATGGTGGTCCACACGGGCCGAAAGGACTTCCTGTGCCAGTACTGTGCCCAGCGCTTTGGCAGGAAGGACCACCTGACACGGCACGTAAAGAAGAGCCACTCGCAGGAGCTGCTGAAGATCAAGACAGAGCCTCCGGATATGTTAGGTCTTTTAGGTTCTGGCTCGCCGCCTTGCTCCGTCAAGGAGGAGCTTAGCCCCATGATGTGCAGCATGGGTCCCAACAAAGACCCCATGATGGGCAAACCGTTCCCCAGCGGAACCCCCTTCCCGATGGGCATGTACAACCCCCACCAC---CTCCAGGCCATGTCCAATTCTGGGGTGGGTCACCCCCACCCCTCCCTGATGCCTAGTTCCCTGTCTGCAGCTATGGGCATGGGCTGTCACATGGAANNNNNNNNNNNNNNNNNNNNNNNNNNNNNNNNNNNNNNNNNNNNNNNNNNNNNNNNNNNNNNNNNNNN
	Myripristis_violacea		CTGCAGACCCATGATCCCAACAAGGAGGCCTTCAAGTGTGAAGAGTGTGGCAAGCACTACAACACAAAGTTGGGATACAAGCGTCATGTGGCCATGCACTCTGCCACAGCAGGAGACCTCACCTGTAAAGTGTGCATGCAGAGCTATGAGAGCACGCCAGTGCTCCTGGAGCACCTCAAGAGCCACTCGGGGAAGTCTTCAGGTGGTGCCAAGGAGAAAAAGCACCCATGTGACCACTGCGACCGTCGCTTTTACACTCGAAAGGATGTTAGACGGCACATGGTGGTCCACACTGGCCGAAAGGACTTCCTGTGCCAATACTGTGCCCAGCGCTTTGGGAGGAAGGACCACCTGACACGCCACGTTAAGAAGAGCCACTCGCAGGAGCTGCTGAAGATCAAGACAGAGCCTCAGGATATGTTAGGTCTTTTAGGTTCTGGCTCTCCACCTTGCCCTGTCAAGGAGGAGCTTAGCCCCATGATGTGCAGCATGGGTCCCAACAAAGACCCCATGATGGGCAAACCATTCCCCAGTGGGACACCCTTCCCAATGGGCATGTACAACCCCCACCAC---CTCCAGGCCATGTCCAATTCTGGGGTGGGACACCCTCACCCTTCGCTGATGCCTAGTTCCCTGTCTGCAGCTATGGGTATGAGCTGTCACATGGAANNNNNNNNNNNNNNNNNNNNNNNNNNNNNNNNNNNNNNNNNNNNNNNNNNNNNNNNNNNNNNNNNNNN
	Kurtus_gulliveri			CTGCAGACCCATGACCCCAACAAGGAGGCCTTCAAGTGTGAGGAGTGTGGGAAGCACTACAACACCAAGCTGGGATATAAGCGCCATGTGGCCATGCACTCTGCCACTGCAGGGGATCTTACTTGTAAAGTGTGCATGCAGAGCTATGAGAGCACTCCTGTGCTCTTGGAGCACCTCAAGAGCCACTCTGGGAARTCYTCRGGTGGYGCCAAGGAGAAAAAACACCCRTGCGACCACTGTGACCGTCGTTTCTACACAAGRAAGGATGTGAGGCGGCACATGGTGGTCCACACRGGTAGTAAGGACTTTCTRTGTCAGTATTGTGCCCAACGCTTCGGCAGGAAGGACCATCTGACACGTCATGTRAAGAAGAGCCACTCRCAGGAGCTGCTGAAGATCAAGACRGARCCTCCTGATATGTTAGGTTTGTTAGCTTCTGGGTCTCCMCCTTGCTCTGTGAAGGAGGAGCTTAGTCCCATGATGTGTGGCATGGGTCCCAATAAAGACCCYATRATGGGAAAACCTTTTCCCAGTGGRGCCCCTTTTCCTATGAGCATGTACAACCCCCACCAT---CTCCAGGCCATGTCTAATTCTGGGGTGGGTCATCCACACCCTTCCCTRATGCCCAGTTCTTTATCTGCAGCTATGGGCATGGGTTGTCAYRTGGAANNNNNNNNNNNNNNNNNNNNNNNNNNNNNNNNNNNNNNNNNNNNNNNNNNNNNNNNNNNNNNNNNNNN
	Mugil_cephalus				CTAAAGACCCATGACCCCAACAAGGAGGCCTTCAAGTGTGAGGAGTGTGGGAAGCACTACAACACCAAGCTGGGATACAAGCGGCATGTGGCCATGCACTCCGCCACCGCGGGCGACCTGACCTGCAAAGTGTGCATGCAGAGCTACGAGAGCACGCCTGTTCTCCTGGAGCACCTCAAGAGCCACTCGGGGAAATCCTCGGGCGGCACCAAGGAGAAGAAACATCCGTGCGACCACTGCGACCGTCGCTTCTACACGCGGAAGGATGTGAGACGGCACATGGTGGTGCACACGGGCCGAAAGGACTTTTTATGCCAGTACTGTGCCCAGCGCTTCGGCAGGAAAGACCATCTGACGCGACACGTGAAGAAGAGCCACTCGCAGGAGCTGCTGAAGATCAAGACGGAGCCTCCGGATATGCTGGGTCTTCTGGCGACGGGGTCTCCGCCGTGCTCTGTGAAGGAGGAGCTCAGCCCCATGATGTGCAGCATGGGGCCCAACAAAGACCCCATGATGGGCAAGCCGTTCCCCACCGGGGCCCCTTTTCCGATGGGCATGTACAACCCCCACCAT---CTCCAGGCCATGTCTAATTCCGGAGTGGGTCACCCGCACCCATCCCTGATGCCCAGTTCCTTGTCCGCAGCTATGGGCATGGGCTGTCACATGGAANNNNNNNNNNNNNNNNNNNNNNNNNNNNNNNNNNNNNNNNNNNNNNNNNNNNNNNNNNNNNNNNNNNN
	Pberndti_110				CTGCAGACGCATGACCCCAACAAGGAGGCCTTCAAGTGCGAGGAGTGCGGGAAGCACTACAACACCAAGCTGGGCTACAAGCGCCATGTGGCCATGCACTCTGCCACGGCGGGGGACCTCACCTGCAAGGTGTGCATGCAGAGCTACGAGAGCACGCCGGTGCTCCTGGAGCACCTGAAGAGCCACTCGGGGAAGTCCACGGGCGGCGCCAAGGAGAAGAAGCACCCGTGCGATCACTGCGACCGCCGCTTCTACACCCGCAAGGATGTCAGGCGGCACATGGTGGTCCACACGGGCCGAAAGGACTTCCTGTGCCAGTACTGCGCCCAGCGCTTTGGCCGGAAGGACCACCTGACGCGCCACGTCAAGAAGAGCCACTCGCAGGAGCTGCTGAAGATCAAGACGGAGCCTCCGGACATGTTAGGTCTCCTAGGTTCTGGCTCTCCGCCTTGCTCTGTCAAGGAGGAGCTTAGCCCTATGATGTGCAGCATGGGTCCCAACAAGGACCCCATGATGGGCAAACCCTTCCCCAGTGGGACCCCCTTCCCCATGGGCATGTACAACCCCCACCAC---CTCCAGGCCATGTCCAACTCTGGGGTGGGTCACCCCCACCCCTCCCTGATGTCTAGTTCGCTCTCTGCAGCCATGGGCATGGGCTGTCACATGGAACCCCCCGGGTCACTCCACCACCACCCGCACCACCACCACCACCACCACCATCATCACCACCACCACCA
	Pberndti_111				CTGCAGACGCATGACCCCAACAAGGAGGCCTTCAAGTGCGAGGAGTGCGGGAAGCACTACAACACCAAGCTGGGCTACAAGCGCCATGTGGCCATGCACTCTGCCACGGCGGGGGACCTCACCTGCAAGGTGTGCATGCAGAGCTACGAGAGCACGCCGGTGCTCCTGGAGCACCTGAAGAGCCACTCGGGGAAGTCCACGGGCGGCGCCAAGGAGAAGAAGCACCCGTGCGATCACTGCGACCGCCGCTTCTACACCCGCAAGGATGTCAGGCGGCACATGGTGGTCCACACGGGCCGAAAGGACTTCCTGTGCCAGTACTGCGCCCAGCGCTTTGGCCGGAAGGACCACCTGACGCGCCACGTCAAGAAGAGCCACTCGCAGGAGCTGCTGAAGATCAAGACGGAGCCTCCGGACATGTTAGGTCTCCTAGGTTCTGGCTCTCCGCCTTGCTCTGTCAAGGAGGAGCTTAGCCCTATGATGTGCAGCATGGGTCCCAACAAGGACCCCATGATGGGCAAACCCTTCCCCAGTGGGACCCCCTTCCCCATGGGCATGTACAACCCCCACCAC---CTCCAGGCCATGTCCAACTCTGGGGTGGGTCACCCCCACCCCTCCCTGATGTCTAGTTCACTCTCTGCAGCCATGGGCATGGGCTGTCACATGGAACCCCCCGGGTCACTCCACCACCACCCGCACCACCACCACCACCACCACCATCATCACCACCACCACCA
	Pberndti_126				CTGCAGACGCATGACCCCAACAAGGAGGCCTTCAAGTGCGAGGAGTGCGGGAAGCACTACAACACCAAGCTGGGCTACAAGCGCCATGTGGCCATGCACTCTGCCACGGCGGGGGACCTCACCTGCAAGGTGTGCATGCAGAGCTACGAGAGCACGCCGGTGCTCCTGGAGCACCTGAAGAGCCACTCGGGGAAGTCCACGGGCGGCGCCAAGGAGAAGAAGCACCCGTGCGATCACTGCGACCGCCGCTTCTACACCCGCAAGGATGTCAGGCGGCACATGGTGGTCCACACGGGCCGAAAGGACTTCCTGTGCCAGTACTGCGCCCAGCGCTTTGGCCGGAAGGACCACCTGACGCGCCACGTCAAGAAGAGCCACTCGCAGGAGCTGCTGAAGATCAAGACGGAGCCTCCGGACATGTTAGGTCTCCTAGGTTCTGGCTCTCCGCCTTGCTCTGTCAAGGAGGAGCTTAGCCCTATGATGTGCAGCATGGGTCCCAACAAGGACCCCATGATGGGCAAACCCTTCCCCAGTGGGACCCCCTTCCCCATGGGCATGTACAACCCCCACCAC---CTCCGGGCCATGTCCAACTCTGGGGTGGGTCACCCCCACCCCTCCCTGATGTCTAGTTCGCTCTCTGCAGCCATGGGCATGGGCTGTCACATGGAACCCCCCGGGTCACTCCACCACCACCAGCATCATCAGCAGCACCACCACCACCATCATCACCACCCCCA
	Pberndti_127				CTGCAGACGCATGACCCCAACAAGGAGGCCTTCAAGTGCGAGGAGTGCGGGAAGCACTACAACACCAAGCTGGGCTACAAGCGCCATGTGGCCATGCACTCTGCCACGGCGGGGGACCTCACCTGCAAGGTGTGCATGCAGAGCTACGAGAGCACGCCGGTGCTCCTGGAGCACCTGAAGAGCCACTCGGGGAAGTCCACGGGCGGCGCCAAGGAGAAGAAGCACCCGTGCGATCACTGCGACCGCCGCTTCTACACCCGCAAGGATGTCAGGCGGCACATGGTGGTCCACACGGGCCGAAAGGACTTCCTGTGCCAGTACTGCGCCCAGCGCTTTGGCCGGAAGGACCACCTGACGCGCCACGTCAAGAAGAGCCACTCGCAGGAGCTGCTGAAGATCAAGACGGAGCCTCCGGACATGTTAGGTCTCCTAGGTTCTGGCTCTCCGCCTTGCTCTGTCAAGGAGGAGCTTAGCCCTATGATGTGCAGCATGGGTCCCAACAAGGACCCCATGATGGGCAAACCCTTCCCCAGTGGGACCCCCTTCCCCATGGGCATGTACAACCCCCACCAC---CTCCGGGCCATGTCCAACTCTGGGGTGGGTCACCCCCACCCCTCCCTGATGTCTAGTTCGCTCTCTGCAGCCATGGGCATGGGCTGTCACATGAAACCCCCCGGGTCACTCCACCACCACCCGCATCATCAGCACCACCACCACCACCAGCACCACCACCACCA
	Pberndti_144				CTGCAGACGCATGACCCCAACAAGGAGGCCTTCAAGTGCGAGGAGTGCGGGAAGCACTACAACACCAAGCTGGGCTACAAGCGCCATGTGGCCATGCACTCTGCCACGGCGGGGGACCTCACCTGCAAGGTGTGCATGCAGAGCTACGAGAGCACGCCGGTGCTCCTGGAGCACCTGAAGAGCCACTCGGGGAAGTCCACGGGCGGCGCCAAGGAGAAAAAGCACCCGTGCGATCACTGCGACCGTCGCTTCTACACCCGCAAGGACGTCAGGCGGCACATGGTGGTCCACACGGGCCGAAAGGACTTCCTGTGCCAGTACTGCGCCCAGCGCTTTGGCCGGAAGGACCACCTGACGCGTCACGTCAAGAAGAGCCACTCGCAGGAGCTGCTGAAGATCAAGACGGAGCCTCCGGACATGTTAGGTCTCCTAGGTTCTGGCTCTCCGCCTTGCTCTGTCAAGGAGGAGCTTAGCCCTATGATGTGCAGCATGGGTCCCAACAAGGACCCCATGATGGGCAAACCCTTCCCCAGTGGGACCCCCTTCCCCATGGGCATGTACAACCCCCACCAC---CTCCGGGCCATGTCCAACTCTGGGGTGGGTCACCCCCACCCCTCCCTGATGTCTAGTTCGCTCTCTGCAGCCATGGGCATGGGCTGTCACATGGAACCCCCCGGGTCACTCCACCACCACCCGCAGCACCACCACCACCATCACCATCATCACCACCACCACCA
	Pbusakhini_128				CTGCAGACGCATGACCCCAACAAGGAGGCCTTCAAGTGCGAGGAGTGCGGGAAGCACTACAACACCAAGCTGGGCTACAAGCGCCATGTGGCCATGCACTCTGCCACGGCGGGGGACCTCACCTGCAAGGTGTGCATGCAGAGCTACGAGAGCACGCCGGTGCTCCTGGAGCACCTGAAGAGCCACTCGGGGAAGTCCACGGGCGGCGCCAAGGAGAAAAAGCACCCGTGCGATCACTGCGACCGTCGCTTCTACACCCGCAAGGACGTCAGGCGGCACATGGTGGTCCACACGGGCCGAAAGGACTTCCTGTGCCAGTACTGCGCCCAGCGCTTTGGCCGGAAGGACCACCTGACGCGTCACGTCAAGAAGAGCCACTCGCAGGAGCTGCTGAAGATCAAGACGGAGCCTCCGGACATGTTAGGTCTCCTAGGTTCTGGCTCTCCGCCTTGCTCTGTCAAGGAGGAGCTTAGCCCTATGATGTGCAGCATGGGTCCCAACAAGGACCCCATGATGGGCAAACCCTTCCCCAGTGGGACCCCCTTCCCCATGGGCATGTACAACCCCCACCAC---CTCCGGGCCATGTCCAACTCTGGGGTGGGTCACCCCCACCCCTCCCTGATGTCTAGTTCGCTCTCTGCAGCCATGGGCATGGGCTGTCACATGGAACCCCCCGGGTCACTCCACCACCACCCGCACCACCACCACCACCATCACCATCATCACCACCACCACCA
	Pbusakhini_129				CTGCAGACGCATGACCCCAACAAGGAGGCCTTCAAGTGCGAGGAGTGCGGGAAGCACTACAACACCAAGCTGGGCTACAAGCGCCATGTGGCCATGCACTCTGCCACGGCGGGGGACCTCACCTGCAAGGTGTGCATGCAGAGCTACGAGAGCACGCCGGTGCTCCTGGAGCACCTGAAGAGCCACTCGGGGAAGTCCACGGGCGGCGCCAAGGAGAAAAAGCACCCGTGCGATCACTGCGACCGTCGCTTCTACACCCGCAAGGACGTCAGGCGGCACATGGTGGTCCACACGGGCCGAAAGGACTTCCTGTGCCAGTACTGCGCCCAGCGCTTTGGCCGGAAGGACCACCTGACGCGTCACGTCAAGAAGAGCCACTCGCAGGAGCTGCTGAAGATCAAGACGGAGCCTCCGGACATGTTAGGTCTCCTAGGTTCTGGCTCTCCGCCTTGCTCTGTCAAGGAGGAGCTTAGCCCTATGATGTGCAGCATGGGTCCCAACAAGGACCCCATGATGGGCAAACCCTTCCCCAGTGGGACCCCCTTCCCCATGGGCATGTACAACCCCCACCAC---CTCCGGGCCATGTCCAACTCTGGGGTGGGTCACCCCCACCCCTCCCTGATGTCTAGTTCGCTCTCTGCAGCCATGGGCATGGGCTGTCACATGAAACCCCCCGGGTCACTCCACCACCACNNNNNNNNNNNNNNNNNNNNNNNNNNNNNNNNNNNNNNNNNNNN
	Pjaponica_13				CTGCAGACGCATGACCCCAACAAGGAGGCCTTCAAGTGCGAGGAGTGCGGGAAGCACTACAACACCAAGCTGGGCTACAAGCGCCATGTGGCCATGCACTCTGCCACGGCGGGGGACCTCACCTGCAAGGTGTGCATGCAGAGCTACGAGAGCACGCCGGTGCTCCTGGAGCACCTGAAGAGCCACTCGGGGAAGTCCACGGGCGGCGCCAAGGAGAAAAAGCACCCGTGCGATCACTGCGACCGTCGCTTCTACACCCGCAAGGACGTCAGGCGGCACATGGTGGTCCACACGGGCCGAAAGGACTTCCTGTGCCAGTACTGCGCCCAGCGCTTTGGCCGGAAGGACCACCTGACGCGTCACGTCAAGAAGAGCCACTCGCAGGAGCTGCTGAAGATCAAGACGGAGCCTCCGGACATGTTAGGTCTCCTAGGTTCTGGCTCTCCGCCTTGCTCTGTCAAGGAGGAGCTTAGCCCTATGATGTGCAGCATGGGTCCCAACAAGGACCCCATGATGGGCAAACCCTTCCCCAGTGGGACCCCCTTCCCCATGGGCATGTACAACCCCCACCAC---CTCCAGGCCATGTCCAACTCTGGGGTGGGTCACCCCCACCCCTCCCTGATGTCTAGTTCGCTCTCTGCAGCCATGGGCATGGGCTGTCACATGGAACCCCCCGGGTCACTCCACCACCACCCGCACCACCACCACCACCATCACCATCATCACCACCACCACCA
	Pjaponica_145				CTGCAGACGCATGACCCCAACAAGGAGGCCTTCAAGTGCGAGGAGTGCGGGAAGCACTACAACACCAAGCTGGGCTACAAGCGCCATGTGGCCATGCACTCTGCCACGGCGGGGGACCTCACCTGCAAGGTGTGCATGCAGAGCTACGAGAGCACGCCGGTGCTCCTGGAGCACCTGAAGAGCCACTCGGGGAAGTCCACGGGCGGCGCCAAGGAGAAGAAGCACCCGTGCGATCACTGCGACCGCCGCTTCTACACCCGCAAGGATGTCAGGCGGCACATGGTGGTCCACACGGGCCGAAAGGACTTCCTGTGCCAGTACTGCGCCCAGCGCTTTGGCCGGAAGGACCACCTGACGCGCCACGTCAAGAAGAGCCACTCGCAGGAGCTGCTGAAGATCAAGACGGAGCCTCCGGACATGTTAGGTCTCCTAGGTTCTGGCTCTCCGCCTTGCTCTGTCAAGGAGGAGCTTAGCCCTATGATGTGCAGCATGGGTCCCAACAAGGACCCCATGATGGGCAAACCCTTCCCCAGTGGGACCCCCTTCCCCATGGGCATGTACAACCCCCACCAC---CTCCAGGCCATGTCCAACTCTGGGGTGGGTCACCCCCACCCCTCCCTGATGTCTAGTTCGCTCTCTGCAGCCATGGGCATGGGCTGTCACATGGAACCCCCCGGGTCACTCCACCACCACCCGCACCACCACCACCACCACCACCACCATCACCACCACCACCA
	Pjaponica_146				NNNNNNNNNNNNNNNNNNNNNNNNNNNNNNNNNNNNNNNNNNNNNNNNNNNNNNNNNNNNNNNNNNNNNNNNNNNNNNNNNNNNNNNNNNNNNNNNNNNNNNNNNNNNNNNNNNNNNNNNNNNNNNNNNNNNNNNNNNNNNNNNNNNNNNNNNNNNNNNNNNNNNNNNNNNNNNNNNNNNNNNNNNNNNNNNNNNNNNNNNNNNNNNNNNNNNNNNNNNNNNNNNNNNNNNNNNNNNNNNNNNNNNNNNNNNNNNNNNNNNNNNNNNNNNNNNNNNNNNNNNNNNNNNNNNNNNNNNNNNNNNNNNNNNNNNNNNNNNNNNNNNNNNNNNNNNNNNNNNNNNNNNNNNNNNNNNNNNNNNNNNNNNNNNNNNNNNNNNNNNNNNNNNNNNNNNNNNNNNNNNNNNNNNNNNNNNNNNNNNNNNNNNNNNNNNNNNNNNNNNNNNNNNNNNNNNNNNNNNNNNNNNNNNNNNNNNNNNNNNNNNNNNNNNNNNNNNNNNNNNNNNNNNNNNNNNNNNNNNNNNNNNNNNNNNNNNNNNNNNNNNNNNNNNNNNNNNNNNNNNNNNNNNNNNNNNNNNNNNNNNNNNNNNNNNNNNNNNNNNNNNNNNNNNNNNNNNNNNNNNNNNNNNNNNNNNNNNNNNNNNNNNNNNNNNNNNNNNNNNNNNNNNNNNNNNNNNNNNNNNNNNNNNNNNNNNNNNNNNNNNNNNNNNNNNNNNNNNNNNNNNNNNNNNNNNNNNNNNNN
	Pjaponica_147				NNNNNNNNNNNNNNNNNNNNNNNNNNNNNNNNNNNNNNNNNNNNNNNNNNNNNNNNNNNNNNNNNNNNNNNNNNNNNNNNNNNNNNNNNNNNNNNNNNNNNNNNNNNNNNNNNNNNNNNNNNNNNNNNNNNNNNNNNNNNNNNNNNNNNNNNNNNNNNNNNNNNNNNNNNNNNNNNNNNNNNNNNNNNNNNNNNNNNNNNNNNNNNNNNNNNNNNNNNNNNNNNNNNNNNNNNNNNNNNNNNNNNNNNNNNNNNNNNNNNNNNNNNNNNNNNNNNNNNNNNNNNNNNNNNNNNNNNNNNNNNNNNNNNNNNNNNNNNNNNNNNNNNNNNNNNNNNNNNNNNNNNNNNNNNNNNNNNNNNNNNNNNNNNNNNNNNNNNNNNNNNNNNNNNNNNNNNNNNNNNNNNNNNNNNNNNNNNNNNNNNNNNNNNNNNNNNNNNNNNNNNNNNNNNNNNNNNNNNNNNNNNNNNNNNNNNNNNNNNNNNNNNNNNNNNNNNNNNNNNNNNNNNNNNNNNNNNNNNNNNNNNNNNNNNNNNNNNNNNNNNNNNNNNNNNNNNNNNNNNNNNNNNNNNNNNNNNNNNNNNNNNNNNNNNNNNNNNNNNNNNNNNNNNNNNNNNNNNNNNNNNNNNNNNNNNNNNNNNNNNNNNNNNNNNNNNNNNNNNNNNNNNNNNNNNNNNNNNNNNNNNNNNNNNNNNNNNNNNNNNNNNNNNNNNNNNNNNNNNNNNNNNNNNNNNNNNNNNNNN
	Pjaponica_148				NNNNNNNNNNNNNNNNNNNNNNNNNNNNNNNNNNNNNNNNNNNNNNNNNNNNNNNNNNNNNNNNNNNNNNNNNNNNNNNNNNNNNNNNNNNNNNNNNNNNNNNNNNNNNNNNNNNNNNNNNNNNNNNNNNNNNNNNNNNNNNNNNNNNNNNNNNNNNNNNNNNNNNNNNNNNNNNNNNNNNNNNNNNNNNNNNNNNNNNNNNNNNNNNNNNNNNNNNNNNNNNNNNNNNNNNNNNNNNNNNNNNNNNNNNNNNNNNNNNNNNNNNNNNNNNNNNNNNNNNNNNNNNNNNNNNNNNNNNNNNNNNNNNNNNNNNNNNNNNNNNNNNNNNNNNNNNNNNNNNNNNNNNNNNNNNNNNNNNNNNNNNNNNNNNNNNNNNNNNNNNNNNNNNNNNNNNNNNNNNNNNNNNNNNNNNNNNNNNNNNNNNNNNNNNNNNNNNNNNNNNNNNNNNNNNNNNNNNNNNNNNNNNNNNNNNNNNNNNNNNNNNNNNNNNNNNNNNNNNNNNNNNNNNNNNNNNNNNNNNNNNNNNNNNNNNNNNNNNNNNNNNNNNNNNNNNNNNNNNNNNNNNNNNNNNNNNNNNNNNNNNNNNNNNNNNNNNNNNNNNNNNNNNNNNNNNNNNNNNNNNNNNNNNNNNNNNNNNNNNNNNNNNNNNNNNNNNNNNNNNNNNNNNNNNNNNNNNNNNNNNNNNNNNNNNNNNNNNNNNNNNNNNNNNNNNNNNNNNNNNNNNNNNNNNNNNNNNNNNN
	Pjaponica_149				CTGCAGACGCATGACCCCAACAAGGAGGCCTTCAAGTGCGAGGAGTGCGGGAAGCACTACAACACCAAGCTGGGCTACAAGCGCCATGTGGCCATGCACTCTGCCACGGCGGGGGACCTCACCTGCAAGGTGTGCATGCAGAGCTACGAGAGCACGCCGGTGCTCCTGGAGCACCTGAAGAGCCACTCGGGGAAGTCCACGGGCGGCGCCAAGGAGAAAAAGCACCCGTGCGATCACTGCGACCGTCGCTTCTACACCCGCAAGGATGTCAGGCGGCACATGGTGGTCCACACAGGCCGAAAGGACTTCCTGTGCCAGTACTGCGCCCAGCGCTTTGGCCGGAAGGACCACCTGACGCGCCACGTCAAGAAGAGCCACTCGCAGGAGCTGCTGAAGATCAAGACGGAGCCTCCGGACATGTTAGGTCTCCTAGGTTCTGGCTCTCCGCCTTGCTCTGTCAAGGAGGAGCTTAGCCCTATGATGTGCAGCATGGGTCCCAACAAGGACCCCATGATGGGCAAACCCTTCCCCAGTGGGACTCCCTTCCCCATGGGCATGTACAACCCCCACCAC---CTCCAGGCCATGTCCAACTCTGGGGTGGGTCACCCCCACCCCTCCCTGATGTCTAGTTCGCTCTCTGCAGCCATGGGCATGGGCTGTCACATGGAACCCCCCGGGTCACTCCACCACCACCCGCACCACCACCACCACCATCACCATCATCACCACCACCACCA
	Pjaponica_150				CTGCAGACGCATGACCCCAACAAGGAGGCCTTCAAGTGCGAGGAGTGCGGGAAGCACTACAACACCAAGCTGGGCTACAAGCGCCATGTGGCCATGCACTCTGCCACGGCGGGGGACCTCACCTGCAAGGTGTGCATGCAGAGCTACGAGAGCACGCCGGTGCTCCTGGAGCACCTGAAGAGCCACTCGGGGAAGTCCACGGGCGGCGCCAAGGAGAAAAAGCACCCGTGCGATCACTGCGACCGTCGCTTCTACACCCGCAAGGATGTCAGGCGGCACATGGTGGTCCACACAGGCCGAAAGGACTTCCTGTGCCAGTACTGCGCCCAGCGCTTTGGCCGGAAGGACCACCTGACGCGCCACGTCAAGAAGAGCCACTCGCAGGAGCTGCTGAAGATCAAGACGGAGCCTCCGGACATGTTAGGTCTCCTAGGTTCTGGCTCTCCGCCTTGCTCTGTCAAGGAGGAGCTTAGCCCTATGATGTGCAGCATGGGTCCCAACAAGGACCCCATGATGGGCAAACCCTTCCCCAGTGGGACTCCCTTCCCCATGGGCATGTACAACCCCCACCAC---CTCCGGGCCATGTCCAACTCTGGGGTGGGTCACCCCCACCCCTCCCTGATGTCTAGTTCGCTCTCTGCAGCCATGGGCATGGGCTGTCACATGGAACCCCCCGGGTCACTCCACCACCACCCGCAGCACCACCACCACCATCACCATCATCACSACCACCACCA
	Pjaponica_151				CTGCAGACGCATGACCCCAACAAGGAGGCCTTCAAGTGCGAGGAGTGCGGGAAGCACTACAACACCAAGCTGGGCTACAAGCGCCATGTGGCCATGCACTCTGCCACGGCGGGGGACCTCACCTGCAAGGTGTGCATGCAGAGCTACGAGAGCACGCCGGTGCTCCTGGAGCACCTGAAGAGCCACTCGGGGAAGTCCACGGGCGGCGCCAAGGAGAAAAAGCACCCGTGCGATCACTGCGACCGTCGCTTCTACACCCGCAAGGATGTCAGGCGGCACATGGTGGTCCACACAGGCCGAAAGGACTTCCTGTGCCAGTACTGCGCCCAGCGCTTTGGCCGGAAGGACCACCTGACGCGCCACGTCAAGAAGAGCCACTCGCAGGAGCTGCTGAAGATCAAGACGGAGCCTCCGGACATGTTAGGTCTCCTAGGTTCTGGCTCTCCGCCTTGCTCTGTCAAGGAGGAGCTTAGCCCTATGATGTGCAGCATGGGTCCCAACAAGGACCCCATGATGGGCAAACCCTTCCCCAGTGGGACTCCCTTCCCCATGGGCATGTACAACCCCCACCAC---CTCCAGGCCATGTCCAACTCTGGGGTGGGTCACCCCCACCCCTCCCTGATGTCTAGTTCGCTCTCTGCAGCCATGGGCATGGGCTGTCACATGGAACCCCCCGGGTCACTCCACCACCACCCGGAACAACACCACCACCATCACCATCANCACCACCACCACCA
	Pjaponica_152				CTGCAGACGCATGACCCCAACAAGGAGGCCTTCAAGTGCGAGGAGTGCGGGAAGCACTACAACACCAAGCTGGGCTACAAGCGCCATGTGGCCATGCACTCTGCCACGGCGGGGGACCTCACCTGCAAGGTGTGCATGCAGAGCTACGAGAGCACGCCGGTGCTCCTGGAGCACCTGAAGAGCCACTCGGGGAAGTCCACGGGCGGCGCCAAGGAGAAAAAGCACCCGTGCGATCACTGCGACCGTCGCTTCTACACTCGCAAGGATGTCAGGCGGCACATGGTGGTCCACACAGGCCGAAAGGACTTCCTGTGCCAGTACTGCGCCCAGCGCTTTGGCCGGAAGGACCACCTGACGCGCCACGTCAAGAAGAGCCACTCGCAGGAGCTGCTGAAGATCAAGACGGAGCCTCCGGACATGTTAGGTCTCCTAGGTTCTGGCTCTCCGCCTTGCTCTGTCAAGGAGGAGCTTAGCCCTATGATGTGCAGCATGGGTCCCAACAAGGACCCCATGATGGGCAAACCCTTCCCCAGTGGGACTCCCTTCCCCATGGGCATGTACAACCCCCACCAC---CTCCAGGCCATGTCCAACTCTGGGGTGGGTCACCCCCACCCCTCCCTGATGTCTAGTTCGCTCTCTGCAGCCATGGGCATGGGCTGTCACATGGAACCCCCCGGGTCACTCCACCACCACCCGCACCACCACCACCACCATCACCATCATCACCACCACCACCA
	Pjaponica_153				CTGCAGACGCATGACCCCAACAAGGAGGCCTTCAAGTGCGAGGAGTGCGGGAAGCACTACAACACCAAGCTGGGCTACAAGCGCCATGTGGCCATGCACTCTGCCACGGCGGGGGACCTCACCTGCAAGGTGTGCATGCAGAGCTACGAGAGCACGCCGGTGCTCCTGGAGCACCTGAAGAGCCACTCGGGGAAGTCCACGGGCGGCGCCAAGGAGAAAAAGCACCCGTGCGATCACTGCGACCGTCGCTTCTACACCCGCAAGGATGTCAGGCGGCACATGGTGGTCCACACAGGCCGAAAGGACTTCCTGTGCCAGTACTGCGCCCAGCGCTTTGGCCGGAAGGACCACCTGACGCGCCACGTCAAGAAGAGCCACTCGCAGGAGCTGCTGAAGATCAAGACGGAGCCTCCGGACATGTTAGGTCTCCTAGGTTCTGGCTCTCCGCCTTGCTCTGTCAAGGAGGAGCTTAGCCCTATGATGTGCAGCATGGGTCCCAACAAGGACCCCATGATGGGCAAACCCTTCCCCAGTGGGACTCCCTTCCCCATGGGCATGTACAACCCCCACCAC---CTCCAGGCCATGTCCAACTCTGGGGTGGGTCACCCCCACCCCTCCCTGATGTCTAGTTCGCTCTCTGCAGCCATGGGCATGGGCTGTCACATGGAACCCCCCGGGTCACTCCACCACCACCCGCACCACCACCACCACCATCACCATCATCACCACCACCACCA
	Pjaponica_154				CTGCAGACGCATGACCCCAACAAGGAGGCCTTCAAGTGCGAGGAGTGCGGGAAGCACTACAACACCAAGCTGGGCTACAAGCGCCATGTGGCCATGCACTCTGCCACGGCGGGGGACCTCACCTGCAAGGTGTGCATGCAGAGCTACGAGAGCACGCCGGTGCTCCTGGAGCACCTGAAGAGCCACTCGGGGAAGTCCACGGGCGGCGCCAAGGAGAAAAAGCACCCGTGCGATCACTGCGACCGTCGCTTCTACACCCGCAAGGATGTCAGGCGRCACATGGTGGTCCACACAGGCCGAAAGGACTTCCTGTGCCAGTACTGCGCCCAGCGCTTTGGCCGGAAGGACCACCTGACGCGCCACGTCAAGAAGAGCCACTCGCAGGAGCTGCTGAAGATCAAGACGGAGCCTCCGGACATGTTAGGTCTCCTAGGTTCTGGCTCTCCGCCTTGCTCTGTCAAGGAGGAGCTTAGCCCTATGATGTGCAGCATGGGTCCCAACAAGGACCCCATGATGGGCAAACCCTTCCCCAGTGGGACTCCCTTCCCCATGGGCATGTACAACCCCCACCAC---CTCCAGGCCATGTCCAACTCTGGTGTGGGTCACCCCCANNNNNNNNNNNNNNNNNNNNNNNNNNNNNNNNNNNNNNNNNNNNNNNNNNNNNNNNNNNNNNNNNNNNNNNNNNNNNNNNNNNNNNNNNNNNNNNNNNNNNNNNNNNNNNNNNNNNNNNNNNNNNN
	Plongispina_130				CTGCAGACGCATGACCCCAACAAGGAGGCCTTCAAGTGCGAGGAGTGCGGGAAGCACTACAACACCAAGCTGGGCTACAAGCGCCATGTGGCCATGCACTCTGCCACAGCGGGGGACCTCACCTGCAAGGTGTGCATGCAGAGCTACGAGAGCACGCCGGTGCTCCTGGAGCACCTGAAGAGCCACTCGGGGAAGTCCACGGGCGGCGCCAAGGAGAAGAAGCACCCGTGCGATCACTGCGACCGTCGCTTCTACACCCGCAAGGATGTCAGGCGGCACATGGTGGTCCACACGGGCCGAAAGGACTTCCTGTGCCAGTACTGCGCCCAGCGCTTTGGCCGGAAGGACCACCTGACGCGCCACGTCAAGAAGAGCCACTCGCAGGAGCTGCTGAAGATCAAGACGGAGCCTCCGGACATGTTAGGTCTCCTAGGTTCTGGCTCTCCGCCTTGCTCTGTCAAGGAGGAGCTTAGCCCTATGATGTGCAGCATGGGTCCCAACAAGGACCCCATGATGGGCAAACCCTTCCCCAGTGGGACCCCCTTCCCCATGGGCATGTACAACCCCCACCAC---CTCCGGGCCATGTCCAACTCTGGGGTGGGTCACCCCCACCCCTCCCTGATGTCTAGTTCGCTCTCTGCAGCCATGGGCATGGGCTGTCACATGGAACCCCCCGGGTCACTCCACCACCACGCACAACACCAACACCACCATCACCATCANCACCACCACCACCA
	Plongispina_131				CTGCAGACGCATGACCCCAACAAGGAGGCCTTCAAGTGCGAGGAGTGCGGGAAGCACTACAACACCAAGCTGGGCTACAAGCGCCATGTGGCCATGCACTCTGCCACAGCGGGGGACCTCACCTGCAAGGTGTGCATGCAGAGCTACGAGAGCACGCCGGTGCTCCTGGAGCACCTGAAGAGCCACTCGGGGAAGTCCACGGGCGGCGCCAAGGAGAAGAAGCACCCGTGCGATCACTGCGACCGTCGCTTCTACACCCGCAAGGATGTCAGGCGGCACATGGTGGTCCACACGGGCCGAAAGGACTTCCTGTGCCAGTACTGCGCCCAGCGCTTTGGCCGGAAGGACCACCTGACGCGCCACGTCAAGAAGAGCCACTCGCAGGAGCTGCTGAAGATCAAGACGGAGCCTCCGGACATGTTAGGTCTCCTAGGTTCTGGCTCTCCGCCTTGCTCTGTCAAGGAGGAGCTTAGCCCTATGATGTGCAGCATGGGTCCCAACAAGGACCCCATGATGGGCAAACCCTTCCCCAGTGGGACCCCCTTCCCCATGGGCATGTACAACCCCCACCAC---CTCCGGGCCATGTCCAACTCTGGGGTGGGTCACCCCCACCCCTCCCTGATGTCTAGTTCGCTCTCTGCAGCCATGGGCATGGGCTGTCACATGGAACCCCCSGGGTCACTCCACCACCACGCACAACACCAACAGCAGGATCACCNNNNNNNNNNNNNNNNNNN
	Plowei_14					CTGCAGACGCATGACCCCAACAAGGAGGCCTTCAAGTGCGAGGAGTGCGGGAAGCACTACAACACCAAGCTGGGCTACAAGCGCCATGTGGCCATGCACTCTGCCACGGCGGGGGACCTCACCTGCAAGGTGTGCATGCAGAGCTACGAGAGCACGCCGGTGCTGCTGGAGCACCTGAAGAGCCACTCGGGGAAGTCCACGGGCGGCGCCAAGGAGAAAAAGCACCCGTGCGATCACTGCGACCGTCGCTTCTACACCCGGAAGGATGTCAGGCGGCACATGGTGGTCCACACGGGCCGAAAGGACTTCCTGTGCCAGTACTGCGCCCAGCGCTTTGGCCGGAAGGACCACCTGACGCGCCACGTCAAGAAGAGCCACTCGCAGGAGTTGCTGAAGATCAAGACGGAGCCTCCGGACATGTTAGGTCTCCTAGGTTCTGGCTCTCCGCCTTGCTCTGTCAAGGAGGAGCTTAGCCCTATGATGTGCAGCATGGGTCCCAACAAGGACCCCATGATGGGCAAACCCTTCCCCAGTGGGACCCCCTTCCCCATGGGCATGTACAACCCCCACCAC---CTCCAGGCCATGTCCAACTCTGGGGTGGGTCACCCCCACCCCTCCCTGATGTCTAGTTCGCTCTCTGCAGCCATGGGCATGGGCTGTCACATGGAACCCCCCGGGTCACTCCACCACCACCCGCACCACCACCACCACCATCACCATCATCACCACCACCACCA
	Plowei_71					CTGCAGACGCATGACCCCAACAAGGAGGCCTTCAAGTGCGAGGAGTGCGGGAAGCACTACAACACCAAGCTGGGCTACAAGCGCCATGTGGCCATGCACTCTGCCACGGCGGGGGACCTCACCTGCAAGGTGTGCATGCAGAGCTACGAGAGCACGCCGGTGCTCCTGGAGCACCTGAAGAGCCACTCGGGGAAGTCCACGGGCGGCGCCAAGGAGAAAAAGCACCCGTGCGATCACTGCGACCGTCGCTTCTACACCCGGAAGGATGTCAGGCGGCACATGGTGGTCCACACGGGCCGAAAGGACTTCCTGTGCCAGTACTGCGCCCAGCGCTTTGGCCGGAAGGACCACCTGACGCGCCACGTCAAGAAGAGCCACTCGCAGGAGTTGCTGAAGATCAAGACGGAGCCTCCGGACATGTTAGGTCTCCTAGGTTCTGGCTCTCCGCCTTGCTCTGTCAAGGAGGAGCTTAGCCCTATGATGTGCAGCATGGGTCCCAACAAGGACCCCATGATGGGCAAACCCTTCCCCAGTGGGACCCCCTTCCCCATGGGCATGTACAACCCCCACCAC---CTCCAGGCCATGTCCAACTCTGGGGTGGGTCACCCCCACCCCTCCCTGATGTCTAGTTCGCTCTCTGCAGCCATGGGCATGGGCTGTCACATGGAACCCCCCGGGTCACTCCACCACCACCCGCACCACCACCACCACCATCACCATCATCACCACCACCACCA
	Plowei_104					CTGCAGACGCATGACCCCAACAAGGAGGCCTTCAAGTGCGAGGAGTGCGGGAAGCACTACAACACCAAGCTGGGCTACAAGCGCCATGTGGCCATGCACTCTGCCACGGCGGGGGACCTCACCTGCAAGGTGTGCATGCAGAGCTACGAGAGCACGCCGGTGCTCCTGGAGCACCTGAAGAGCCACTCGGGGAAGTCCACGGGCGGCGCCAAGGAGAAAAAGCACCCGTGCGATCACTGCGACCGTCGCTTCTACACCCGGAAGGATGTCAGGCGGCACATGGTGGTCCACACGGGCCGAAAGGACTTCCTGTGCCAGTACTGCGCCCAGCGCTTTGGCCGGAAGGACCACCTGACGCGCCACGTCAAGAAGAGCCACTCGCAGGAGTTGCTGAAGATCAAGACGGAGCCTCCGGACATGTTAGGTCTCCTAGGTTCTGGCTCTCCGCCTTGCTCTGTCAAGGAGGAGCTTAGCCCTATGATGTGCAGCATGGGTCCCAACAAGGACCCCATGATGGGCAAACCCTTCCCCAGTGGGACCCCCTTCCCCATGGGCATGTACAACCCCCACCAC---CTCCAGGCCATGTCCAACTCTGGGGTGGGTCACCCCCACCCCTCCCTGATGTCTAGTTCGCTCTCTGCAGCCATGGGCATGGGCTGTCACATGGAACCCCCCGGGTCACTCCACCACCACCCGCACCACCACCACCACCATCACCATCATCACCACCACCACCA
	Plowei_105					CTGCAGACGCATGACCCCAACAAGGAGGCCTTCAAGTGCGAGGAGTGCGGGAAGCACTACAACACCAAGCTGGGCTACAAGCGCCATGTGGCCATGCACTCTGCCACGGCGGGGGACCTCACCTGCAAGGTGTGCATGCAGAGCTACGAGAGCACGCCGGTGCTCCTGGAGCACCTGAAGAGCCACTCGGGGAAGTCCACGGGCGGCGCCAAGGAGAAAAAGCACCCGTGCGATCACTGCGACCGTCGCTTCTACACCCGGAAGGATGTCAGGCGGCACATGGTGGTCCACACGGGCCGAAAGGACTTCCTGTGCCAGTACTGCGCCCAGCGCTTTGGCCGGAAGGACCACCTGACGCGCCACGTCAAGAAGAGCCACTCGCAGGAGTTGCTGAAGATCAAGACGGAGCCTCCGGACATGTTAGGTCTCCTAGGTTCTGGCTCTCCGCCTTGCTCTGTCAAGGAGGAGCTTAGCCCTATGATGTGCAGCATGGGTCCCAACAAGGACCCCATGATGGGCAAACCCTTCCCCAGTGGGACCCCCTTCCCCATGGGCATGTACAACCCCCACCAC---CTCCAGGCCATGTCCAACTCTGGGGTGGGTCACCCCCACCCCTCCCTGATGTCTAGTTCGCTCTCTGCAGCCATGGGCATGGGCTGTCACATGGAACCCCCCGGGTCACTCCACCACCACCCGCACCACCACCACCACCATCACCATCATCACCACCACCACCA
	Plowei_106					CTGCAGACGCATGACCCCAACAAGGAGGCCTTCAAGTGCGAGGAGTGCGGGAAGCACTACAACACCAAGCTGGGCTACAAGCGCCATGTGGCCATGCACTCTGCCACGGCGGGGGACCTCACCTGCAAGGTGTGCATGCAGAGCTACGAGAGCACGCCGGTGCTCCTGGAGCACCTGAAGAGCCACTCGGGGAAGTCCACGGGCGGCGCCAAGGAGAAAAAGCACCCGTGCGATCACTGCGACCGTCGCTTCTACACCCGGAAGGATGTCAGGCGGCACATGGTGGTCCACACGGGCCGAAAGGACTTCCTGTGCCAGTACTGCGCCCAGCGCTTTGGCCGGAAGGACCACCTGACGCGCCACGTCAAGAAGAGCCACTCGCAGGAGTTGCTGAAGATCAAGACGGAGCCTCCGGACATGTTAGGTCTCCTAGGTTCTGGCTCTCCGCCTTGCTCTGTCAAGGAGGAGCTTAGCCCTATGATGTGCAGCATGGGTCCCAACAAGGACCCCATGATGGGCAAACCCTTCCCCAGTGGGACCCCCTTCCCCATGGGCATGTACAACCCCCACCAC---CTCCAGGCCATGTCCAACTCTGGGGTGGGTCACCCCCACCCCTCCCTGATGTCTAGTTCGCTCTCTGCAGCCATGGGCATGGGCTGTCACATGGAACCCCCCGGGTCACTCCACCACCACCCGCACCACCACCACCACCATCACCATCATCACCACCACCACCA
	Plowei_107					CTGCAGACGCATGACCCCAACAAGGAGGCCTTCAAGTGCGAGGAGTGCGGGAAGCACTACAACACCAAGCTGGGCTACAAGCGCCATGTGGCCATGCACTCTGCCACGGCGGGGGACCTCACCTGCAAGGTGTGCATGCAGAGCTACGAGAGCACGCCGGTGCTCCTGGAGCACCTGAAGAGCCACTCGGGGAAGTCCACGGGCGGCGCCAAGGAGAAAAAGCACCCGTGCGATCACTGCGACCGTCGCTTCTACACCCGCAAGGATGTCAGGCGGCACATGGTGGTCCACACAGGCCGAAAGGACTTCCTGTGCCAGTACTGCGCCCAGCGCTTTGGCCGGAAGGACCACCTGACGCGCCACGTCAAGAAGAGCCACTCGCAGGAGCTGCTGAAGATCAAGACAGAGCCTCCGGACATGTTAGGTCTCCTAGGTTCTGGCTCTCCGCCTTGCTCTGTCAAGGAGGAGCTTAGCCCTATGATGTGCAGCATGGGTCCCAACAAGGACCCCATGATGGGCAAACCCTTCCCCAGTGGGACCCCCTTCCCCATGGGCATGTACAACCCCCACCAC---CTCCAGGCCATGTCCAACTCTGGGGTGGGTCACCCCCACCCCTCCCTGATGTCTAGTTCGCTCTCTGCAGCCATGGGCATGGGCTGTCACATGGAACCCCCCGGGTCACTCCACCACCACCCGCACCACCACCACCACCATCACCATCATCACCACCACCACCA
	Plowei_108					CTGCAGACGCATGACCCCAACAAGGAGGCCTTCAAGTGCGAGGAGTGCGGGAAGCACTACAACACCAAGCTGGGCTACAAGCGCCATGTGGCCATGCACTCTGCCACGGCGGGGGACCTCACCTGCAAGGTGTGCATGCAGAGCTACGAGAGCACGCCGGTGCTCCTGGAGCACCTGAAGAGCCACTCGGGGAAGTCCACGGGCGGCGCCAAGGAGAAAAAGCACCCGTGCGATCACTGCGACCGTCGCTTCTACACCCGGAAGGATGTCAGGCGGCACATGGTGGTCCACACGGGCCGAAAGGACTTCCTGTGCCAGTACTGCGCCCAGCGCTTTGGCCGGAAGGACCACCTGACGCGCCACGTCAAGAAGAGCCACTCGCAGGAGTTGCTGAAGATCAAGACGGAGCCTCCGGACATGTTAGGTCTCCTAGGTTCTGGCTCTCCGCCTTGCTCTGTCAAGGAGGAGCTTAGCCCTATGATGTGCAGCATGGGTCCCAACAAGGACCCCATGATGGGCAAACCCTTCCCCAGTGGGACCCCCTTCCCCATGGGCATGTACAACCCCCACCAC---CTCCAGGCCATGTCCAACTCTGGGGTGGGTCACCCCCACCCCTCCCTGATGTCTAGTTCGCTCTCTGCAGCCATGGGCATGGGCTGTCACATGGAACCCCCCGGGTCACTCCACCACCACCCGCACCACCACCACCACCATCACCATCATCACCACCACCACCA
	Plowei_109					CTGCAGACGCATGACCCCAACAAGGAGGCCTTCAAGTGCGAGGAGTGYGGGAAGCACTACAACACCAAGCTGGGCTACAAGCGCCATGTGGCCATGCACTCTGCCACGGCGGGGGACCTCACCTGCAAGGTGTGCATGCAGAGCTACGAGAGCACGCCGGTGCTCCTGGAGCACCTGAAGAGCCACTCGGGGAAGTCYACGGGCGGCGCCAAGGAGAAAAAGCACCCGTGCGATCACTGCGACCGTCGCTTCTACACCCGGAAGGATGTCAGGCGGCACATGGTGGTCCACACGGGCCGAAAGGACTTCCTGTGCCAGTACTGCGCCCAGCGCTTTGGCCGGAAGGACCACCTGACGCGCCACGTCAAGAAGAGCCACTCGCAGGAGTTGCTGAAGATCAAGACGGAGCCTCCTGACATGTTAGGTCTCCTAGGTTCTGGCTCTCCRCCTTGCTCTGTCAAGGARGAGCTTAGCCCTATGATGTGCAGCATGGGTCCCAACAAGGACCCCATGATGGGCAAACCCTTCCCCAGTGGGACCCCYTTCCCCATGGGCATGTACAACCCCCACCAY---CTCCAGGCCATGTCYAACTCTGGGGTGGGTCACCCCCACCCCTCCCTGATGTCTAGTTCGCTCTCTGCAGCCATGGGCATGGGCTGTCACATGGAACCCCCCGGGTCACTCCACCACCACTCGCATCACCACCAYCAYCATCACCATCATCACCACCACCACCA
	Plowei_113					CTGCAGACGCATGACCCCAACAAGGAGGCCTTCAAGTGCGAGGAGTGCGGGAAGCACTACAACACCAAGCTGGGCTACAAGCGCCATGTGGCCATGCACTCTGCCACGGCGGGGGACCTCACCTGCAAGGTGTGCATGCAGAGCTACGAGAGCACGCCGGTGCTCCTGGAGCACCTGAAGAGCCACTCGGGGAAGTCCACGGGCGGCGCCAAGGAGAAAAAGCACCCGTGCGATCACTGCGACCGTCGCTTCTACACCCGCAAGGATGTCAGGCGGCACATGGTGGTCCACACAGGCCGAAAGGACTTCCTGTGCCAGTACTGCGCCCAGCGCTTTGGCCGGAAGGACCACCTGACGCGCCACGTCAAGAAGAGCCACTCGCAGGAGCTGCTGAAGATCAAGACAGAGCCTCCGGACATGTTAGGTCTCCTAGGTTCTGGCTCTCCGCCTTGCTCTGTCAAGGAGGAGCTTAGCCCTATGATGTGCAGCATGGGTCCCAACAAGGACCCCATGATGGGCAAACCCTTCCCCAGTGGGACCCCCTTCCCCATGGGCATGTACAACCCCCACCAC---CTCCGGGCCATGTCCAACTCTGGGGTGGGTCACCCCCACCCCTCCCTGATGTCTAGTTCGCTCTCTGCAGCCRTGGGCATGGGCTGTCACATGGAACCCCCCGGGTCACTCCACCACCACGCGCAACACCACCACCACCATCACCATCAACACCACCACCACCA
	Plowei_114					CTGCAGACGCATGACCCCAACAAGGAGGCCTTCAAGTGCGAGGAGTGCGGGAAGCACTACAACACCAAGCTGGGCTACAAGCGCCATGTGGCCATGCACTCTGCCACGGCGGGGGACCTCACCTGCAAGGTGTGCATGCAGAGCTACGAGAGCACGCCGGTGCTCCTGGAGCACCTGAAGAGCCACTCGGGGAAGTCCACGGGCGGCGCCAAGGAGAAAAAGCACCCGTGCGATCACTGCGACCGTCGCTTCTACACCCGCAAGGATGTCAGGCGGCACATGGTGGTCCACACAGGCCGAAAGGACTTCCTGTGCCAGTACTGCGCCCAGCGCTTTGGCCGGAAGGACCACCTGACGCGCCACGTCAAGAAGAGCCACTCGCAGGAGCTGCTGAAGATCAAGACAGAGCCTCCGGACATGTTAGGTCTCCTAGGTTCTGGCTCTCCGCCTTGCTCTGTCAAGGAGGAGCTTAGCCCTATGATGTGCAGCATGGGTCCCAACAAGGACCCCATGATGGGCAAACCCTTCCCCAGTGGGACCCCCTTCCCCATGGGCATGTACAACCCCCACCAC---CTCCGGGCCATGTCCAACTCTGGGGTGGGTCACCCCCACCCCTCCCTGATGTCTAGTTCGCTCTCTGCAGCCATGGGCATGGGCTGTCACATGGAACCCCCCGGGTCACTCCACCACCACCCGCACCACCACCACCACCATCACCATCATCACCACCACCACCA
	Plowei_115					CTGCAGACGCATGACCCCAACAAGGAGGCCTTCAAGTGCGAGGAGTGCGGGAAGCACTACAACACCAAGCTGGGCTACAAGCGCCATGTGGCCATGCACTCTGCCACGGCGGGGGACCTCACCTGCAAGGTGTGCATGCAGAGCTACGAGAGCACGCCGGTGCTCCTGGAGCACCTGAAGAGCCACTCGGGGAAGTCCACGGGCGGCGCCAAGGAGAAAAAGCACCCGTGCGATCACTGCGACCGTCGCTTCTACACCCGGAAGGATGTCAGGCGGCACATGGTGGTCCACACGGGCCGAAAGGACTTCCTGTGCCAGTACTGCGCCCAGCGCTTTGGCCGGAAGGACCACCTGACGCGCCACGTCAAGAAGAGCCACTCGCAGGAGTTGCTGAAGATCAAGACGGAGCCTCCGGACATGTTAGGTCTCCTAGGTTCTGGCTCTCCGCCTTGCTCTGTCAAGGAGGAGCTTAGCCCTATGATGTGCAGCATGGGTCCCAACAAGGACCCCATGATGGGCAAACCCTTCCCCAGTGGGACCCCCTTCCCCATGGGCATGTACAACCCCCACCAC---CTCCGGGCCATGTCCAACTCTGGGGTGGGTCACCCCCACCCCTCCCTGATGTCTAGTTCGCTCTCTGCAGCCATGGGCRTGGGCTGTCACATGRAACCCCCCGGGTCACTCCACCACCACGCGCAACAACAACACCACCATCACCATCAACACCACCACCACCA
	Plowei_116					NNNNNNNNNNNNNNNCCCAACAAGGAGGCCTTCAAGTGCGAGGAGTGCGGGAAGCACTACAACACCAAGCTGGGCTACAAGCGCCATGTGGCCATGCACTCTGCCACGGCGGGGGACCTCACCTGCAAGGTGTGCATGCAGAGCTACGAGAGCACGCCGGTGCTCCTGGAGCACCTGAAGAGCCACTCGGGGAAGTCCACGGGCGGCGCCAAGGAGAAAAAGCACCCGTGCGATCACTGCGACCGTCGCTTCTACACCCGGAAGGATGTCAGGCGGCACATGGTGGTCCACACGGGCCGAAAGGACTTCCTGTGCCAGTACTGCGCCCAGCGCTTTGGCCGGAAGGACCACCTGACGCGCCACGTCAAGAAGAGCCACTCGCAGGAGTTGCTGAAGATCAAGACGGAGCCTCCGGACATGTTAGGTCTCCTAGGTTCTGGCTCTCCGCCTTGCTCTGTCAAGGAGGAGCTTAGCCCTATGATGTGCAGCATGGGTCCCAACAAGGACCCCATGATGGGCAAACCCTTCCCCAGTGGGACCCCCTTCCCCATGGGCATGTACAACCCCCACCAC---CTCCAGGCCATGTCCAACTCTGGGGTGGGTCACCCCCACCCCTCCCTGATGTCTAGTTCGCTCTCTGCAGCCATGGGCATGGGCTGTCACATGGAACCCCCCGGGTCACTCCACCACCACCCGCACCANNNNNNNNNNNNNNNNNNNNNNNNNNNNNNNNNNNN
	Plowei_117					CTGCAGACGCATGACCCCAACAAGGAGGCCTTCAAGTGCGAGGAGTGCGGGAAGCACTACAACACCAAGCTGGGCTACAAGCGCCATGTGGCCATGCACTCTGCCACGGCGGGGGACCTCACCTGCAAGGTGTGCATGCAGAGCTACGAGAGCACGCCGGTGCTCCTGGAGCACCTGAAGAGCCACTCGGGGAAGTCCACGGGCGGCGCCAAGGAGAAAAAGCACCCGTGCGATCACTGCGACCGTCGCTTCTACACCCGGAAGGATGTCAGGCGGCACATGGTGGTCCACACGGGCCGAAAGGACTTCCTGTGCCAGTACTGCGCCCAGCGCTTTGGCCGGAAGGACCACCTGACGCGCCACGTCAAGAAGAGCCACTCGCAGGAGTTGCTGAAGATCAAGACGGAGCCTCCGGACATGTTAGGTCTCCTAGGTTCTGGCTCTCCGCCTTGCTCTGTCAAGGAGGAGCTTAGCCCTATGATGTGCAGCATGGGTCCCAACAAGGACCCCATGATGGGCAAACCCTTCCCCAGTGGGACCCCCTTCCCCATGGGCATGTACAACCCCCACCAC---CTCCAGGCCATGTCCAACTCTGGGGTGGGTCACCCCCACCCCTCCCTGATGTCTAGTTCGCTCTCTGCAGCCATGGGCATGGGCTGTCACATGGAACCCCCCGGGTCACTCCACCACCACCCGCACCACCACCACCACCATCACCATCATCACCACCACCACCA
	Plowei_140					CTGCAGACGCATGACCCCAACAAGGAGGCCTTCAAGTGCGAGGAGTGCGGGAAGCACTACAACACCAAGCTGGGCTACAAGCGCCATGTGGCCATGCACTCTGCCACGGCGGGGGACCTCACCTGCAAGGTGTGCATGCAGAGCTACGAGAGCACGCCGGTGCTCCTGGAGCACCTGAAGAGCCACTCGGGGAAGTCCACGGGCGGCGCCAAGGAGAAAAAGCACCCGTGCGATCACTGCGACCGTCGCTTCTACACCCGGAAGGATGTCAGGCGGCACATGGTGGTCCACACGGGCCGAAAGGACTTCCTGTGCCAGTACTGCGCCCAGCGCTTTGGCCGGAAGGACCACCTGACGCGCCACGTCAAGAAGAGCCACTCGCAGGAGTTGCTGAAGATCAAGACGGAGCCTCCGGACATGTTAGGTCTCCTAGGTTCTGGCTCTCCGCCTTGCTCTGTCAAGGAGGAGCTTAGCCCTATGATGTGCAGCATGGGTCCCAACAAGGACCCCATGATGGGCAAACCCTTCCCCAGTGGGACCCCCTTCCCCATGGGCATGTACAACCCCCACCAC---CTCCAGGCCATGTCCAACTCTGGGGTGGGTCACCCCCACCCCTCCCTGATGTCTAGTTCGCTCTCTGCAGCCATGGGCATGGGCTGTCACATGGAACCCCCCGGGTCACTCCACCACCACCCGCACCACCACCACCACCATCACCATCATCACCACCACCACCA
	Plowei_155					NNNNNNNNNNNNNNNNNNNNNNNNNNNNNNNNNNNNNNNNNNNNNNNNNNNNNNNNNNNNNNNNNNNNNNNNNNNNNNNNNNNNNNNNNNNNNNNNNNNNNNNNNNNNNNNNNNNNNNNNNNNNNNNNNNNNNNNNNNNNNNNNNNNNNNNNNNNNNNNNNNNNNNNNNNNNNNNNNNNNNNNNNNNNNNNNNNNNNNNNNNNNNNNNNNNNNNNNNNNNNNNNNNNNNNNNNNNNNNNNNNNNNNNNNNNNNNNNNNNNNNNNNNNNNNNNNNNNNNNNNNNNNNNNNNNNNNNNNNNNNNNNNNNNNNNNNNNNNNNNNNNNNNNNNNNNNNNNNNNNNNNNNNNNNNNNNNNNNNNNNNNNNNNNNNNNNNNNNNNNNNNNNNNNNNNNNNNNNNNNNNNNNNNNNNNNNNNNNNNNNNNNNNNNNNNNNNNNNNNNNNNNNNNNNNNNNNNNNNNNNNNNNNNNNNNNNNNNNNNNNNNNNNNNNNNNNNNNNNNNNNNNNNNNNNNNNNNNNNNNNNNNNNNNNNNNNNNNNNNNNNNNNNNNNNNNNNNNNNNNNNNNNNNNNNNNNNNNNNNNNNNNNNNNNNNNNNNNNNNNNNNNNNNNNNNNNNNNNNNNNNNNNNNNNNNNNNNNNNNNNNNNNNNNNNNNNNNNNNNNNNNNNNNNNNNNNNNNNNNNNNNNNNNNNNNNNNNNNNNNNNNNNNNNNNNNNNNNNNNNNNNNNNNNNNNNNNNNNNNN
	Plowei_156					NNNNNNNNNNNNNNNNNNNNNNNNNNNNNNNNNNNNNNNNNNNNNNNNNNNNNNNNNNNNNNNNNNNNNNNNNNNNNNNNNNNNNNNNNNNNNNNNNNNNNNNNNNNNNNNNNNNNNNNNNNNNNNNNNNNNNNNNNNNNNNNNNNNNNNNNNNNNNNNNNNNNNNNNNNNNNNNNNNNNNNNNNNNNNNNNNNNNNNNNNNNNNNNNNNNNNNNNNNNNNNNNNNNNNNNNNNNNNNNNNNNNNNNNNNNNNNNNNNNNNNNNNNNNNNNNNNNNNNNNNNNNNNNNNNNNNNNNNNNNNNNNNNNNNNNNNNNNNNNNNNNNNNNNNNNNNNNNNNNNNNNNNNNNNNNNNNNNNNNNNNNNNNNNNNNNNNNNNNNNNNNNNNNNNNNNNNNNNNNNNNNNNNNNNNNNNNNNNNNNNNNNNNNNNNNNNNNNNNNNNNNNNNNNNNNNNNNNNNNNNNNNNNNNNNNNNNNNNNNNNNNNNNNNNNNNNNNNNNNNNNNNNNNNNNNNNNNNNNNNNNNNNNNNNNNNNNNNNNNNNNNNNNNNNNNNNNNNNNNNNNNNNNNNNNNNNNNNNNNNNNNNNNNNNNNNNNNNNNNNNNNNNNNNNNNNNNNNNNNNNNNNNNNNNNNNNNNNNNNNNNNNNNNNNNNNNNNNNNNNNNNNNNNNNNNNNNNNNNNNNNNNNNNNNNNNNNNNNNNNNNNNNNNNNNNNNNNNNNNNNNNNNNNNNNNNNNNNNNNN
	Plowei_157					NNNNNNNNNNNNNNNNNNNNNNNNNNNNNNNNNNNNNNNNNNNNNNNNNNNNNNNNNNNNNNNNNNNNNNNNNNNNNNNNNNNNNNNNNNNNNNNNNNNNNNNNNNNNNNNNNNNNNNNNNNNNNNNNNNNNNNNNNNNNNNNNNNNNNNNNNNNNNNNNNNNNNNNNNNNNNNNNNNNNNNNNNNNNNNNNNNNNNNNNNNNNNNNNNNNNNNNNNNNNNNNNNNNNNNNNNNNNNNNNNNNNNNNNNNNNNNNNNNNNNNNNNNNNNNNNNNNNNNNNNNNNNNNNNNNNNNNNNNNNNNNNNNNNNNNNNNNNNNNNNNNNNNNNNNNNNNNNNNNNNNNNNNNNNNNNNNNNNNNNNNNNNNNNNNNNNNNNNNNNNNNNNNNNNNNNNNNNNNNNNNNNNNNNNNNNNNNNNNNNNNNNNNNNNNNNNNNNNNNNNNNNNNNNNNNNNNNNNNNNNNNNNNNNNNNNNNNNNNNNNNNNNNNNNNNNNNNNNNNNNNNNNNNNNNNNNNNNNNNNNNNNNNNNNNNNNNNNNNNNNNNNNNNNNNNNNNNNNNNNNNNNNNNNNNNNNNNNNNNNNNNNNNNNNNNNNNNNNNNNNNNNNNNNNNNNNNNNNNNNNNNNNNNNNNNNNNNNNNNNNNNNNNNNNNNNNNNNNNNNNNNNNNNNNNNNNNNNNNNNNNNNNNNNNNNNNNNNNNNNNNNNNNNNNNNNNNNNNNNNNNNNNNNNNNNNNNNNNNNN
	Pnobilis_112				CTGCAGACGCATGACCCCAACAAGGAGGCCTTCAAGTGCGAGGAGTGCGGGAAGCACTACAACACCAAGCTGGGCTACAAGCGCCATGTGGCCATGCACTCTGCCACGGCGGGGGACCTCACCTGCAAGGTGTGCATGCAGAGCTACGAGAGCACGCCGGTGCTCCTGGAGCACCTGAAGAGCCACTCGGGGAAGTCCACGGGCGGCGCCAAGGAGAAAAAGCACCCGTGCGATCACTGCGACCGTCGCTTCTACACCCGCAAGGACGTCAGGCGGCACATGGTGGTCCACACGGGCCGAAAGGACTTCCTGTGCCAGTACTGCGCCCAGCGCTTTGGCCGGAAGGACCACCTGACGCGTCACGTCAAGAAGAGCCACTCGCAGGAGCTGCTGAAGATCAAGACGGAGCCTCCGGACATGTTAGGTCTCCTAGGTTCTGGCTCTCCGCCTTGCTCTGTCAAGGAGGAGCTTAGCCCTATGATGTGCAGCATGGGTCCCAACAAGGACCCCATGATGGGCAAACCCTTCCCCAGTGGGACCCCCTTCCCCATGGGCATGTACAACCCCCACCAC---CTCCAGGCCATGTCCAACTCTGGGGTGGGTCACCCCCACCCCTCCCTGATGTCTAGTTCGCTCTCTGCAGCCATGGGCATGGGCTGTCACATGGAACCCCCCGGGTCACTCCACCACCACCCGCACCACCACCACCACCATCACCATCATCACCACCACCACCA
	Pnobilis_141				CTGCAGACGCATGACCCCAACAAGGAGGCCTTCAAGTGCGAGGAGTGCGGGAAGCACTACAACAACAAGCTGGGCTACAAGCGCCATGTGGCCATGCACTCTGCCACGGCGGGGGACCTCACCTGCAAGGTGTGCATGCAGAGCTACGAGAGCACGCCGGTGCTCCTGGAGCACCTGAAGAGCCACTCGGGGAAGTCCACGGGCGGCGCCAAGGAGAAAAAGCACCCGTGCGATCACTGCGACCGTCGCTTCTACACCCGCAAGGACGTCAGGCGGCACATGGTGGTCCACACGGGCCGAAAGGACTTCCTGTGCCAGTACTGCGCCCAGCGCTTTGGCCGGAAGGACCACCTGACGCGTCACGTCAAGAAGAGCCACTCGCAGGAGCTGCTGAAGATCAAGACGGAGCCTCCGGACATGTTAGGTCTCCTAGGTTCTGGCTCTCCGCCTTGCTCTGTCAAGGAGGAGCTTAGCCCTATGATGTGCAGCATGGGTCCCAACAAGGACCCCATGATGGGCAAACCCTTCCCCAGTGGGACCCCCTTCCCCATGGGCATGTACAACCCCCACCAC---CTCCAGGCCATGTCCAACTCTGGGGTGGGTCACCCCCACCCCTCCCTGATGTCTAGTTCGCTCTCTGCAGCCATGGGCATGGGCTGTCACATGGAACCCCCCGGGTCACTCCACCACCACCCGCACCACCACCACCACCATCACCATCATCACCACCACCACCA
	Pnobilis_142				CTGCAGACGCATGACCCCAACAAGGAGGCCTTCAAGTGCGAGGAGTGCGGGAAGCACTACAACACCAAGCTGGGCTACAAGCGCCATGTGGCCATGCACTCTGCCACGGCGGGGGACCTCACCTGCAAGGTGTGCATGCAGAGCTACGAGAGCACGCCGGTGCTCCTGGAGCACCTGAAGAGCCACTCGGGGAAGTCCACGGGCGGCGCCAAGGAGAAAAAGCACCCGTGCGATCACTGCGACCGTCGCTTCTACACCCGCAAGGACGTCAGGCGGCACATGGTGGTCCACACGGGCCGAAAGGACTTCCTGTGCCAGTACTGCGCCCAGCGCTTTGGCCGGAAGGACCACCTGACGCGTCACGTCAAGAAGAGCCACTCGCAGGAGCTGCTGAAGATCAAGACGGAGCCTCCGGACATGTTAGGTCTCCTAGGTTCTGGCTCTCCGCCTTGCTCTGTCAAGGAGGAGCTTAGCCCTATGATGTGCAGCATGGGTCCCAACAAGGACCCCATGATGGGCAAACCCTTCCCCAGTGGGACCCCCTTCCCCATGGGCATGTACAACCCCCACCAC---CTCCAGGCCATGTCCAACTCTGGGGTGGGTCACCCCCACCCCTCCCTGATGTCTAGTTCGCTCTCTGCAGCCATGGGCATGGGCTGTCACATGGAACCCCCCGGGTCACTCCACCACCACCCGCACCACCACCACCACCATCACCATCATCACCACCACCACCA
	Pnobilis_143				CTGCAGACGCATGACCCCAACAAGGAGGCCTTCAAGTGCGAGGAGTGCGGGAAGCACTACAACACCAAGCTGGGCTACAAGCGCCATGTGGCCATGCACTCTGCCACGGCGGGGGACCTCACCTGCAAGGTGTGCATGCAGAGCTACGAGAGCACGCCGGTGCTCCTGGAGCACCTGAAGAGCCACTCGGGGAAGTCCACGGGCGGCGCCAAGGAGAAAAAGCACCCGTGCGATCACTGCGACCGTCGCTTCTACACCCGCAAGGACGTCAGGCGGCACATGGTGGTCCACACGGGCCGAAAGGACTTCCTGTGCCAGTACTGCGCCCAGCGCTTTGGCCGGAAGGACCACCTGACGCGTCACGTCAAGAAGAGCCACTCGCAGGAGCTGCTGAAGATCAAGACGGAGCCTCCGGACATGTTAGGTCTCCTAGGTTCTGGCTCTCCGCCTTGCTCTGTCAAGGAGGAGCTTAGCCCTATGATGTGCAGCATGGGTCCCAACAAGGACCCCATGATGGGCAAACCCTTCCCCAGTGGGACCCCCTTCCCCATGGGCATGTACAACCCCCACCAC---CTCCAGGCCATGTCCAACTCTGGGGTGGGTCACCCCCACCCCTCCCTGATGTCTAGTTCGCTCTCTGCAGCCATGGGCATGGGCTGTCACATGGAACCCCCCGGGTCACTCCACCACCACCCGCACCACCACCACCACCATCACCATCATCACCACCACCACCA
	Psp_121						CTGCAGACGCATGACCCCAACAAGGAGGCCTTCAAGTGCGAGGAGTGCGGGAAGCACTACAACACCAAGCTGGGCTACAAGCGCCATGTGGCCATGCACTCTGCCACGGCGGGGGACCTCACCTGCAAGGTGTGCATGCAGAGCTACGAGAGCACGCCGGTGCTCCTGGAGCACCTGAAGAGCCACTCGGGGAAGTCCACGGGCGGCGCCAAGGAGAAAAAGCACCCGTGCGATCACTGCGACCGTCGCTTCTACACCCGCAAGGATGTCAGGCGGCACATGGTGGTCCACACAGGCCGAAAGGACTTCCTGTGCCAGTACTGCGCCCAGCGCTTTGGCCGGAAGGACCACCTGACGCGCCACGTCAAGAAGAGCCACTCGCAGGAGCTGCTGAAGATCAAGACGGAGCCTCCGGACATGTTAGGTCTCCTAGGTTCTGGCTCTCCGCCTTGCTCTGTCAAGGAGGAGCTTAGCCCTATGATGTGCAGCATGGGTCCCAACAAGGACCCCATGATGGGCAAACCCTTCCCCAGTGGGACTCCCTTCCCCATGGGCATGTACAACCCCCACCAC---CTCCGGGCCATGTCCAACTCTGGGGTGGGTCACCCCCACCCCTCCCTGATGTCTAGTTCGCTCTCTGCAGCCATGGGCATGGGCTGTCACATGGAACCCCCCGGGTCACTCCACCACCACCCGCACCACCACCACCACCATCACCATCATCACCACCACCACCA
	Psp_122						CTGCAGACGCATGACCCCAACAAGGAGGCCTTCAAGTGYGAGGAGTGYGGGAAGCACTACAACACCAAGCTGGGCTACAAGCGCCATGTGGCCATGCACTCTGCCACGGCGGGGGACCTCACCTGCAAGGTGTGCATGCAGAGCTACGAGAGCACGCCGGTGCTCCTGGAGCACCTGAAGAGCCACTCGGGGAAGTCCACGGGCGGCGCCAAGGAGAAAAAGCACCCGTGCGATCACTGCGACCGYCGCTTCTACACCCGCAAGGATGTCAGGCGGCACATGGTGGTCCACACGGGCCGAAAGGACTTCCTGTGCCAGTACTGYGCCCAGCGCTTTGGCCGGAAGGACCACCTGACGCGCCACGTCAAGAAGAGCCACTCGCAGGAGCTGCTGAAGATCAAGACGGAGCCTCCGGACATGTTAGGTCTCCTAGGTTCTGGCTCTCCRCCTTGCTCTGTCAAGGAGGAGCTTAGCCCTATGATGTGCAGCATGGGTCCCAACAARGACCCCATGATGGGCAAACCCTTCCCMAGTGGGACCCCYTTCCCGATGGGCATGTACAACCCCCACCANNNNNNNNNNNNNNNNNNNNNNNNNNNNNNNNNNNNNNNNNNNNNNNNNNNNNNNNNNNNNNNNNNNNNNNNNNNNNNNNNNNNNNNNNNNNNNNNNNNNNNNNNNNNNNNNNNNNNNNNNNNNNNNNNNNNNNNNNNNNNNNNNNNNNNNNNNNNNNNNNNNNNNNN
	Psp_123						CTGCAGACGCATGACCCCAACAAGGAGGCCTTCAAGTGCGAGGAGTGCGGGAAGCACTACAACACCAAGCTGGGCTACAAGCGCCATGTGGCCATGCACTCTGCCACGGCGGGGGACCTCACCTGCAAGGTGTGCATGCAGAGCTACGAGAGCACGCCGGTGCTCCTGGAGCACCTGAAGAGCCACTCGGGGAAGTCCACGGGCGGCGCCAAGGAGAAAAAGCACCCGTGCGATCACTGCGACCGTCGCTTCTACACCCGCAAGGATGTCAGGCGGCACATGGTGGTCCACACAGGCCGAAAGGACTTCCTGTGCCAGTACTGCGCCCAGCGCTTTGGCCGGAAGGACCACCTGACGCGCCACGTCAAGAAGAGCCACTCGCAGGAGCTGCTGAAGATCAAGACGGAGCCTCCGGACATGTTAGGTCTCCTAGGTTCTGGCTCTCCGCCTTGCTCTGTCAAGGAGGAGCTTAGCCCTATGATGTGCAGCATGGGTCCCAACAAGGACCCCATGATGGGCAAACCCTTCCCCAGTGGGACTCCCTTCCCCATGGGCATGTACAACCCCCACCAC---CTCCGGGCCATGTCCAACTCTGGGGTGGGTCACCCCCACCCCTCCCTGATGTCTAGTTCGCTCTCTGCAGCCATGGGCATGGGCTGTCACATGGAACCCCCCGGGTCACTCCACCACCACCCGCAGCACCACCACCACCATCACCATCATCACCACCACCACCA
	Psp_124						CTGCAGACGCATGACCCCAACAAGGAGGCCTTCAAGTGCGAGGAGTGCGGGAAGCACTACAACACCAAGCTGGGCTACAAGCGCCATGTGGCCATGCACTCTGCCACGGCGGGGGACCTCACCTGCAAGGTGTGCATGCAGAGCTACGAGAGCACGCCGGTGCTCCTGGAGCACCTGAAGAGCCACTCGGGGAAGTCCACGGGCGGCGCCAAGGAGAAGAAGCACCCGTGCGATCACTGCGACCGCCGCTTCTACACCCGCAAGGATGTCAGGCGGCACATGGTGGTCCACACGGGCCGAAAGGACTTCCTGTGCCAGTACTGCGCCCAGCGCTTTGGCCGGAAGGACCACCTGACGCGCCACGTCAAGAAGAGCCACTCGCAGGAGCTGCTGAAGATCAAGACGGAGCCTCCGGACATGTTAGGTCTCCTAGGTTCTGGCTCTCCGCCTTGCTCTGTCAAGGAGGAGCTTAGCCCTATGATGTGCAGCATGGGTCCCAACAAGGACCCCATGATGGGCAAACCCTTCCCCAGTGGGACCCCCTTCCCCATGGGCATGTACAACCCCCACCAC---CTCCGGGCCATGTCCAACTCTGGGGTGGGTCACCCCCACCCCTCCCTGATGTCTAGTTCGCTCTCTGCAGCCATGGGCATGGGCTGTCACATGGAACCCCCCGGGTCACTCCACCACCACCCGCACCACCACCACCACCACCACCACCATCANNACCACCACCA
	Psp_125						CTGCAGACGCATGACCCCAACAAGGAGGCCTTCAAGTGCGAGGAGTGCGGGAAGCACTACAACACCAAGCTGGGCTACAAGCGCCATGTGGCCATGCACTCTGCCACGGCGGGGGACCTCACCTGCAAGGTGTGCATGCAGAGCTACGAGAGCACGCCGGTGCTCCTGGAGCACCTGAAGAGCCACTCGGGGAAGTCCACGGGCGGCGCCAAGGAGAAGAAGCACCCGTGCGATCACTGCGACCGCCGCTTCTACACCCGCAAGGATGTCAGGCGGCACATGGTGGTCCACACGGGCCGAAAGGACTTCCTGTGCCAGTACTGCGCCCAGCGCTTTGGCCGGAAGGACCACCTGACGCGCCACGTCAAGAAGAGCCACTCGCAGGAGCTGCTGAAGATCAAGACGGAGCCTCCGGACATGTTAGGTCTCCTAGGTTCTGGCTCTCCGCCTTGCTCTGTCAAGGAGGAGCTTAGCCCTATGATGTGCAGCATGGGTCCCAACAAGGACCCCATGATGGGCAAACCCTTCCCCAGTGGGACCCCCTTCCCCATGGGCATGTACAACCCCCACCAC---CTCCGGGCCATGTCCAACTCTGGGGTGGGTCACCCCCACCCCTCCCTGATGTCTAGTTCGCTCTCTGCAGCCATGGGCATGGGCTGTCACATGGAACCCCCCGGGTCACTCCACCACCACCCGCACCATCACCACCACCACCACCANCATCANCACCACCACCA

[ptr. 679 bp. 1st position]
	
	Bathypterois_atricolor		TACGCCTCCTTCTCCTTCATGGGATGTTTACAAATCAGCGACGGGTCGAACATTGTGAATTTGTTGGCCAGTAACTCTCCGAGCGTCTCGTACGCCCTGACGCAGCAGAAGTACTTCAGTAACTATAGCCCTGTGATCGGGTTTTATATCTACGAGCCCATAGAGTACTGGAACTCCACGGTGCAGGAGCACCTGAGGACACTGAGCCACGGCTTCAACAAGATCTCCTGGATGGACAATTTCTACCACTACCTGCGGGTGGTGAACGTGAGCGCGTCGACCAAGGCCGACTTCATCGCCGTCCTCAAGGGCTCCTTCCTGCGGAGCCCGGCGTACCAGCACTTCACCGAGGACATCATCTTCTCCAAGAGCCGGGACAACGACGAGTACGACATCATCGCCTCGCGCATGTACCTGGTGGCGCCCACCACCGAGACGCGGCGCGACGATGTGGTGGAGCTGCTGGAGAAGTTGCGGCCGCTCATGCTGATCAACAGCATCAAGTTCATCGCCTTCAACCCCACCTTCGTCTTCATGGACCGCTACAGCTCCTCGGTCATCTCGCCTATCCTCACCTCTGGCTTCAGCGTGCTCACCATCCTCATCCTCACCTTCTTCCTGGTCATAAACCCGCTGGGTAACCTGTGGCTCATCCTGACGGTCACGTCCGTGGAGCTGG
	Neoscopelus_microchir		TACGCTTCCTTCTCCTTCATGGGATGTTTACAAATCAGCGACGGGTCGAACATCGTGAACCTGCTGGCGAGTAACTCTCCGAGCGTGTCGTATGCGCTCACCCAGCAGAAGTACTTCAGCAACTACAGCCCTGTGATTGGGTTCTACATTTACGAACCCATCGAGTACTGGAACGCCACGGTGCAGGAGCACCTGAAGACACTGAGTCACGGCTTCAACAAGATCTCCTGGATGGACAACTTCTTCCACTACCTGCGGGTGGTGAATGTGAGCGCGTCGACCAAGAATGACTTCATCACCATCCTCAAGGGCTCCTTCTTACGCAGCCCGGAGTACCAGCACTTCACCGAGGACATCATCTTCTCCAAGAACCGCGAGAGCAACGAGTACGACATCATCGCCTCGCGCATGTACCTGGTGGCGCGCACCACCGAGAAGAAGCGCGAGGAGGTGGTGGAGCTGCTGGAGAAGCTGCGTCCGCTGATGCTGATCAACAGCATCAAGTTCATCGCCTTCAACCCCACCTTCGTGTTCATGGACCGCTATAGCTCCTCCGTCATATCGCCCATCCTTACCTCGGGCTTCAGCGTGCTCACCATCCTCATCCTCACTTTCTTTCTCGTCATCAACCCGCTGGGGAATTTCTGGCTCATCCTGACGGTCACGTCCGTGGAGCTGG
	Percopsis_omiscomaycus		TATGCTTCCTTCTCCTTCATGGGATGTTTACAAATCAGCGACGGATCGAACATTGTCAATTTGCTGGCCAGTAACTCTCCAAGTGTTTCCTACGCTCTGACCCAGCAGAAGTACTTCAGCAACTACAGTCCGGTGATCGGGTTCTACATTTACGAACCCATCGAGTACTGGAACTCCACAGTGCAGGAGCACCTGAAGACGCTGAGCCACGGCTTCAACAAGATCTCCTGGATGGACAACTTTTTCCACTACCTGCGGGTGGTGAACGCGAGTGCGTCGACGAAGAACGACTTCATTAACATACTCAAGGGCTCTTTCTTGCGCAGTCCGGAGTACCAGCACTTCACAGAGGACATAATCTTCTCCAAGAACCGCGAAAACAACGAGTACGACATAATTGCCTCGCGGATGTATCTGGTAGCGCGCACCACAGAGAAGAAACGTGAGGAGGTGGTGGAACTTCTGGAAAAGCTGCGTCCGCTAATGCTGATCAACAGCATCAAATTCATTGCCTTCAACCCCACTTTTGTGTTCATGGACCGTTACAGCTCATCGGTAATCTCGCCCATACTGACTTCAGGCTTTAGCGTGTTAACCATCCTCATCCTTACCTTCTTCCTGGTCATCAACCCCTTGGGGAATTTCTGGCTCATTTTGACAGTCACTTCTGTGGAGTTGG
	Aphredoderus_sayanus		TATGCTTCCTTTTCATTCATGGGATGTTTACAAATCAGCGACGGATCGAACATTGTGAATTTGCTGGCCAGTAACTCTCCAAGCGTTTCCTACGCTCTGACCCAGCAGAAGTACTTCAGCAACTACAGTCCGGTAATCGGGTTCTACATTTACGAACCCATTGAGTACTGGAACTCCACAGTGCAGGAGCACTTAAAGACGCTGAGTCACGGCTTCAACAAAATCTCCTGGATGGACAACTTCTTCCACTACCTGCGGGTGGTGAACGTGAGTGCGTCGACGAAGAACGACTTCATCAACGTACTCAGGGGCTCCTTCTTGCGCAGTCCGGAGTACCAGCACTTCACAGAGGACATCATCTTCTCCAAGAACCGCGAAAGCGACGAGTATGACATCATCGCCTCGCGGATGTATCTGGTGGCGCGCACCACCGAGAAGAAACGTGAGGAGGTGGTGGAACTTCTGGAAAAGCTGCGTCCACTAATGCTGATCAACAGCATTAAATTCATTGCCTTCAACCCCACTTTTGTGTTCATGGACCGTTACAGCTCTTCGGTAATCTCACCCATACTGACTTCAGGCTTTAGTGTGTTAACCATCCTAATCCTTACCTTCTTCCTGGTCATCAACCCCTTGGGAAATTTATGGCTCATTTTGACAGTCACCTCTGTGGAGTTAG
	Chologaster_cornuta			TATGCGTCCTTCTCGTTCATGGGATGTTTACAAATCAGCGATGGATCGAACATTGTGAATTTGCTGGCCAGTAACTCTCCAAGCGTGTCCTACGCCCTGACCCAGCAGAAGTACTTCAGCAACTACAGTCCGGTGATCGGGTTCTACATTTACGAACCCATTGAGTACTGGAACTCTACGGTGCAGGAGCACCTGAAGACGCTGAGTCATGGCTTCAACAAGATCTCCTGGATGGACAACTTCTTCCACTACCTGCGGGTGGTGAACGTGAGTGCGTCAACAAAGAACGACTTCATCMACATACTCAAGGGCTCCTTCTTGCGCAGTCCGGAGTACCAGCACTTCACAGAGGACATCATCTTCTCCAAGAACCGTGACAGTGACGAGTACGACATCATCGCCTCGCGGATGTATCTGGTGGCGCGCACCACAGAGAAGAAGCGCGAGGAGGTTGTGGAGCTCCTGGAAAAGCTGCGTCCGCTAATGCTGATCAACAGCATTAAATTCATCGCCTTCAACCCCACTTTTGTGTTCATGGACCGTTACAGCTCTTCGGTAATCTCGCCCATACTGACTTCAGGCTTTAGCGTGTTAACCATCCTCATCCTCACCTTCTTCCTGGTCATCAACCCCTTGGGGAACTTCTGGCTCATATTGACAGTCACTTCTGTGGAGTTAG
	Coryphaenoides_rupestris	NNNNNNNNNNNNNNNNNNNNNNNNNNNNNNNNNNNNNNNNNNNNNNNNNNNNNNNNNNNNNNNNNNNNNNNNNNNNNNNNNNNNNNNNNNNNNNNNNNNNNNNNNNNNNNNNNNNNNNNNNNNNNNNNNNNNNNNNNNNNNNNNNNNNNNNNNNNNNNNNNNNNNNNNNNNNNNNNNNNNNNNNNNNNNNNNNNNNNNNNNNNNNNNNNNNNNNNNNNNNNNNNNNNNNNNNNNNNNNNNNNNNNNNNNNNNNNNNNNNNNNNNNNNNNNNNNNNNNNNNNNNNNNNNNNNNNNNNNNNNNNNNNNNNNNNNNNNNNNNNNNNNNNNNNNNNNNNNNNNNNNNNNNNNNNNNNNNNNNNNNNNNNNNNNNNNNNNNNNNNNNNNNNNNNNNNNNNNNNNNNNNNNNNNNNNNNNNNNNNNNNNNNNNNNNNNNNNNNNNNNNNNNNNNNNNNNNNNNNNNNNNNNNNNNNNNNNNNNNNNNNNNNNNNNNNNNNNNNNNNNNNNNNNNNNNNNNNNNNNNNNNNNNNNNNNNNNNNNNNNNNNNNNNNNNNNNNNNNNNNNNNNNNNNNNNNNNNNNNNNNNNNNNNNNNNNNNNNNNNNNNNNNNNNNNNNNNNNNNNNNNNNNNNNNNNNNNNNNNNNNNNNNNNNNNNNNNNNNNNNNNNNNNNNNNNNNNNNNNN
	Gadus_morhua				TACGCCTCCTTCTCCTTCATGGGCTGTTTGCAGATCAGCGACGGCTCCAACGTGGTCAACCTGCTGGCCAGCAACTCACCCAGCGTCTCGTACGCGCTGACGCAGCAGAAGTACTTCAGCAACTACAGCCCCGTCATCGGCTTCTACATCTACGAGCCCATCGAGTACTGGAACTCCACGGTGCAGGAGCACCTGAAGACGCTGAGCAACGGCTTCAACAAGATCTCCTGGATGGACAACTTCTACCACTACCTGCGCGTGGCCAACGTCAGCGCGTCCACCAAGAACGAGTTCATCCACATCCTCAAGGGCTCCTTCCTGCGCAGCCCGGAGTACCAGCACTTCACGGAGGACATCATCTTCTCCAAGAACCGTGAGAGCGACGAGTACGACATCATCGCCTCGCGCATGTACCTGGTGGCGCGGACGGCGGAGAAGAAGCGTGAGGAGGTGGTGGAATTGCTGGAGAAGCTGCGACCGCTGATGCTCATCAACAGCATCAAGTTCATCGCCTTCAACCCCACCTTCGTGTTCATGGACCGCTACAGCTCCTCCGTCATCTCGCCCATCCTCACCTCAGGGTTCAGCGTGCTCACCATCCTCATCCTCACCTTCTTCCTGGTCATCAACCCGCTGGGGAACCTGTGGCTGATCCTCACCGTTACCTCGGTGGAGCTGG
	Stylephorus_chordatus		NNNNNNNNNNNNNNNTTCATGGGATGTTTACAAATCAGCGACGGATCCAACATCGTAAACCTGCTGGCGAGCAACTCTCCGAGCGTTTCCTACGCTACCACCCAGCAGAAGTACTTCAGCAACTACAGTCCCGTGATTGGATTCTACATTTACGAACCTATCGAGTACTGGAACTCCACGGTGCAGGAGCACCTGAAGACACTGAGTCACGGTTTCAACAAGATCTCCTGGATGGACAACTTCTTCCATTACCTGCGGGTGGTGAACGTGAGCGCGTCGACAAAGAACGACTTCATCACCATCCTTAAGGGTTCCTTCCTGCGCAGCCCCGAGTACCAGCACTTCACGGAGGACATCATCTTCTCCAAGGACCCCGAAAGCGACGAGTACGACATCATCGCCTCGCGCATGTACCTGGTGGCGAGGACCACGGAAAAGAAGCGAGAGGAGGTGGTGGAGCTCCTGGAGAAGCTCCGCCCACTGATGCTCATCAACAGCATCAAGTTCATCGCGTTCAACCCCACTTTTGTATTCATGGACCGCTACAGCTCCTCTGTCGTCTCCCCGATTCTGACCTCGGGCTTCAGCGTGCTCACCATCCTCATCCTCACTNNNNNNNNNNNNNNNNNNNNNNNNNNNNNNNNNNNNNNNNNNNNNNNNNNNNNNNNNNNNNNNNNNN
	Gbra_75						NNNNNNNNNNNNNNNNNNNNNNNNNNNNNNNNNNNNNNNNNNNNNNNNNNNNNNNNNNNNNNNNNNNNNNNNNNNNNNNNNNNNNNNNNNNNNNNNNNNNNNNNNNNNNNNNNNNNNNNNNNNNNNNNNNNNNNNNNNNNNNNNNNNNNNNNNNNNNNNNNNNNNNNNNNNNNNNNNNNNNNNNNNNNNNNNNNNNNNNNNNNNNNNNNNNNNNNNNNNNNNNNNNNNNNNNNNNNNNNNNNNNNNNNNNNNNNNNNNNNNNNNNNNNNNNNNNNNNNNNNNNNNNNNNNNNNNNNNNNNNNNNNNNNNNNNNNNNNNNNNNNNNNNNNNNNNNNNNNNNNNNNNNNNNNNNNNNNNNNNNNNNNNNNNNNNNNNNNNNNNNNNNNNNNNNNNNNNNNNNNNNNNNNNNNNNNNNNNNNNNNNNNNNNNNNNNNNNNNNNNNNNNNNNNNNNNNNNNNNNNNNNNNNNNNNNNNNNNNNNNNNNNNNNNNNNNNNNNNNNNNNNNNNNNNNNNNNNNNNNNNNNNNNNNNNNNNNNNNNNNNNNNNNNNNNNNNNNNNNNNNNNNNNNNNNNNNNNNNNNNNNNNNNNNNNNNNNNNNNNNNNNNNNNNNNNNNNNNNNNNNNNNNNNNNNNNNNNNNNNNNNNNNNNNNNNNNNNNNNNNNNNNNNNNNNNNNNNNNN
	Oatl_98						NNNNNNNNNNNNNNNNNNNNNNNNNNNNNNNNNNNNNNNNNNNNNNNNNNNNNNNNNNNNNNNNNNNNNNNNNNNNNNNNNNNNNNNNNNNNNNNNNNNNNNNNNNNNNNNNNNNNNNNNNNNNNNNNNNNNNNNNNNNNNNNNNNNNNNNNNNNNNNNNNNNNNNNNNNNNNNNNNNNNNNNNNNNNNNNNNNNNNNNNNNNNNNNNNNNNNNNNNNNNNNNNNNNNNNNNNNNNNNNNNNNNNNNNNNNNNNNNNNNNNNNNNNNNNNNNNNNNNNNNNNNNNNNNNNNNNNNNNNNNNNNNNNNNNNNNNNNNNNNNNNNNNNNNNNNNNNNNNNNNNNNNNNNNNNNNNNNNNNNNNNNNNNNNNNNNNNNNNNNNNNNNNNNNNNNNNNNNNNNNNNNNNNNNNNNNNNNNNNNNNNNNNNNNNNNNNNNNNNNNNNNNNNNNNNNNNNNNNNNNNNNNNNNNNNNNNNNNNNNNNNNNNNNNNNNNNNNNNNNNNNNNNNNNNNNNNNNNNNNNNNNNNNNNNNNNNNNNNNNNNNNNNNNNNNNNNNNNNNNNNNNNNNNNNNNNNNNNNNNNNNNNNNNNNNNNNNNNNNNNNNNNNNNNNNNNNNNNNNNNNNNNNNNNNNNNNNNNNNNNNNNNNNNNNNNNNNNNNNNNNNNNNNNNNNNNNNNNNNN
	Znjap_89					NNNNNNNNNNNNNNNNNNNNNNNNNNNNNNNNNNNNNNNNNNNNNNNNNNNNNNNNNNNNNNNNNNNNNNNNNNNNNNNNNNNNNNNNNNNNNNNNNNNNNNNNNNNNNNNNNNNNNNNNNNNNNNNNNNNNNNNNNNNNNNNNNNNNNNNNNNNNNNNNNNNNNNNNNNNNNNNNNNNNNNNNNNNNNNNNNNNNNNNNNNNNNNNNNNNNNNNNNNNNNNNNNNNNNNNNNNNNNNNNNNNNNNNNNNNNNNNNNNNNNNNNNNNNNNNNNNNNNNNNNNNNNNNNNNNNNNNNNNNNNNNNNNNNNNNNNNNNNNNNNNNNNNNNNNNNNNNNNNNNNNNNNNNNNNNNNNNNNNNNNNNNNNNNNNNNNNNNNNNNNNNNNNNNNNNNNNNNNNNNNNNNNNNNNNNNNNNNNNNNNNNNNNNNNNNNNNNNNNNNNNNNNNNNNNNNNNNNNNNNNNNNNNNNNNNNNNNNNNNNNNNNNNNNNNNNNNNNNNNNNNNNNNNNNNNNNNNNNNNNNNNNNNNNNNNNNNNNNNNNNNNNNNNNNNNNNNNNNNNNNNNNNNNNNNNNNNNNNNNNNNNNNNNNNNNNNNNNNNNNNNNNNNNNNNNNNNNNNNNNNNNNNNNNNNNNNNNNNNNNNNNNNNNNNNNNNNNNNNNNNNNNNNNNNNNNNNNNNNN
	Lampris_guttatus			TACGCCTCCTTCTCCTTCATGGGATGTTTACAAATTAGTGATGGATCAAACATCGTGAATTTGCTGGCAAGTAACTCCCCAAGTGTTTCGTATGCACTTACTCAGCAGAAGTACTTCAGTAACTACAGTCCTGTGATTGGGTTCTACATTTACGAACCCATAGAGTACTGGAACTCCACAGTGCAGGAGCACCTGAAGACACTGAGCCATGGCTTCAACAAGATCTCCTGGATGGACAACTTCTTCCACTACCTGAGGGTGGTAAATGTGAGTGCATCGACCAAAACCGACTTCATCAACATCCTCAAGAGCTCCTTCCTCCGCAGCCCCGAGTACCAGCACTTCACTGAGGACATAATCTTCTCCAAGAACAGGGAGAGTGATGAATATGACATCATCGCCTCACGCATGTACCTTGTGGCGCGGACCACAGAGAAGAAGCGTGAGGAGGTAGTGGAGCTTCTGGAAAAGCTGCGTCCACTGATGCTGATTAACAGCATCAAGTTCATTGCCTTCAACCCCACCTTTGTGTTCATGGACCGGTACAGCTCCTCGGTTATTTCACCCATCCTAACCTCAGGCTTCAGTGTGCTTACCATCCTCATCCTCACTTTCTTCCTGGTCATCAATCCTCTAGGAAACTTCTGGCTCATCCTCACAGTCACTTCTGTGGAGCTGG
	Regalecus_glesne			TACGCCTCCTTCTCCTTCATGGGGTGTTTGCAGATCAGTGATGGATCCAACATCGTGAACCTGCTGGCCAGTAACTCCCCCAGCGTCTCGTACGCCCTCACTCAGCAGAAGTACTTCAGCAACTACAGTCCCGTGATTGGTTTCTACATCTACGARCCCATCGAGTACTGGAACACCACAGTGCAGGAGCACCTGAAGACGCTGAGCCACGGCTTCAACAAGATATCTTGGATGGACAACTTCTTCCACTAYCTGCGGGTGGTGAATGTGAGCGCGTCGACCAAAACCGACTTCATCAACATCCTCAAAAGCTCCTTCCTCCGCAGCCCAGAGTACCAGCACTTCACCGAGGACATCATCTTCTCCAAGAACCGTGAGAGTGATGAATATGACATCATCGCCTCGCGCATGTACCTGGTGGCCCGCACCACCGAGAAGAAGCGCGAGGAGGTGGTGGAGCTCCTGGAGAAGCTGCGTCCGCTGATGCTGATAAACAGCATCAAGTTCATTGCCTTCAACCCCACCTTTGTGTTCATGGACCGGTACAGCTCCTCTGTGATTTCACCCATCCTAACCTCAGGCTTCAGCGTGCTCACCATCCTCATCCTCACTTTCTTCCTGGTCATCAACCCTCTGGGGAACTTCTGGCTCATCCTCACAGTCACCTCTGTGGAGCTGG
	Anoplogaster_cornuta		NNNNNNNNNNNNNNNNNNNNNNNNNNNNNNNNNNNNNNNNNNNNNNNNNNNNNNNNNNNNNNNNNNNNNNNNNNNNNNNNNNNNNNNNNNNNNNNNNNNNNNNNNNNNNNNNNNNNNNNNNNNNNNNNNNNNNNNNNNNNNNNNNNNNNNNNNNNNNNNNNNNNNNNNNNNNNNNNNNNNNNNNNNNNNNNNNNNNNNNNNNNNNNNNNNNNNNNNNNNNNNNNNNNNNNNNNNNNNNNNNNNNNNNNNNNNNNNNNNNNNNNNNNNNNNNNNNNNNNNNNNNNNNNNNNNNNNNNNNNNNNNNNNNNNNNNNNNNNNNNNNNNNNNNNNNNNNNNNNNNNNNNNNNNNNNNNNNNNNNNNNNNNNNNNNNNNNNNNNNNNNNNNNNNNNNNNNNNNNNNNNNNNNNNNNNNNNNNNNNNNNNNNNNNNNNNNNNNNNNNNNNNNNNNNNNNNNNNNNNNNNNNNNNNNNNNNNNNNNNNNNNNNNNNNNNNNNNNNNNNNNNNNNNNNNNNNNNNNNNNNNNNNNNNNNNNNNNNNNNNNNNNNNNNNNNNNNNNNNNNNNNNNNNNNNNNNNNNNNNNNNNNNNNNNNNNNNNNNNNNNNNNNNNNNNNNNNNNNNNNNNNNNNNNNNNNNNNNNNNNNNNNNNNNNNNNNNNNNNNNNNNNNNNNNNNNNNNNNNN
	Rondeletia_loricata			TACGCCTCTTTCTCATTCATGGGATGTTTACAAATCAGTGATGGATCAAACATCGTGAACTTGCTGGCTAGTAACTCTCCAAGCGTTTCATACGCTCTGACCCAGCAGAAATACTTCAGTAACTACAGTCCCGTGATTGGGTTTTACATTTACGAGCCCATTGAGTACTGGAACTCCACGGTGCAGGAGCATCTGAAGACACTGAGTCACGGCTTCAACAAGATCTCCTGGATGGACAACTTCTTCCAYTACCTGCGGGTGGTGAACGTGAGCGCGTCGACCAAGAGCGAATTCATCACCGTCCTCAGGGGCTCCTTCCTGCGCAGCCCGGAGTACCAGCACTTCACTGAGGACATMATCTTCTCCAAGAACCGTGAGAGTGATGAGTATGACATTATTGCCTCACGCATGTACCTGGTGGCGCGGACCACGGAGAAAAAGCGCGAGGAGGTGGTGGAGCTTCTGGAGAAGCTGCGTCCGCTGATGCTGATCAACAGCATCAAGTTCATCGCCTTCAACCCCACCTTTGTTTATATGGACCGCTACAGCTCCTCTGTCATCTCACCCATCCTGACCTCAGGCTTCAGCGTGCTCACCATCCTCATCCTCACTTTTTTCCTGGTCATCAACCCCTTGGGGAACTTCTGGCTCATCCTGATGGTTACTTCTGTGGAGCTGG
	Myripristis_violacea		TACGCCTCTTTTTCGTTCATGGGATGTTTACAAATCAGCGATGGCTCAAACATTGTAAACTTGCTGGCCAGTAACTCTCCGAGTGTTTCATAYGCTCTGACCCAGCAGAAATATTTCAGTAACTACAGTCCCGTGATTGGATTTTACATTTATGAGCCCATTGAGTACTGGAACTCCACGGTGCAGGAGCACCTGAAGACCCTGAGTCATGGCTTCAACAAAATCTCCTGGATGGACAATTTCTTCCACTACCTGCGGGTGGTGAACGTGAGCGCATCTACCAAGAGTGACTTTATCACCATCCTCAAGGGCTCCTTCTTGCGCAGCCCAGAGTACCAGCATTTTACTGAGGACATTATCTTCTCCAAGAACCGTGAGAGTGATGAATATGACATTATTGCTTCACGCATGTACCTAGTGGCACGGACCACGGAGAAGAAGCGCGAGGAGGTGGTGGAGCTTCTGGAGAAGCTGCGTCCACTGATGCTGATCAACAGCATCAAATTCATTGCATTCAACCCCACGTTTGTTTTCATGGACCGCTACAGCTCCTCGGTCATCTCACCTATCCTGACCTCAGGCTTCAGCGTGCTCACCATTCTCATCCTCACTTTCTTCCTTGTCATCAACCCTCTGGGGAACTTCTGGCTCATCCTGACAGTTACTTCTGTGGAGCTGG
	Kurtus_gulliveri			TACGCCTCTTTCTCATTCATGGGATGTTTACAAATCAGTGATGGATCCAACATTGTGAACCTGCTTGCTAGTAACTCTCCAAGTGTTTCGTATGCTCTGACCCAACAGAAATACTTCAGTAACTACAGTCCTGTGATTGGGTTTTACATTTATGAGCCTATTGAATACTGGAACTCCACAGTGCAAGAACACCTAAAGACTCTGAGTCACGGATTCAACAAGATCTCCTGGATGGACAACTTTTTCCACTACTTGCGGGTGGTGAATGTGAGTGCATCAACCAAAAGCGACTTCATTAGCATCCTCAAGGGCTCCTTCCTGCGCAGCCCGGAGTACCAGCACTTCACCGAGGACATCATATTCTCCAAGAATCGCGAGACTGACGAGTATGACATTATTGCCTCACGCATGTATTTGGTGGCACGCACCACGGAGAAGAAGCGTGAGGAGGTGGTGGAGCTTTTAGAAAAGCTTCGCCCTTTGATGTTGATCAACAGCATCAAGTTCATTGCCTTCAATCCCACGTTTGTGTTCATGGACCGCTACAGTTCCTCTGTCATCTCACCCATTCTAACCTCAGGCTTCAGTGTGCTCACCATTCTCATCCTCACTTTCTTCCTGGTCATCAACCCCTTGGG?AACTTCTGGCTCATCCTGACGGTTACATCCGTTGAGCTGG
	Mugil_cephalus				NNNNNNNNNNNNNNNNNNNNNNNNTGTTTACAGATCAGTGATGGATCAAATATCGTGAACCTGCTTGCTAGTAACTCTCCGAGTGTTTCATATGCTCTGACCCAGCAGAAATACTTCAGTAACTACAGTCCTGTGATTGGGTTTTATATTTACGAGCCCCTTGAGTACTGGAACTCCACGGTGCAGGAGCACCTGAAGACTCTGAGTCATGGATTCAACAAGATCTCCTGGATGGACAACTTTTTTCACTACCTAAGGGTAGTGAATGTCAGTGCATCAACTAAGAGTGACTTCATTAACATACTTAAGGGTTCCTTCTTACGCAGTCCAGAGTACCAGCACTTCACCGAGGACATAATATTCTCCAAGAACCGTGAGACTGATGAATATGACATTATTGCCTCAAGGATGTACTTGGTAGCGCGAACCACAGAGAAGAAGCGAGAGGAGGTGGTGGAGCTTTTGGAAAAGCTCCGTCCGTTGATGCTGATCAACAGCATCAAATTCATTGCCTTCAATCCCACATTTGTGTTCATGGACCGTTACAGCTCCTCCGTCATCTCGCCCATTCTGACCTCAGGCTTCAGCGTACTCACCATCCTCATCCTCACTTTCTTCCTGGTCATCAACCACTTGGGGNNNNNNNNNNNNNNNNNNNNNNNNNNNNNNNNNNNNNNNN
	Pberndti_110				TACGCTTCCTTCTCCTTCATGGGATGTTTACAAATCAGTGACGGATCAAACATCGTGAATTTGCTGGCTAGTAACTCTCCGAGTGTTTCGTACGCTCTGACCCAGCAGAAGTACTTTAGTAACTACAGTCCTGTGATTGGGTTCTACATTTATGAGCCTATTGAATACTGGAACTCCACGGTGCAGGAGCACCTGAAGACGCTGAGCCACGGCTTCAACAAGATCTCCTGGATGGACAACTTCTATCACTACCTGCGGGTGGTGAACGTGAGCGCGTCCACAAAGAATGACTTCATTACGATCCTCAAGGGCTCCTTCTTACGCAGCCCGGAGTACCAGCACTTCACCGAGGACATCATCTTCTCCAAGAACCGTGAAAGTGACGAGTATGACATTATCGCCTCACGGATGTACCTGGTGGCGCGGACCACGGAGAAGAAGCGCGAGGAGGTGGTGGAGCTTCTGGAGAAGTTGCGACCGCTGATGCTGATCAACAGCATCAAGTTCATCGCCTTCAACCCCACCTTTGTGTTCATGGACCGTTATAGCTCCTCGGTAATATCGCCCATCCTGACCTCGGGCTTTAGCGTGCTCACCATTCTCATCCTCACCTTCTTCCTGGTCATCAACCCCTTGGGGAACTTCTGGCTCATCCTAACGGTCACCTCTGTGGAGTTGG
	Pberndti_111				TACGCTTCCTTCTCCTTCATGGGATGTTTACAAATCAGTGACGGATCAAACATCGTGAATTTGCTGGCTAGTAACTCTCCGAGTGTTTCGTACGCTCTGACCCAGCAGAAGTACTTTAGTAACTACAGTCCTGTGATTGGGTTCTACATTTATGAGCCTATTGAATACTGGAACTCCACGGTGCAGGAGCACCTGAAGACGCTGAGCCACGGCTTCAACAAGATCTCCTGGATGGACAACTTCTATCACTACCTGCGGGTGGTGAACGTGAGCGCGTCCACAAAGAATGACTTCATTACGATCCTCAAGGGCTCCTTCTTACGCAGCCCGGAGTACCAGCACTTCACCGAGGACATCATCTTCTCCAAGAACCGTGAAAGTGACGAGTATGACATTATCGCCTCACGGATGTACCTGGTGGCGCGGACCACGGAGAAGAAGCGCGAGGAGGTGGTGGAGCTTCTGGAGAAGTTGCGACCGCTGATGCTGATCAACAGCATCAAGTTCATCGCCTTCAACCCCACCTTTGTGTTCATGGACCGTTATAGCTCCTCGGTAATATCGCCCATCCTGACMTCGGGCTTTAGCGTGCTCACCATTCTCATCCTCACCTTCTTCCTGGTCATCAACCCCTTGGGGAACTTCTGGCTCATCCTAACGGTCACCTCTGTGGAGTTGG
	Pberndti_126				TACGCTTCCTTCTCCTTCATGGGATGTTTACAAATCAGTGACGGATCAAACATCGTGAATTTGCTGGCTAGTAACTCTCCGAGTGTTTCGTACGCTCTGACCCAGCAGAAGTACTTTAGTAACTACAGTCCTGTGATTGGGTTCTACATTTATGAGCCTATTGAATACTGGAACTCCACGGTGCAGGAGCACCTGAAGACGCTGAGCCACGGCTTCAACAAGATCTCCTGGATGGACAACTTCTATCACTACCTGCGGGTGGTGAACGTGAGCGCGTCCACAAAGAATGACTTCATTACGATCCTCAAGGGCTCCTTCTTACGCAGCCCGGAGTACCAGCACTTCACCGAGGACATCATCTTCTCCAAGAACCGTGAAAGTGACGAGTATGACATTATCGCCTCACGGATGTACCTGGTGGCGCGGACCACGGAGAAGAAGCGCGAGGAGGTGGTGGAGCTTCTGGAGAAGTTGCGACCGCTGATGCTGATCAACAGCATCAAGTTCATCGCCTTCAACCCCACCTTTGTGTTCATGGACCGTTATAGCTCCTCGGTAATATCGCCCATCCTGACCTCGGGCTTTAGCGTGCTCACCATTCTCATCCTCACCTTCTTCCTGGTCATCAACCCCTTGGGGAACTTCTGGCTCATCCTAACGGTCACCTCTGTGGAGTTGG
	Pberndti_127				TACGCTTCATTCTCCTTCATGGGATGTTTACAAATCAGTGACGGATCAAACATCGTGAATTTGCTGGCTAGTAACTCTCCGAGTGTTTCGTACGCTCTGACCCAGCAGAAGTACTTTAGTAACTACAGTCCTGTGATTGGGTTCTACATTTATGAGCCTATTGAATACTGGAACTCCACGGTGCAGGAGCACCTGAAGACGCTGAGCCACGGCTTCAACAAGATCTCCTGGATGGACAACTTCTATCACTACCTGCGGGTGGTGAACGTGAGCGCGTCCACAAAGAATGACTTCATTACGATCCTCAAGGGCTCCTTCTTACGCAGCCCGGAGTACCAGCACTTCACCGAGGACATCATCTTCTCCAAGAACCGTGAAAGTGACGAGTATGACATTATCGCCTCACGGATGTACYTGGTGGCGCGGACCACGGAGAAGAAGCGCGAGGAGGTGGTGGAGCTTCTGGAGAAGTTGCGACCGCTGATGCTGATCAACAGCATCAAGTTCATCGCCTTCAACCCCACCTTTGTGTTCATGGACCGTTATAGCTCCTCGGTAATATCGCCCATCCTGACATCGGGCTTTAGCGTGCTCACCATTCTCATCCTCACCTTCTTCCTGGTCATCAACCCCTTGGGGAACTTCTGGCTCATCCTAACGGTCACCTCTGTGGAGTTGG
	Pberndti_144				TACGCTTCCTTCTCCTTCATGGGATGTTTACAAATCAGTGACGGATCAAACATCGTGAATTTGCTGGCTAGTAACTCTCCGAGTGTTTCGTACGCTCTGACCCAGCAGAAATACTTTAGTAACTACAGTCCTGTGATTGGGTTCTACATTTATGAGCCTATTGAATACTGGAACTCCACGGTGCAGGAGCACCTGAAGACGCTGAGCCACGGCTTCAACAAGATCTCCTGGATGGACAACTTCTATCACTACCTGCGGGTGGTGAACGTGAGCGCGTCCACAAAGAATGACTTCATTACCATCCTCAAGGGCTCCTTCTTACGCAGCCCGGAGTACCAGCACTTCACCGAGGACATCATCTTCTCCAAGAACCGTGAAAGTGACGAGTATGACATTATCGCCTCACGGATGTACCTGGTGGCGCGGACCACGGAGAAGAAGCGCGAGGAGGTGGTGGAGCTTCTGGAGAAGTTGCGACCACTGATGCTGATCAACAGCATCAAGTTCATCGCCTTCAACCCCACCTTTGTGTTCATGGACCGTTATAGCTCCTCGGTAATATCGCCCATCCTGACCTCGGGCTTTAGCGTGCTCACCATTCTCATCCTCACCTTCTTCCTGGTCATCAACCCCTTGGGGAACTTCTGGCTCATCCTAACGGTCACCTCTGTGGAGTTGG
	Pbusakhini_128				TACGCTTCCTTCTCCTTCATGGGATGTTTACAAATCAGTGACGGATCAAACATCGTGAATTTGCTGGCTAGTAACTCTCCGAGTGTTTCGTACGCTCTGACCCAGCAGAAATACTTTAGTAACTACAGTCCTGTGATTGGGTTCTACATTTATGAGCCTATTGAATACTGGAACTCCACGGTGCAGGAGCACCTGAAGACGCTGAGCCACGGCTTCAACAAGATCTCCTGGATGGACAACTTCTATCACTACCTGCGGGTGGTGAACGTGAGCGCGTCCACAAAGAATGACTTCATTACCATCCTCAAGGGCTCCTTCTTACGCAGCCCGGAGTACCAGCACTTCACCGAGGACATCATCTTCTCCAAGAACCGTGAAAGTGACGAGTATGACATTATCGCCTCACGGATGTACCTGGTGGCGCGGACCACGGAGAAGAAGCGCGAGGAGGTGGTGGAGCTTCTGGAGAAGTTGCGACCACTGATGCTGATCAACAGCATCAAGTTCATCGCCTTCAACCCCACCTTTGTGTTCATGGACCGTTATAGCTCCTCGGTAATATCGCCCATCCTGACCTCGGGCKTTAGCGTGCTCACCATTCTCATCCTCACCTTCTTCCTGGTCATCAACCCCTTGGGGAACTTCTGGCTCATCCTAACGGTCACCTCTGTGGAGTCGG
	Pbusakhini_129				TACGCTTCCTTCTCCTTCATGGGATGTTTACAAATCAGTGACGGATCAAACATCGTGAATTTGCTGGCTAGTAACTCTCCGAGTGTTTCGTACGCTCTGACCCAGCAGAAATACTTTAGTAACTACAGTCCTGTGATTGGGTTCTACATTTATGAGCCTATTGAATACTGGAACTCCACGGTGCAGGAGCACCTGAAGACGCTGAGCCACGGCTTCAACAAGATCTCCTGGATGGACAACTTCTATCACTACCTGCGGGTGGTGAACGTGAGCGCGTCCACAAAGAATGACTTCATTACCATCCTCAAGGGCTCCTTCTTACGCAGCCCGGAGTACCAGCACTTCACCGAGGACATCATCTTCTCCAAGAACCGTGAAAGTGACGAGTATGACATTATCGCCTCACGGATGTACCTGGTGGCGCGGACCACGGAGAAGAAGCGCGAGGAGGTGGTGGAGCTTCTGGAGAAGTTGCGACCACTGATGCTGATCAACAGCATCAAGTTCATCGCCTTCAACCCCACCTTTGTGTTCATGGACCGTTATAGCTCCTCGGTAATATCGCCCATCCTGACCTCGGGCTTTAGCGTGCTCACCATTCTCATCCTCACCTTCTTCCTGGTCATCAACCCCTTGGGGAACTTCTGGCTCATCCTAACGGTCACCTCTGTGGAGTTGG
	Pjaponica_13				TACGCTTCCTTCTCCTTCATGGGATGTTTACAAATCAGTGACGGATCAAACATCGTGAATTTGCTGGCTAGTAACTCTCCGAGTGTTTCGTACGCTCTGACCCAGCAGAAATACTTTAGTAACTACAGTCCTGTGATTGGGTTCTACATTTATGAGCCTATTGAATACTGGAACTCCACGGTGCAGGAGCACCTGAAGACGCTGAGCCACGGCTTCAACAAGATCTCCTGGATGGACAACTTCTATCACTACCTGCGGGTGGTGAACGTGAGCGCGTCCACAAAGAATGACTTCATTACCATCCTCAAGGGCTCCTTCTTACGCAGCCCGGAGTACCAGCACTTCACCGAGGACATCATCTTCTCCAAGAACCGTGAAAGTGACGAGTATGACATTATCGCCTCACGGATGTACCTGGTGGCGCGGACCACGGAGAAGAAGCGCGAGGAGGTGGTGGAGCTTCTGGAGAAGTTGCGACCACTGATGCTGATCAACAGCATCAAGTTCATCGCCTTCAACCCCACCTTTGTGTTCATGGACCGTTATAGCTCCTCGGTAATATCGCCCATCCTGACCTCGGGCTTTAGCGTGCTCACCATTCTCATCCTCACCTTCTTCCTGGTCATCAACCCCTTGGGGAACTTCTGGCTCATCCTAACGGTCACCTCTGTGGAGTTGG
	Pjaponica_145				TACGCTTCCTTCTCCTTCATGGGATGTTTACAAATCAGTGACGGATCAAACATCGTGAATTTGCTGGCTAGTAACTCTCCGAGTGTTTCGTACGCTCTGACCCAGCAGAAGTACTTTAGTAACTACAGTCCTGTGATTGGGTTCTACATTTATGAGCCTATTGAATACTGGAACTCCACGGTGCAGGAGCACCTGAAGACGCTGAGCCACGGCTTCAACAAGATCTCCTGGATGGACAACTTCTATCACTACCTGCGGGTGGTGAACGTGAGCGCGTCCACAAAGAATGACTTCATTACGATCCTCAAGGGCTCCTTCTTACGCAGCCCGGAGTACCAGCACTTCACCGAGGACATCATCTTCTCCAAGAACCGTGAAAGTGACGAGTATGACATTATCGCCTCACGGATGTACCTGGTGGCGCGGACCACGGAGAAGAAGCGCGAGGAGGTGGTGGAGCTTCTGGAGAAGTTGCGACCGCTGATGCTGATCAACAGCATCAAGTTCATCGCCTTCAACCCCACCTTTGTGTTCATGGACCGTTATAGCTCCTCGGTAATATCGCCCATCCTGACCTCGGGCTTTAGCGTGCTCACCATTCTCATCCTCACCTTCTTCCTGGTCATCAACCCCTTGGGGAACTTCTGGCTCATCCTAACGGTCACCTCTGTGGAGTTGG
	Pjaponica_146				TACGCTTCCTTCTCCTTCATGGGATGTTTACAAATCAGTGAYGGATCAAACATCGTGAATTTGCTGGCTAGTAACTCTCCGAGTGTTTCGTATGCGCTGACCCAGCAGAAGTACTTTAGTAACTACAGTCCCGTGATTGGGTTCTACATTTATGAGCCTATTGAATACTGGAACTCCACGGTGCAGGAGCACCTGAAGACACTAAGCCACGGCTTCAACAAGATCTCCTGGATGGACAACTTCTATCACTAYCTGCGGGTGGTGAACGTGAGCGCGTCCACAAAGAATGACTTCATTACCATCCTCAAGGGCTCCTTCTTACGCAGCCCGGAGTACCAGCACTTCACCGAGGACATCATCTTCTCCAAGAACCGTGAAAGTGACGAGTATGACATTATCGCCTCACGGATGTACCTGGTGGCGCGGACCACAGAGAAGAAGCGCGAGGAGGTGGTGGAGCTTCTGGAGAAGTTGCGACCACTGATGCTGATCAACAGCATCAAGTTCATCGCCTTCAACCCCACCTTTGTGTTCATGGACCGTTATAGCTCCTCGGTAATATCGCCCATCCTGACCTCGGGCTTTAGCGTGCTCACCATTCTCATCCTCACCTTCTTCCTGGTCATCAACCCCTTGGGGAACTTCTGGCTCATCCTAACGGTCACCTCTGTGGAGTTGG
	Pjaponica_147				TACGCTTCCTTCTCCTTCATGGGATGTTTACAAATCAGTGACGGATCAAACATCGTGAATTTGCTGGCTAGTAACTCTCCGAGTGTGTCGTACGCTCTGACCCAGCAGAAGTACTTTAGTAACTACAGTCCCGTGATTGGGTTCTACATTTATGAGCCTATTGAATACTGGAACTCCACGGTGCAGGAGCACCTGAAGACGCTGAGCCACGGCTTCAACAAGATCTCCTGGATGGACAACTTCTATCACTACCTGCGGGTGGTGAACGTGAGTGCGTCCACAAAGAATGACTTCATTACCATCCTCAAGGGCTCCTTCTTACGCAGCCCGGAGTACCAGCACTTCACCGAGGACATCATCTTCTCCAAGAACCGTGAAAGTGACGAGTATGACATTATCGCCTCACGGATGTACCTGGTGGCGCGGACCACGGAGAAGAAGCGCGAGGAGGTGGTGGAGCTTCTGGAGAAGTTGCGACCACTGATGCTGATCAACAGCATCAAGTTCATCGCCTTCAACCCCACCTTTGTGTTCATGGACCGTTATAGCTCCTCGGTAATATCGCCCATCCTGACCTCGGGCTTTAGCGTACTCACCATTCTCATCCTCACCTTCTTCCTGGTCATCAACCCCTTGGGAAACTTCTGGCTCATCCTAACGGTCACCTCTGTGGAGTTGG
	Pjaponica_148				TACGCTTCCTTCTCCTTCATGGGATGTTTACAAATCAGTGACGGATCAAACATCGTGAATTTGCTGGCTAGTAACTCTCCGAGTGTGTCGTACGCTCTGACCCAGCAGAAGTACTTTAGTAACTACAGTCCCGTGATTGGGTTCTACATTTATGAGCCTATTGAATACTGGAACTCCACGGTGCAGGAGCACCTGAAGACGCTGAGCCACGGCTTCAACAAGATCTCCTGGATGGACAACTTCTATCACTACCTGCGGGTGGTGAACGTGAGTGCGTCCACAAAGAATGACTTCATTACCATCCTCAAGGGCTCCTTCTTACGCAGCCCGGAGTACCAGCACTTCACCGAGGACATCATCTTCTCCAAGAACCGTGAAAGTGACGAGTATGACATTATCGCCTCACGGATGTACCTGGTGGCGCGGACCACAGAGAAGAAGCGCGAGGAGGTGGTGGAGCTTCTGGAGAAGTTGCGACCACTGATGCTGATCAACAGCATCAAGTTCATCGCCTTCAACCCCACCTTTGTGTTCATGGACCGTTATAGCTCCTCGGTAATTTCGCCCATCCTGACCTCGGGCTTTAGCGTACTCACCATTCTCATCCTCACCTTCTTCCTGGTCATCAACCCCTTGGGGAACTTCTGGCTCATCCTAACGGTCACCTCTGTGGAGTTGG
	Pjaponica_149				TACGCTTCCTTCTCCTTCATGGGATGTTTACAAATCAGTGACGGATCAAACATCGTGAATTTGCTGGCTAGTAACTCTCCGAGTGTGTCGTACGCTCTGACCCAGCAGAAGTACTTTAGTAACTACAGTCCYGTGATTGGGTTCTACATTTATGAGCCTATTGAATACTGGAACTCCACGGTGCAGGAGCACCTGAAGACGCTGAGCCACGGCTTCAACAAGATCTCCTGGATGGACAACTTCTATCACTACCTGCGGGTGGTGAACGTGAGTGCGTCCACAAAGAATGACTTCATTACCATCCTCAAGGGCTCCTTCTTACGCAGCCCGGAGTACCAGCACTTCACCGAGGACATCATCTTCTCCAAGAACCGTGAAAGTGACGAGTATGACATTATCGCCTCACGGATGTACCTGGTGGCGCGGACCACGGAGAAGAAGCGCGAGGAGGTGGTGGAGCTTCTGGAGAAGTTGCGACCACTGATGCTGATCAACAGCATCAAGTTCATCGCCTTCAACCCCACCTTTGTGTTCATGGACCGTTATAGCTCCTCGGTAATTTCGCCCATCCTGACCTCGGGCTTTAGCGTACTCACCATTCTCATCCTCACCTTCTTCCTGGTCATCAACCCCTTGGGGAACTTCTGGCTCATCCTAACGGTCACCTCTGTGGAGTTGG
	Pjaponica_150				TACGCTTCCTTCTCCTTCATGGGATGTTTACAAATCAGTGACGGATCAAACATCGTGAATTTGCTGGCTAGTAACTCTCCGAGTGTGTCGTACGCTCTGACCCAGCAGAAGTACTTTAGTAACTACAGTCCCGTGATTGGGTTCTACATTTATGAGCCTATTGAATACTGGAACTCCACAGTGCAGGAGCACCTGAAGACGCTGAGCCACGGCTTCAACAAGATCTCCTGGATGGACAACTTCTATCACTACCTGCGGGTGGTGAACGTGAGTGCGTCCACAAAGAATGACTTCATTACCATCCTCAAGGGCTCCTTCTTACGCAGCCCGGAGTACCAGCACTTCACCGAGGACATCATCTTCTCCAAGAACCGTGAAAGTGACGAGTATGACATTATCGCCTCACGGATGTACCTGGTGGCGCGGACCACGGAGAAGAAGCGCGAGGAGGTGGTGGAGCTTCTGGAGAAGTTGCGACCACTGATGCTGATCAACAGCATCAAGTTCATCGCCTTCAACCCCACCTTTGTGTTCATGGACCGTTATAGCTCCTCGGTAATTTCGCCCATCCTGACCTCGGGCTTTAGCGTACTCACCATTCTCATCCTCACCTTCTTCCTGGTCATCAACCCCTTGGGGAACTTCTGGCTCATCCTAACGGTCACCTCTGTGGAGTTGG
	Pjaponica_151				NNNNNNNNNNNNNNNNNNNNNNNNNNNNNNNNNNNNNNNNNNNNNNNNNNNNNNNNNNNNNNNNNNNNNNNNNNNNNNNNNNNNNNNNNNNNNNNNNNNNNNNNNNNNNNNNNNNNNNNNNNNNNNNNNNNNNNNNNNNNNNNNNNNNNNNNNNNNNNNNNNNNNNNNNNNNNNNNNNNNNNNNNNNNNNNNNNNNNNNNNNNNNNNNNNNNNNNNNNNNNNNNNNNNNNNNNNNNNNNNNNNNNNNNNNNNNNNNNNNNNNNNNNNNNNNNNNNNNNNNNNNNNNNNNNNNNNNNNNNNNNNNNNNNNNNNNNNNNNNNNNNNNNNNNNNNNNNNNNNNNNNNNNNNNNNNNNNNNNNNNNNNNNNNNNNNNNNNNNNNNNNNNNNNNNNNNNNNNNNNNNNNNNNNNNNNNNNNNNNNNNNNNNNNNNNNNNNNNNNNNNNNNNNNNNNNNNNNNNNNNNNNNNNNNNNNNNNNNNNNNNNNNNNNNNNNNNNNNNNNNNNNNNNNNNNNNNNNNNNNNNNNNNNNNNNNNNNNNNNNNNNNNNNNNNNNNNNNNNNNNNNNNNNNNNNNNNNNNNNNNNNNNNNNNNNNNNNNNNNNNNNNNNNNNNNNNNNNNNNNNNNNNNNNNNNNNNNNNNNNNNNNNNNNNNNNNNNNNNNNNNNNNNNNNNNNNNNNNNN
	Pjaponica_152				TACGCTTCCTTCTCCTTCATGGGATGTTTACAAATCAGTGACGGATCAAACATCGTGAATTTGCTGGCTAGTAACTCTCCGAGTGTGTCGTACGCTCTGACCCAGCAGAAGTACTTTAGTAACTACAGTCCCGTGATTGGGTTCTACATTTATGAGCCTATTGAATACTGGAACTCCACGGTGCAGGAGCACCTGAAGACGCTGAGCCACGGCTTCAACAAGATCTCCTGGATGGACAACTTCTATCACTACCTGCGGGTGGTGAACGTGAGTGCGTCCACAAAGAATGACTTCATTACCATCCTCAAGGGCTCCTTCTTACGCAGCCCGGAGTACCAGCACTTCACCGAGGACATCATCTTCTCCAAGAACCGTGAAAGTGACGAGTATGACATTATCGCCTCACGGATGTACCTGGTGGCGCGGACCACGGAGAAGAAGCGCGAGGAGGTGGTGGAGCTTCTGGAGAAGTTGCGACCACTGATGCTGATCAACAGCATCAAGTTCATCGCCTTCAACCCCACCTTTGTGTTCATGGACCGTTATAGCTCCTCGGTAATTTCGCCCATCCTGACCTCGGGCTTTAGCGTACTCACCATTCTCATCCTCACCTTCTTCCTGGTCATCAACCCCTTGGGGAACTTCTGGCTCATCCTAACGGTCACCTCTGTGGAGTTGG
	Pjaponica_153				TACGCTTCCTTCTCCTTCATGGGATGTTTACAAATCAGTGACGGATCAAACATCGTGAATTTGCTGGCTAGTAACTCTCCGAGTGTGTCGTACGCTCTGACCCAGCAGAAGTACTTTAGTAACTACAGTCCCGTGATTGGGTTCTACATTTATGAGCCTATTGAATACTGGAACTCCACGGTGCAGGAGCACCTGAAGACGCTGAGCCACGGCTTCAACAAGATCTCCTGGATGGACAACTTCTATCACTACCTGCGGGTGGTGAACGTGAGTGCGTCCACAAAGAATGACTTCATTACCATCCTCAAGGGCTCCTTCTTACGCAGCCCGGAGTACCAGCACTTCACCGAGGACATCATCTTCTCCAAGAACCGTGAAAGTGACGAGTATGACATTATCGCCTCACGGATGTACCTGGTGGCGCGGACCACGGAGAAGAAGCGCGAGGAGGTGGTGGAGCTTCTGGAGAAGTTGCGACCACTGATGCTGATCAACAGCATCAAGTTCATCGCCTTCAACCCCACCTTTGTGTTCATGGACCGTTATAGCTCCTCGGTAATTTCGCCCATCCTGACCTCGGGCTTTAGCGTACTCACCATTCTCATCCTCACCTTCTTCCTGGTCATCAACCCCTTGGGGAACTTCTGGCTCATCCTAACGGTCACCTCTGTGGAGTTGG
	Pjaponica_154				TACGCTTCCTTCTCCTTCATGGGATGTTTACAAATCAGTGACGGATCAAACATCGTGAATTTGCTGGCTAGTAACTCTCCGAGTGTGTCGTACGCTCTGACCCAGCAGAAGTACTTTAGTAACTACAGTCCCGTGATTGGGTTCTACATTTATGAGCCTATTGAATACTGGAACTCCACGGTGCAGGAGCACCTGAAGACGCTGAGCCACGGCTTCAACAAGATCTCCTGGATGGACAACTTCTATCACTACCTGCGGGTGGTGAACGTGAGTGCGTCCACAAAGAATGACTTCATTACCATCCTCAAGGGCTCCTTCTTACGCAGCCCGGAGTACCAGCACTTCACCGAGGACATCATCTTCTCCAAGAACCGTGAAAGTGACGAGTATGACATTATCGCCTCACGGATGTACCTGGTGGCGCGGACCACGGAGAAGAAGCGCGAGGAGGTGGTGGAGCTTCTGGAGAAGTTGCGACCACTGATGCTGATCAACAGCATCAAGTTCATCGCCTTCAACCCCACCTTTGTGTTCATGGACCGTTATAGCTCCTCGGTAATTTCGCCCATCCTGACCTCGGGCTTTAGCGTACTCACCATTCTCATCCTCACCTTCTTCCTGGTCATCAACCCCTTGGGGAACTTCTGGCTCATCCTAACGGTCACCTCTGTGGAGTTGG
	Plongispina_130				TATGCTTCCTTCTCCTTCATGGGATGTTTACAAATCAGTGACGGATCAAACATCGTGAATTTGCTGGCTAGTAACTCTCCGAGTGTTTCGTACGCTCTGACCCAGCAGAAGTACTTTAGTAACTACAGTCCCGTGATTGGGTTCTACATTTATGAGCCTATTGAATACTGGAACTCCACGGTGCAGGAGCACCTGAAGACGCTGAGCCACGGCTTCAACAAGATCTCCTGGATGGACAACTTCTATCACTACCTGCGGGTGGTGAACGTGAGCGCGTCCACAAAGAATGACTTCATTACCATCCTCAAGGGCTCCTTCTTACGCAGCCCGGAGTACCAGCACTTCACCGAGGACATCATCTTCTCCAAGAACCGCGAAAGTGACGAGTATGACATTATCGCCTCACGGATGTACCTGGTGGCGCGGACCACGGAGAAGAAGCGCGAGGAGGTGGTGGAGCTTCTGGAGAAGTTGCGACCACTGATGCTGATCAACAGCATCAAGTTCATCGCCTTCAACCCCACCTTTGTGTTCATGGACCGTTATAGCTCCTCGGTAATATCGCCCATCCTAACCTCGGGCTTTAGCGTGCTCACCATTCTCATTCTCACCTTCTTCCTGGTCATCAACCCCTTGGGGAACTTCTGGCTCATCCTAACGGTCACCTCTGTGGAGTTGG
	Plongispina_131				TATGCTTCCTTCTCCTTCATGGGATGTTTACAAATCAGTGACGGATCAAACATCGTGAATTTGCTGGCTAGTAACTCTCCGAGTGTTTCGTACGCTCTGACCCAGCAGAAGTACTTTAGTAACTACAGTCCCGTGATTGGGTTCTACATTTATGAGCCTATTGAATACTGGAACTCCACGGTGCAGGAGCACCTGAAGACGCTGAGCCACGGCTTCAACAAGATCTCCTGGATGGACAACTTCTATCACTACCTGCGGGTGGTGAACGTGAGCGCGTCCACAAAGAATGACTTCATTACCATCCTCAAGGGCTCCTTCTTACGCAGCCCGGAGTACCAGCACTTCACCGAGGACATCATCTTCTCCAAGAACCGCGAAAGTGACGAGTATGACATTATCGCCTCACGGATGTACCTGGTGGCGCGGACCACGGAGAAGAAGCGCGAGGAGGTGGTGGAGCTTCTGGAGAAGTTGCGACCACTGATGCTGATCAACAGCATCAAGTTCATCGCCTTCAACCCCACCTTTGTGTTCATGGACCGTTATAGCTCCTCGGTAATATCGCCCATCCTAACCTCGGGCTTTAGCGTGCTCACCATTCTCATTCTCACCTTCTTCCTGGTCATCAACCCCTTGGGGAACTTCTGGCTCATCCTAACGGTCACCTCTGTGGAGTTGG
	Plowei_14					NNNNNNNNNNNNNNNNNNNNNNNNNNNNNNNNNNNNNNNNNNNNNNNNNNNNNNNNNNNNNNNNNNNNNNNNNNNNNNNNNNNNNNNNNNNNNNNNNNNNNNNNNNNNNNNNNNNNNNNNNNNNNNNNNNNNNNNNNNNNNNNNNNNNNNNNNNNNNNNNNNNNNNNNNNNNNNNNNNNNNNNNNNNNNNNNNNNNNNNNNNNNNNNNNNNNNNNNNNNNNNNNNNNNNNNNNNNNNNNNNNNNNNNNNNNNNNNNNNNNNNNNNNNNNNNNNNNNNNNNNNNNNNNNNNNNNNNNNNNNNNNNNNNNNNNNNNNNNNNNNNNNNNNNNNNNNNNNNNNNNNNNNNNNNNNNNNNNNNNNNNNNNNNNNNNNNNNNNNNNNNNNNNNNNNNNNNNNNNNNNNNNNNNNNNNNNNNNNNNNNNNNNNNNNNNNNNNNNNNNNNNNNNNNNNNNNNNNNNNNNNNNNNNNNNNNNNNNNNNNNNNNNNNNNNNNNNNNNNNNNNNNNNNNNNNNNNNNNNNNNNNNNNNNNNNNNNNNNNNNNNNNNNNNNNNNNNNNNNNNNNNNNNNNNNNNNNNNNNNNNNNNNNNNNNNNNNNNNNNNNNNNNNNNNNNNNNNNNNNNNNNNNNNNNNNNNNNNNNNNNNNNNNNNNNNNNNNNNNNNNNNNNNNNNNNNNNNNNNN
	Plowei_71					TACGCTTCCTTCTCCTTCATGGGATGTTTACAAATCAGTGACGGATCAAACATCGTGAATTTGCTGGCTAGTAACTCTCCGAGTGTTTCGTACGCGCTGACCCAGCAGAAGTACTTTAGTAACTACAGTCCCGTGATTGGGTTCTACATTTATGAGCCTATTGAATACTGGAACTCCACGGTGCAGGAGCACCTGAAGACACTGAGCCACGGCTTCAACAAGATCTCCTGGATGGACAACTTCTATCACTACCTGCGGGTGGTGAACGTGAGCGCGTCCACAAAGAATGACTTCATTACCATCCTCAAGGGCTCCTTCTTACGCAGCCCGGAGTACCAGCACTTCACYGAGGACATCATCTTCTCCAAGAACCGTGAAAGTGACGAGTATGACATTATCGCCTCACGGATGTACCTGGTGGCGCGGACCACGGAGAAGAAACGCGAGGAGGTGGTGGAGCTTCTGGAGAAGTTGCGACCACTGATGCTGATCAACAGCATCAAGTTCATCGCCTTCAACCCCACCTTTGTGTTCATGGACCGTTATAGCTCCTCGGTAATATCGCCCATCCTGACCTCGGGCTTTAGCGTGCTCACTATTCTCATCCTCACCTTCTTCCTGGTCATCAACCCCTTGGGGAACTTCTGGCTCATCCTAACGGTCACCTCTGTGGAGTTGG
	Plowei_104					TACGCTTCCTTCTCCTTCATGGGATGTTTACAAATCAGTGACGGATCAAACATCGTGAATTTGCTGGCTAGTAACTCTCCGAGTGTTTCGTACGCGCTGACCCAGCAGAAGTACTTTAGTAACTACAGTCCCGTGATTGGGTTCTACATTTATGAGCCTATTGAATACTGGAACTCCACGGTGCAGGAGCACCTGAAGACACTGAGCCACGGCTTCAACAAGATCTCCTGGATGGACAACTTCTATCACTACCTGCGGGTGGTGAACGTGAGCGCGTCCACAAAGAATGACTTCATTACCATCCTCAAGGGCTCCTTCTTACGCAGCCCGGAGTACCAGCACTTCACCGAGGACATCATCTTCTCCAAGAACCGTGAAAGTGACGAGTATGACATTATCGCCTCACGGATGTACCTGGTGGCGCGGACCACGGAGAAGAAACGCGAGGAGGTGGTGGAGCTTCTGGAGAAGTTGCGACCACTGATGCTGATCAACAGCATCAAGTTCATCGCCTTCAACCCCACCTTTGTGTTCATGGACCGTTATAGCTCCTCGGTAATATCGCCCATCCTGACCTCGGGCTTTAGCGTGCTCACTATTCTCATCCTCACCTTCTTCCTGGTCATCAACCCCTTGGGGAACTTCTGGCTCATCCTAACGGTCACCTCTGTGGAGTTGG
	Plowei_105					TACGCTTCCTTCTCCTTCATGGGATGTTTACAAATCAGTGACGGATCAAACATCGTGAATTTGCTGGCTAGTAACTCTCCGAGTGTTTCGTACGCGCTGACCCAGCAGAAGTACTTTAGTAACTACAGTCCCGTGATTGGGTTCTACATTTATGAGCCTATTGAATACTGGAACTCCACGGTGCAGGAGCACCTGAAGACACTGAGCCACGGCTTCAACAAGATCTCCTGGATGGACAACTTCTATCACTACCTGCGGGTGGTGAACGTGAGCGCGTCCACAAAGAATGACTTCATTACCATCCTCAAGGGCTCCTTCTTACGCAGCCCGGAGTACCAGCACTTCACCGAGGACATCATCTTCTCCAAGAACCGTGAAAGTGACGAGTATGACATTATCGCCTCACGGATGTACCTGGTGGCGCGGACCACGGAGAAGAAACGCGAGGAGGTGGTGGAGCTTCTGGAGAAGTTGCGACCACTGATGCTGATCAACAGCATCAAGTTCATCGCCTTCAACCCCACCTTTGTGTTCATGGACCGTTATAGCTCCTCGGTAATATCGCCCATCCTGACCTCGGGCTTTAGCGTGCTCACTATTCTCATCCTCACCTTCTTCCTGGTCATCAACCCCTTGGGGAACTTCTGGCTCATCCTAACGGTCACCTCTGTGGAGTTGG
	Plowei_106					TACGCTTCCTTCTCCTTCATGGGATGTTTACAAATCAGTGACGGATCAAACATCGTGAATTTGCTGGCTAGTAACTCTCCGAGTGTTTCGTACGCGCTGACCCAGCAGAAGTACTTTAGTAACTACAGTCCCGTGATTGGGTTCTACATTTATGAGCCTATTGAATACTGGAACTCCACGGTGCAGGAGCACCTGAAGACACTGAGCCACGGCTTCAACAAGATCTCCTGGATGGACAACTTCTATCACTACCTGCGGGTGGTGAACGTGAGCGCGTCCACAAAGAATGACTTCATTACCATCCTCAAGGGCTCCTTCTTACGCAGCCCGGAGTACCAGCACTTCACCGAGGACATCATCTTCTCCAAGAACCGTGAAAGTGACGAGTATGACATTATCGCCTCACGGATGTACCTGGTGGCGCGGACCACGGAGAAGAAACGCGAGGAGGTGGTGGAGCTTCTGGAGAAGTTGCGACCACTGATGCTGATCAACAGCATCAAGTTCATCGCCTTCAACCCCACCTTTGTGTTCATGGACCGTTATAGCTCCTCGGTAATATCGCCCATCCTGACCTCGGGCTTTAGCGTGCTCACTATTCTCATCCTCACCTTCTTCCTGGTCATCAACCCCTTGGGGAACTTCTGGCTCATCCTAACGGTCACCTCTGTGGAGTTGG
	Plowei_107					TACGCTTCCTTCTCCTTCATGGGATGTTTACAAATCAGTGACGGATCAAACATCGTGAATTTGCTGGCTAGTAACTCTCCGAGTGTTTCGTACGCTCTGACCCAGCAGAAGTACTTTAGTAATTACAGTCCCGTGATTGGGTTCTACATTTATGAGCCTATTGAATACTGGAACTCCACGGTGCAGGAGCACCTGAAGACGCTGAGCCACGGCTTCAACAAGATCTCCTGGATGGACAACTTCTATCACTACCTGCGGGTGGTGAACGTGAGTGCGTCCACAAAGAATGACTTCATTACCATCCTCAAGGGCTCCTTCTTACGCAGCCCGGAGTACCAGCACTTCACCGAGGACATCATCTTCTCCAAGAACCGTGAAAGTGACGAGTATGACATTATCGCCTCACGGATGTACCTGGTGGCGCGGACCACGGAGAAGAAGCGCGAGGAGGTGGTGGAGCTTCTGGAGAAGTTGCGACCACTGATGCTGATCAACAGCATCAAGTTCATCGCCTTCAACCCCACCTTTGTGTTCATGGACCGTTATAGCTCCTCGGTAATATCGCCCATCCTGACCTCGGGCTTTAGCGTGCTCACCATTCTCATCCTCACCTTCTTCCTGGTCATCAACCCCTTGGGGAACTTCTGGCTCATCCTAACGGTCACCTCTGTGGAGTTGG
	Plowei_108					TACGCTTCCTTCTCCTTCATGGGATGTTTACAAATCAGTGACGGATCAAACATCGTGAATTTGCTGGCTAGTAACTCTCCGAGTGTTTCGTACGCGCTGACCCAGCAGAAGTACTTTAGTAACTACAGTCCCGTGATTGGGTTCTACATTTATGAGCCTATTGAATACTGGAACTCCACGGTGCAGGAGCACCTGAAGACACTGAGCCACGGCTTCAACAAGATCTCCTGGATGGACAACTTCTATCACTACCTGCGGGTGGTGAACGTGAGCGCGTCCACAAAGAATGACTTCATTACCATCCTCAAGGGCTCCTTCTTACGCAGCCCGGAGTACCAGCACTTCACCGAGGACATCATCTTCTCCAAGAACCGTGAAAGTGACGAGTATGACATTATCGCCTCACGGATGTACCTGGTGGCGCGGACCACGGAGAAGAAACGCGAGGAGGTGGTGGAGCTTCTGGAGAAGTTGCGACCACTGATGCTGATCAACAGCATCAAGTTCATCGCCTTCAACCCCACCTTTGTGTTCATGGACCGTTATAGCTCCTCGGTAATATCGCCCATCCTGACCTCGGGCTTTAGCGTGCTCACTATTCTCATCCTCACCTTCTTCCTGGTCATCAACCCCTTGGGGAACTTCTGGCTCATCCTAACGGTCACCTCTGTGGAGTTGG
	Plowei_109					TACGCTTCCTTCTCCTTCATGGGATGTTTACAAATCAGTGACGGATCAAACATCGTGAATTTGCTGGCTAGTAACTCTCCGAGTGTTTCGTACGCGCTGACCCAGCAGAAGTACTTTAGTAACTACAGTCCCGTGATTGGGTTCTACATTTATGAGCCTATTGAATACTGGAACTCCACGGTGCAGGAGCACCTGAAGACACTGAGCCACGGCTTCAACAAGATCTCCTGGATGGACAACTTCTATCACTACCTGCGGGTGGTGAACGTGAGCGCGTCCACAAAGAATGACTTCATTACCATCCTCAAGGGCTCCTTCTTACGCAGCCCGGAGTACCAGCACTTCACCGAGGACATCATCTTCTCCAAGAACCGTGAAAGTGACGAGTATGACATTATCGCCTCACGGATGTACCTGGTGGCGCGGACCACGGAGAAGAAACGCGAGGAGGTGGTGGAGCTTCTGGAGAAGTTGCGACCACTGATGCTGATCAACAGCATCAAGTTCATCGCCTTCAACCCCACCTTTGTGTTCATGGACCGTTATAGCTCCTCGGTAATATCGCCCATCCTGACCTCGGGCTTTAGCGTGCTCACTATTCTCATCCTCACCTTCTTCCTGGTCATCAACCCCTTGGGGAACTTCTGGCTCATCCTAACGGTCACCTCTGTGGAGTTGG
	Plowei_113					TACGCTTCCTTCTCCTTCATGGGATGTTTACAAATCAGTGACGGATCAAACATCGTGAATTTGCTGGCTAGTAACTCTCCGAGTGTTTCGTACGCTCTGACCCAGCAGAAGTACTTTAGTAATTACAGTCCCGTGATTGGGTTCTACATTTATGAGCCTATTGAATACTGGAACTCCACGGTGCAGGAGCACCTGAAGACGCTGAGCCACGGCTTCAACAAGATCTCCTGGATGGACAACTTCTATCACTACCTGCGGGTGGTGAACGTGAGTGCGTCCACAAAGAATGACTTCATTACCATCCTCAAGGGCTCCTTCTTACGCAGCCCGGAGTACCAGCACTTCACCGAGGACATCATCTTCTCCAAGAACCGTGAAAGTGACGAGTATGACATTATCGCCTCACGGATGTACCTGGTGGCGCGGACCACGGAGAAGAAGCGCGAGGAGGTGGTGGAGCTTCTGGAGAAGTTGCGACCACTGATGCTGATCAACAGCATCAAGTTCATCGCCTTCAACCCCACCTTTGTGTTCATGGACCGTTATAGCTCCTCGGTAATATCGCCCATCCTGACCTCGGGCTTTAGCGTGCTCACCATTCTCATCCTCACCTTCTTCCTGGTCATCAACCCCTTGGGGAACTTCTGGCTCATCCTAACGGTCACCTCTGTGGAGTTGG
	Plowei_114					TACGCTTCCTTCTCCTTCATGGGATGTTTACAAATCAGTGACGGATCAAACATCGTGAATTTGCTGGCTAGTAACTCTCCGAGTGTTTCGTACGCTCTGACCCAGCAGAAGTACTTTAGTAATTACAGTCCCGTGATTGGGTTCTACATTTATGAGCCTATTGAATACTGGAACTCCACGGTGCAGGAGCACCTGAAGACGCTGAGCCACGGCTTCAACAAGATCTCCTGGATGGACAACTTCTATCACTACCTGCGGGTGGTGAACGTGAGTGCGTCCACAAAGAATGACTTCATTACCATCCTCAAGGGCTCCTTCTTACGCAGCCCGGAGTACCAGCACTTCACCGAGGACATCATCTTCTCCAAGAACCGTGAAAGTGACGAGTATGACATTATCGCCTCACGGATGTACCTGGTGGCGCGGACCACGGAGAAGAAGCGCGAGGAGGTGGTGGAGCTTCTGGAGAAGTTGCGACCACTGATGCTGATCAACAGCATCAAGTTCATCGCCTTCAACCCCACCTTTGTGTTCATGGACCGTTATAGCTCCTCGGTAATATCGCCCATCCTGACCTCGGGCTTTAGCGTGCTCACCATTCTCATCCTCACCTTCTTCCTGGTCATCAACCCCTTGGGGAACTTCTGGCTCATCCTAACGGTCACCTCTGTGGAGTTGG
	Plowei_115					TACGCTTCCTTCTCCTTCATGGGATGTTTACAAATCAGTGACGGATCAAACATCGTGAATTTGCTGGCTAGTAACTCTCCGAGTGTTTCGTACGCGCTGACCCAGCAGAAGTACTTTAGTAACTACAGTCCCGTGATTGGGTTCTACATTTATGAGCCTATTGAATACTGGAACTCCACGGTGCAGGAGCACCTGAAGACACTGAGCCACGGCTTCAACAAGATCTCCTGGATGGACAACTTCTATCACTACCTGCGGGTGGTGAACGTGAGCGCGTCCACAAAGAATGACTTCATTACCATCCTCAAGGGCTCCTTCTTACGCAGCCCGGAGTACCAGCACTTCACCGAGGACATCATCTTCTCCAAGAACCGTGAAAGTGACGAGTATGACATTATCGCCTCACGGATGTACCTGGTGGCGCGGACCACGGAGAAGAAACGCGAGGAGGTGGTGGAGCTTCTGGAGAAGTTGCGACCACTGATGCTGATCAACAGCATCAAGTTCATCGCCTTCAACCCCACCTTTGTGTTCATGGACCGTTATAGCTCCTCGGTAATATCGCCCATCCTGACCTCGGGCTTTAGCGTGCTCACTATTCTCATCCTCACCTTCTTCCTGGTCATCAACCCCTTGGGGAACTTCTGGCTCATCCTAACGGTCACCTCTGTGGAGTTGG
	Plowei_116					TACGCTTCCTTCTCCTTCATGGGATGTTTACAAATCAGTGACGGATCAAACATCGTGAATTTGCTGGCTAGTAACTCTCCGAGTGTTTCGTACGCGCTGACCCAGCAGAAGTACTTTAGTAACTACAGTCCCGTGATTGGGTTCTACATTTATGAGCCTATTGAATACTGGAACTCCACGGTGCAGGAGCACCTGAAGACACTGAGCCAYGGCTTCAACAAGATCTCCTGGATGGACAACTTCTATCACTACCTGCGGGTGGTGAACGTGAGCGCGTCCACAAAGAATGACTTCATTACCATCCTCAAGGGCTCCTTCTTACGCAGCCCGGAGTACCAGCACTTCACYGAGGACATCATCTTCTCCAAGAACCGTGAAAGTGACGAGTATGACATTATCGCCTCACGGATGTACCTGGTGGCGCGGACCACGGAGAAGAAACGCGAGGAGGTGGTGGAGCTTCTGGAGAAGTTGCGACCACTGATGCTGATCAACAGCATCAAGTTCATCGCCTTCAACCCCACCTTTGTGTTCATGGACCGTTATAGCTCCTCGGTAATATCGCCCATCCTGACCTCGGGCTTTAGCGTGCTCACTATTCTCATCCTCACCTTCTTCCTGGTCATCAACCCCTTGGGGAACTTCTGGCTCATCCTAACGGTCACCTCTGTGGAGTTGG
	Plowei_117					TACGCTTCCTTCTCCTTCATGGGATGTTTACAAATCAGTGACGGATCAAACATCGTGAATTTGCTGGCTAGTAACTCTCCGAGTGTTTCGTACGCGCTGACCCAGCAGAAGTACTTTAGTAACTACAGTCCCGTGATTGGGTTCTACATTTATGAGCCTATTGAATACTGGAACTCCACGGTGCAGGAGCACCTGAAGACGCTGAGCCACGGCTTCAACAAGATCTCCTGGATGGACAACTTCTATCACTACCTGCGGGTGGTGAATGTGAGCGCGTCCACAAAGAATGACTTCATTACCATCCTCAAGGGCTCCTTCTTACGCAGCCCGGAGTACCAGCACTTCACCGAGGACATCATCTTCTCCAAGAACCGTGAAAGTGACGAGTATGACATTATCGCCTCACGGATGTACCTGGTGGCGCGGACCACGGAGAAGAAACGCGAGGAGGTGGTGGAGCTTCTGGAGAAGTTGCGACCACTGATGCTGATCAACAGCATCAAGTTCATCGCCTTCAACCCCACCTTTGTGTTCATGGACCGTTATAGCTCCTCGGTAATATCGCCCATCCTGACCTCGGGCTTTAGCGTGCTCACTATTCTCATCCTCACCTTCTTCCTGGTCATCAACCCCTTGGGGAACTTCTGGCTCATCCTAACGGTCACCTCTGTGGAGTTGG
	Plowei_140					NNNNNNNNNNNNNNNNNNNNNNNNNNNNNNNNNNNNNNNNNNNNNNNNNNNNNNNNNNNNNNNNNNNNNNNNNNNNNNNNNNNNNNNNNNNNNNNNNNNNNNNNNNNNNNNNNNNNNNNNNNNNNNNNNNNNNNNNNNNNNNNNNNNNNNNNNNNNNNNNNNNNNNNNNNNNNNNNNNNNNNNNNNNNNNNNNNNNNNNNNNNNNNNNNNNNNNNNNNNNNNNNNNNNNNNNNNNNNNNNNNNNNNNNNNNNNNNNNNNNNNNNNNNNNNNNNNNNNNNNNNNNNNNNNNNNNNNNNNNNNNNNNNNNNNNNNNNNNNNNNNNNNNNNNNNNNNNNNNNNNNNNNNNNNNNNNNNNNNNNNNNNNNNNNNNNNNNNNNNNNNNNNNNNNNNNNNNNNNNNNNNNNNNNNNNNNNNNNNNNNNNNNNNNNNNNNNNNNNNNNNNNNNNNNNNNNNNNNNNNNNNNNNNNNNNNNNNNNNNNNNNNNNNNNNNNNNNNNNNNNNNNNNNNNNNNNNNNNNNNNNNNNNNNNNNNNNNNNNNNNNNNNNNNNNNNNNNNNNNNNNNNNNNNNNNNNNNNNNNNNNNNNNNNNNNNNNNNNNNNNNNNNNNNNNNNNNNNNNNNNNNNNNNNNNNNNNNNNNNNNNNNNNNNNNNNNNNNNNNNNNNNNNNNNNNNNNNNNNN
	Plowei_155					TACGCTTCCTTCTCCTTCATGGGATGTTTACAAATCAGTGACGGATCAAACATCGTGAATTTGCTGGCTAGTAACTCTCCGAGTGTTTCGTATGCGCTGACCCAGCAGAAGTACTTTAGTAACTACAGTCCCGTGATTGGGTTCTACATTTATGAGCCTATTGAATACTGGAACTCCACGGTGCAGGAGCACCTGAAGACACTAAGCCACGGCTTCAACAAGATCTCCTGGATGGACAACTTCTATCACTACCTGCGGGTGGTGAACGTGAGCGCGTCCACAAAGAATGACTTCATTACCATCCTCAAGGGCTCCTTCTTACGCAGCCCGGAGTACCAGCACTTCACCGAGGACATCATCTTCTCCAAGAACCGTGAAAGTGACGAGTATGACATTATCGCCTCACGGATGTACCTGGTGGCGCGGACCACAGAGAAGAAGCGYGAGGAGGTGGTGGAGCTTCTGGAGAAGTTGCGACCACTGATGCTGATCAACAGCATCAAGTTCATCGCCTTCAACCCCACCTTTGTGTTCATGGACCGTTATAGCTCCTCGGTAATATCGCCCATCCTGACCTCGGGCTTTAGCGTGCTCACCATTCTCATCCTCACCTTCTTCCTGGTCATCAACCCCTTGGGGAACTTCTGGCTCATCCTAACGGTCACCTCTGTGGAGTTGG
	Plowei_156					TACGCTTCCTTCTCCTTCATGGGATGTTTACAAATCAGTGACGGATCAAACATCGTGAATTTGCTGGCTAGTAACTCTCCGAGTGTTTCGTATGCGCTGACCCAGCAGAAGTACTTTAGTAACTACAGTCCCGTGATTGGGTTCTACATTTATGAGCCTATTGAATACTGGAACTCCACGGTGCAGGAGCACCTGAAGACACTAAGCCACGGCTTCAACAAGATCTCCTGGATGGACAACTTCTATCACTACCTGCGGGTGGTGAACGTGAGCGCGTCCACAAAGAATGACTTCATTACCATCCTCAAGGGCTCCTTCTTACGCAGCCCGGAGTACCAGCACTTCACCGAGGACATCATCTTCTCCAAGAACCGTGAAAGTGACGAGTATGACATTATCGCCTCACGGATGTACCTGGTGGCGCGGACCACAGAGAAGAAGCGCGAGGAGGTGGTGGAGCTTCTGGAGAAGTTGCGACCACTGATGCTGATCAACAGCATCAAGTTCATCGCCTTCAACCCCACCTTTGTGTTCATGGACCGTTATAGCTCCTCGGTAATATCGCCCATCCTGACCTCGGGCTTTAGCGTGCTCACCATTCTCATCCTCACCTTCTTCCTGGTCATCAACCCCTTGGGGAACTTCTGGCTCATCCTAACGGTCACCTCTGTGGAGTTGG
	Plowei_157					TACGCTTCCTTCTCCTTCATGGGATGTTTACAAATCAGTGACGGATCAAACATCGTGAATTTGCTGGCTAGTAACTCTCCGAGTGTTTCGTATGCGCTGACCCAGCAGAAGTACTTTAGTAACTACAGTCCCGTGATTGGGTTCTACATTTATGAGCCTATTGAATACTGGAACTCCACGGTGCAGGAGCACCTGAAGACACTAAGCCACGGCTTCAACAAGATCTCCTGGATGGACAACTTCTATCACTACCTGCGGGTGGTGAACGTGAGCGCGTCCACAAAGAATGACTTCATTACCATCCTCAAGGGCTCCTTCTTACGCAGCCCGGAGTACCAGCACTTCACCGAGGACATCATCTTCTCCAAGAACCGTGAAAGTGACGAGTATGACATTATCGCCTCACGGATGTACCTGGTGGCGCGGACCACAGAGAAGAAGCGCGAGGAGGTGGTGGAGCTTCTGGAGAAGTTGCGACCACTGATGCTGATCAACAGCATCAAGTTCATCGCCTTCAACCCCACCTTTGTGTTCATGGACCGTTATAGCTCCTCGGTAATATCGCCCATCCTGACCTCGGGCTTTAGCGTGCTCACCATTCTCATCCTCACCTTCTTCCTGGTCATCAACCCCTTGGGGAACTTCTGGCTCATCCTAACGGTCACCTCTGTGGAGTTGG
	Pnobilis_112				TACGCTTCCTTCTCCTTCATGGGATGTTTACAAATCAGTGACGGATCAAACATCGTGAATTTGCTGGCTAGTAACTCTCCGAGTGTTTCGTACGCTCTGACCCAGCAGAAATACTTTAGTAACTACAGTCCTGTGATTGGGTTCTACATTTATGAGCCTATTGAATACTGGAACTCCACGGTGCAGGAGCACCTGAAGACGCTGAGCCACGGCTTCAACAAGATCTCCTGGATGGACAACTTCTATCACTACCTGCGGGTGGTGAACGTGAGCGCGTCCACAAAGAATGACTTCATTACCATCCTCAAGGGCTCCTTCTTACGCAGCCCGGAGTACCAGCACTTCACCGAGGACATCATCTTCTCCAAGAACCGTGAAAGTGACGAGTATGACATTATCGCCTCACGGATGTACCTGGTGGCGCGGACCACGGAGAAGAAGCGCGAGGAGGTGGTGGAGCTTCTGGAGAAGTTGCGACCACTGATGCTGATCAACAGCATCAAGTTCATCGCCTTCAACCCCACCTTTGTGTTCATGGACCGTTATAGCTCCTCGGTAATATCGCCCATCCTGACCTCGGGCTTTAGCGTGCTCACCATTCTCATCCTCACCTTCTTCCTGGTCATCAACCCCTTGGGGAACTTCTGGCTCATCCTAACGGTCACCTCTGTGGAGTTGG
	Pnobilis_141				TACGCTTCCTTCTCCTTCATGGGATGTTTACAAATCAGTGACGGATCAAACATCGTGAATTTGCTGGCTAGTAACTCTCCGAGTGTTTCGTACGCTCTGACCCAGCAGAAATACTTTAGTAACTACAGTCCTGTGATTGGGTTCTACATTTATGAGCCTATTGAATACTGGAACTCCACGGTGCAGGAGCACCTGAAGACGCTGAGCCACGGCTTCAACAAGATCTCCTGGATGGACAACTTCTATCACTACCTGCGGGTGGTGAACGTGAGCGCGTCCACAAAGAATGACTTCATTACCATCCTCAAGGGCTCCTTCTTACGCAGCCCGGAGTACCAGCACTTCACCGAGGACATCATCTTCTCCAAGAACCGTGAAAGTGACGAGTATGACATTATCGCCTCACGGATGTACCTGGTGGCGCGGACCACGGAGAAGAAGCGCGAGGAGGTGGTGGAGCTTCTGGAGAAGTTGCGACCACTGATGCTGATCAACAGCATCAAGTTCATCGCCTTCAACCCCACCTTTGTGTTCATGGACCGTTATAGCTCCTCGGTAATATCGCCCATCCTGACCTCGGGCTTTAGCGTGCTCACCATTCTCATCCTCACCTTCTTCCTGGTCATCAACCCCTTGGGGAACTTCTGGCTCATCCTAACGGTCACCTCTGTGGAGTTGG
	Pnobilis_142				TACGCTTCCTTCTCCTTCATGGGATGTTTACAAATCAGTGACGGATCAAACATCGTGAATTTGCTGGCTAGTAACTCTCCGAGTGTTTCGTACGCTCTGACCCAGCAGAAATACTTTAGTAACTACAGTCCTGTGATTGGGTTCTACATTTATGAGCCTATTGAATACTGGAACTCCACGGTGCAGGAGCACCTGAAGACGCTGAGCCACGGCTTCAACAAGATCTCCTGGATGGACAACTTCTATCACTACCTGCGGGTGGTGAACGTGAGCGCGTCCACAAAGAATGACTTCATTACCATCCTCAAGGGCTCCTTCTTACGCAGCCCGGAGTACCAGCACTTCACCGAGGACATCATCTTCTCCAAGAACCGTGAAAGTGACGAGTATGACATTATCGCCTCACGGATGTACCTGGTGGCGCGGACCACGGAGAAGAAGCGCGAGGAGGTGGTGGAGCTTCTGGAGAAGTTGCGACCACTGATGCTGATCAACAGCATCAAGTTCATCGCCTTCAACCCCACCTTTGTGTTCATGGACCGTTATAGCTCCTCGGTAATATCGCCCATCCTGACCTCGGGCTTTAGCGTGCTCACCATTCTCATCCTCACCTTCTTCCTGGTCATCAACCCCTTGGGGAACTTCTGGCTCATCCTAACGGTCACCTCTGTGGAGTTGG
	Pnobilis_143				TACGCTTCCTTCTCCTTCATGGGATGTTTACAAATCAGTGACGGATCAAACATCGTGAATTTGCTGGCTAGTAACTCTCCGAGTGTTTCGTACGCTCTGACCCAGCAGAAATACTTTAGTAACTACAGTCCTGTGATTGGGTTCTACATTTATGAGCCTATTGAATACTGGAACTCCACGGTGCAGGAGCACCTGAAGACGCTGAGCCACGGCTTCAACAAGATCTCCTGGATGGACAACTTCTATCACTACCTGCGGGTGGTGAACGTGAGCGCGTCCACAAAGAATGACTTCATTACCATCCTCAAGGGCTCCTTCTTACGCAGCCCGGAGTACCAGCACTTCACCGAGGACATCATCTTCTCCAAGAACCGTGAAAGTGACGAGTATGACATTATCGCCTCACGGATGTACCTGGTGGCGCGGACCACGGAGAAGAAGCGCGAGGAGGTGGTGGAGCTTCTGGAGAAGTTGCGACCACTGATGCTGATCAACAGCATCAAGTTCATCGCCTTCAACCCCACCTTTGTGTTCATGGACCGTTATAGCTCCTCGGTAATATCGCCCATCCTGACCTCGGGCTTTAGCGTGCTCACCATTCTCATCCTCACCTTCTTCCTGGTCATCAACCCCTTGGGGAACTTCTGGCTCATCCTAACGGTCACCTCTGTGGAGTTGG
	Psp_121						TACGCTTCCTTCTCCTTCATGGGATGTTTACAAATCAGTGACGGATCAAACATCGTGAATTTGCTGGCTAGTAACTCTCCGAGTGTGTCGTACGCTCTGACCCAGCAGAAGTACTTTAGTAACTACAGTCCCGTGATTGGGTTCTACATTTATGAGCCTATTGAATACTGGAACTCCACGGTGCAGGAGCACCTGAAGACGCTGAGCCACGGCTTCAACAAGATCTCCTGGATGGACAACTTCTATCACTACCTGCGGGTGGTGAACGTGAGTGCGTCCACAAAGAATGACTTCATTACCATCCTCAAGGGCTCCTTCTTACGCAGCCCGGAGTACCAGCACTTCACCGAGGACATCATCTTCTCCAAGAACCGTGAAAGTGACGAGTATGACATTATCGCCTCACGGATGTACCTGGTGGCGCGGACCACGGAGAAGAAGCGCGAGGAGGTGGTGGAGCTTCTGGAGAAGTTGCGACCACTGATGCTGATCAACAGCATCAAGTTCATCGCCTTCAACCCCACCTTTGTGTTCATGGACCGTTATAGCTCCTCGGTAATATCGCCCATCCTGACCTCGGGCTTTAGCGTACTCACCATTCTCATCCTCACCTTCTTCCTGGTCATCAACCCCTTGGGGAACTTCTGGCTCATCCTAACGGTCACCTCTGTGGAGTTGG
	Psp_122						TACGCTTCCTTCTCCTTCATGGGATGTTTACAAATCAGTGACGGATCAAACATCGTGAATTTGCTGGCTAGTAACTCTCCGAGTGTTTCGTACGCTCTGACCCAGCAGAAGTACTTTAGTAACTACAGTCCTGTGATTGGGTTCTACATTTATGAGCCTATTGAATACTGGAACTCCACGGTGCAGGAGCACCTGAAGACGCTGAGCCACGGCTTCAACAAGATCTCCTGGATGGACAACTTCTATCACTACCTGCGGGTGGTGAACGTGAGCGCGTCCACAAAGAATGACTTCATTACGATCCTCAAGGGCTCCTTCTTACGCAGCCCGGAGTACCAGCACTTCACCGAGGACATCATCTTCTCCAAGAACCGTGAAAGTGACGAGTATGACATTATCGCCTCACGGATGTACCTGGTGGCACGGACCACGGAGAAGAAGCGCGAGGAGGTGGTGGAGCTTCTGGAGAAGTTGCGACCGCTGATGCTGATCAACAGCATCAAGTTCATCGCCTTCAACCCCACCTTTGTGTTCATGGACCGTTATAGCTCCTCGGTAATATCGCCCATCCTGACATCGGGCTTTAGCGTGCTCACCATTCTCATCCTCACCTTCTTCCTGGTCATCAACCCCTTGGGGAACTTCTGGCTCATCCTAACGGTCACCTCTGTGGAGTTGG
	Psp_123						TACGCTTCATTCTCCTTCATGGGATGTTTACAAATCAGTGACGGATCAAACATCGTGAATTTGCTGGCTAGTAACTCTCCGAGTGTGTCGTACGCTCTGACCCAGCAGAAGTACTTTAGTAACTACAGTCCCGTGATTGGGTTCTACATTTATGAGCCTATTGAATACTGGAACTCCACGGTGCAGGAGCACCTGAAGACGCTGAGCCACGGCTTCAACAAGATCTCCTGGATGGACAACTTCTATCACTACCTGCGGGTGGTGAACGTGAGTGCGTCCACAAAGAATGACTTCATTACCATCCTCAAGGGCTCCTTCTTACGCAGCCCRGAGTACCAGCACTTCACCGAGGACATCATCTTCTCCAAGAACCGTGAAAGTGACGAGTATGACATTATCGCCTCACGGATGTACCTGGTGGCGCGGACCACGGAGAAGAAGCGCGAGGAGGTGGTGGAGCTTCTGGAGAAGTTGCGACCACTGATGCTGATCAACAGCATCAAGTTCATCGCCTTCAACCCCACCTTTGTGTTCATGGACCGTTATAGCTCCTCGGTAATATCGCCCATCCTGACCTCGGGCTTTAGCGTACTCACCATTCTCATCCTCACCTTCTTCCTGGTCATCAACCCCTTGGGGAACTTCTGGCTCATCCTAACGGTCACCTCTGTGGAGTTGG
	Psp_124						TACGCTTCCTTCTCCTTCATGGGATGTTTACAAATCAGTGACGGATCAAACATCGTGAATTTGCTGGCTAGTAACTCTCCGAGTGTTTCGTACGCTCTGACCCAGCAGAAGTACTTTAGTAACTACAGTCCTGTGATTGGGTTCTACATTTATGAGCCTATTGAATACTGGAACTCCACGGTGCAGGAGCACCTGAAGACGCTGAGCCACGGCTTCAACAAGATCTCCTGGATGGACAACTTCTATCACTACCTGCGGGTGGTGAACGTGAGCGCGTCCACAAAGAATGACTTCATTACGATCCTCAAGGGCTCCTTCTTACGCAGCCCGGAGTACCAGCACTTCACCGAGGACATCATCTTCTCCAAGAACCGTGAAAGTGACGAGTATGACATTATCGCCTCACGGATGTACCTGGTGGCGCGGACCACGGAGAAGAAGCGCGAGGAGGTGGTGGAGCTTCTGGAGAAGTTGCGACCGCTGATGCTGATCAACAGCATCAAGTTCATCGCCTTCAACCCCACCTTTGTGTTCATGGACCGTTATAGCTCCTCGGTAATATCGCCCATCCTGACCTCGGGCTTTAGCGTGCTCACCATTCTCATCCTCACCTTCTTCCTGGTCATCAACCCCTTGGGGAACTTCTGGCTCATCCTAACGGTCACCTCTGTGGAGTTGG
	Psp_125						TACGCTTCCTTCTCCTTCATGGGATGTTTACAAATCAGTGACGGATCAAACATCGTGAATTTGCTGGCTAGTAACTCTCCGAGTGTTTCGTACGCTCTGACCCAGCAGAAGTACTTTAGTAACTACAGTCCTGTGATTGGGTTCTACATTTATGAGCCTATTGAATACTGGAACTCCACGGTGCAGGAGCACCTGAAGACGCTGAGCCACGGCTTCAACAAGATCTCCTGGATGGACAACTTCTATCACTACCTGCGGGTGGTGAACGTGAGCGCGTCCACAAAGAATGACTTCATTACGATCCTCAAGGGCTCCTTCTTACGCAGCCCGGAGTACCAGCACTTCACCGAGGACATCATCTTCTCCAAGAACCGTGAAAGTGACGAGTATGACATTATCGCCTCACGGATGTACCTGGTGGCGCGGACCACGGAGAAGAAGCGCGAGGAGGTGGTGGAGCTTCTGGAGAAGTTGCGACCGCTGATGCTGATCAACAGCATCAAGTTCATCGCCTTCAACCCCACCTTTGTGTTCATGGACCGTTATAGCTCCTCGGTAATATCGCCCATCCTGACCTCGGGCTTTAGCGTGCTCACCATTCTCATCCTCACCTTCTTCCTGGTCATCAACCCCTTGGGGAACTTCTGGCTCATCCTAACGGTCACCTCTGTGGAGTTGG

[sh3px3. 727 bp. 1st position]
	
	Bathypterois_atricolor		NNNTCATACACCATCGAGATGGGCCCCAAAGGGCCCCAATGGAAAGAGAATCCTCAGCCTTTCTCTTGCTCCATTGAAGACCCCACAAAACAGACCAAGTTCAAGGGTATCAAGACGTACATATCCTACCGGGTCACCCCTAGCCACATTGGGCGACCCGTGTACAGACGCTACAAACACTTTGACTGGCTGTATAATCGCCTGCTGCACAAGTTCACTGTGATTTCTGTGCCTCACCTGCCCGAGAAGCAGGCCACGGGGCGCTTTGAGGAGGACTTCATTGAGAAGCGCAAAAGACGACTGGTCCTCTGGATGAACCACATGACGAGTCACCCGGTCCTCTCCCAGTATGAGGGGTTCGAGCACTTCCTCATGTGCGTCGACGACAAGCAGTGGAAGCTGGGTAAGAGGCGGGCTGAGAAGGACGAAATGGTGGGAGCCCACTTCATGCTGACGTTCCAGATCCCCAACGAGCACCAGGACCTGCAGGACGTCGAGGAGCGCGTCGACACCTTCAAGTCCTTCGCCAAGAAAATGGACGACAGTGTCATGCAGCTCACGCACGTGGCCTCGGAACTGGTGCGCAARCACCTGGGAGGATTCAGGAAGGAGTTCCAGCGGCTTGGGAAYGCCTTCCAGTCCATCAGTCAGGCGTTCATGCTGGACCCTCCCCACAGCTCAGAAGCCCTCAACAACGCCNNNNNNNNNNNNNNNNNNNNNNNNNNNN
	Neoscopelus_microchir		NNNTCATACACCATTGAGATGGGCCCCAAAGGGCCCCAGTGGCAGGAGAGCCCTCAGCCCTTCTCCTGTAACATTGAGGACCCCACCAAACAGACCAAGTTCAAGGGCATCAAGACGTACATCTCCTACCGGGTCACGCCGAGCCACACGGGTCGACCCGTGTACAGACGCTACAAACACTTTGACTGGCTGTACAACCGCTTGCTGCACAAGTTCACCGTGATCTCCGTCCCCCACCTGCCGGAGAAGCAGGCGACCGGGCGCTTCGAGGAGGACTTCATAGAAAAGCGCAAGAGGCGACTGATCCTCTGGATGAACCACATGACCAGTCACCCTGTCCTCTCCCAATACGAGGGGTTTGAACACTTCCTGATGTGTGCCGACGACAAGCAATGGAAGCTGGGCAAGCGGCGGGCAGAGAAGGACGAGATGGTCGGTGCCCACTTCATGCTGACCTTCCAGATCCCCAACGAGCACCAGGACCTTCAGGATGTGGAGGAGCGTGTCGACTCCTTCAAGGCGTTTGCCAAGAAGATGGACGACAGTGTCATGCAGCTGACACACGTGGCCTCAGAGCTTGTGCGCAAGCACCTTGGGGGGTTCCGCAAGGAGTTCCAGCGGCTGGGGAACGCCTTCCAGAACATCAGCCAGGCCTTCATGCTGGACCCACCACATAGCTCGGACGCCCTCAACAACGCCNNNNNNNNNNNNNNNNNNNNNNNNNNNN
	Percopsis_omiscomaycus		NNNTCGTACACAATTGAGATGGGTCCCAAAGGGCCGCAGTGGAAGGAAAGTCCTCAGCCTTTCTCGTGCTCCGTCGAAGACCCCACTAAACAAACTAAATTCAAGGGTATCAAAACGTACATTTCGTACCGGGTCACACCGAGCCACACAGGGCGACCCGTCTACAGACGCTACAAACATTTTGACTGGCTGTACAACCGCTTGCTGCACAAGTTCACTGTGATATCGGTACCCCACTTGCCAGAGAAGCAGGCCACGGGACGCTTTGAGGAGGACTTTATCGAAAAGCGCAAACGACGACTTATCCTGTGGATTAACCACATGACCAGTCACCCAATCCTCTCCCAGTACGAGGGGTTTGAACACTTCCTTATGTGTGCTGACGACAAGCAGTGGAAGCTGGGCAAGAGACGGGCAGAGAAGGATGAGATGGTGGGCGCTCATTTCATGCTGACCTTCCAGATTCCAAACGAGCACCAGGACCTCCAGGACGTCGAGGAACGGATCGACTCCTTCAAGTCCTTTGCTAAGAAGATGGACGATAGCGTCATGCAGCTCACGCACGTTGCCTCAGAGCTGGTGCGTAAGCACCTCGGAGGGTTCAGGAAGGAGTTCCAGCGGTTGGGAAATTCTTTCCAATCTATCAGCCAGGCATTCATGCTGGACCCTCCTCACTGCTCAGATGCCCTCAACAACGCCATCTCCCATNNNNNNNNNNNNNNNNNNN
	Aphredoderus_sayanus		GAATCGTACACAATTGAAATGGGTCCCAAAGGGCCGCAGTGGAAGGAAAGCCCTCAGCCTTTCTCGTGCTCCATTGAAGACCCCACTAAACAGACAAAGTTCAAGGGGATCAAAACATACATCTCGTACCGGGTCACGCCGAGTCACACAGGGCGACCCGTCTACAGACGCTACAAACACTTTGACTGGCTGTACAACCGCCTGCTGCACAAGTTCACTGTGATATCGGTACCCCACCTGCCCGAGAAGCAGGCCACGGGGCGCTTCGAGGAGGACTTCATCGAGAAGCGCAAACGGCGACTTATCCTGTGGATGAACCACATGACCAGTCACCCAATCCTGTCCCAGTACGAGGGGTTTGAACACTTCCTCATGTGTGCTGACGACAAGCAGTGGAAGCTGGGCAAGAGGCGGGCAGAGAAGGATGAGATGGTGGGCGCCCATTTCATGCTGACCTTCCAGATTCCCAACGAGCACCAGGACCTCCAGGATGTGGAGGAGCGCATCGACTCCTTCAAGGCCTTTGCTAAGAAGATGGACGACAGTGTCATGCAGCTCACGCACGTTGCCTCAGAGCTGGTGCGTAAGCACCTGGGAGGGTTCAGGAAGGAGTTCCAGCGTTTGGGAAATTCTTTCCAGTCTATCAGCCAGGCATTCATGCTGGACCCTCCTCATGGCTCTGACGCCCTCAACAACNNNNNNNNNNNNNNNNNNNNNNNNNNNNNNN
	Chologaster_cornuta			NNNTCATACACCATTGAAATGGGTCTCAAAGGGCCACAGTGGAAGGAAAGTCCTCAGCCTTTCTCGTGCTCCATTGAAGACCCCACTAAACAAACTAAGTTCAAGGGCATCAAAACGTACATTTCGTACAGGGTCACGCCGAGCCACACGGGGCGACCCGTTTACAGACGCTACAAGCATTTTGATTGGCTGTACAACCGCCTGCTGCACAAGTTCACTGTGATATCGGTACCCCACTTGCCCGAGAAGCAGGCCACAGGGCGCTTCGAGGAGGACTTTATTGAAAAGCGCAAACGGCGACTTGTCCTGTGGATGAACCACATGACAAGTCACCCGATCCTCTCCCAGTACGAGGGCTTTGAGCACTTTCTCATGTGTGCAGATGACAAGCAGTGGAAGCTGGGCAAGAGGCGCGCAGAGAAGGATGAGATGGTGGGCGCTCATTTTATGCTGACCTTCCAGATTCCTAGCGAGCATCAGGACCTACAGGATGTCGAGGAGCGCATCGACTCCTTCAAGTCTTTCGCTAAGAAGATGGACGACAGCGTCATGCAGCTCACGCACGTCGCATCGGAGCTGGTGCGTAAGCACCTCGGAGGGTTCAGGAAGGAGTTCCAGCGGTTGGGAAATTCGTTCCAATCGATCAGCCAGGCATTCACGCTGGACCCTCCTCACGGCTCTGATGCCCTAAACAGCGCCATCTCCCACNNNNNNNNNNNNNNNNNNN
	Coryphaenoides_rupestris	GAGTCGTACACGGTGGAGATCGGCCCCAAGGGGCCCCAGTGGAAGGAGAGCCCCCAGCCCTTCTCCTGCTCCATCGAGGACCCCACGAAACAGACTAAGTTCAAGGGCATCAAGACGTACATCTCGTACCGCGTGACGCCCAGCCACACCGGCATGGCCGTGTACCGCCGCTACAAACACTTTGACTGGCTGTACAACCGCCTGCTGCACAAGTTCACCGTGATCTCCGTGCCGCACCTGCCTGAGAAGCAGGCGACGGGCCGCTTCGAGGAGGACTTCATCGACAAGCGAAAGCGGCGGCTGATCCTGTGGATGAACCACATGACCAGCCACCCGGTGCTGTCGCAGTACGAGGGCTTCGAGCACTTCCTCATGTGCGCCGACGACAAGCAGTGGAAGCTGGGCAAGCGGCGGGCGGAGAAGGACGAGATGGTGGGCGCCCACTTCATGCTCACCTTCCAGATCCCCAACGAGCATCAGGACCTGCAGGACGTGGAGGAGCGCGTGGACTCCTTCAAGACCTTCGCCAAGAAGATGGACGACAGCGTCATGCAGCTGACGCACGGTGCCTCCGAGATGGTGCGGCGTCACCTCGGAGAGTTCCGGAAGGAGTTCCACCGGCTGGGCAGCGCCTTCCAGTCACTGTCGCTGGCCTTCATGCTGGAGCCGCCGCACAGCTCGGAGCTGCTCAACAACGCCATCTCGCACACGGGCCGCACCTACGAGA
	Gadus_morhua				NNNTCGTACACCATCGAGATCGGCCCCAAGGGGCCCCAGTGGAAGGAGAGCCCCCAGCCCTTCTCCTGCTCTGTCGAGGACCCCACCAAACAGACTAAGTTCAAGGGCATCAAGACCTACATCTCGTACCGGGTGACGCCCAGCCACACCGACGGCGCCGTGTACCGGCGCTACAAACACTTTGACTGGCTGTACAACCGGCTGCTGCACAAGTTCACCGTGATCTCGGTGCCCCACCTGCCCGAGAAGCAAGCCACGGGCCGCTTCGAGGAGGACTTCATCGACAAGCGCAAGCGGCGTCTCATCCTGTGGATGAACCACATGACCAGCCACCCGGTGCTGTCGCAGTACGAGGGCTTCGAGCACTTCCTCATGTGCGCCGACGACCAGCAGTGGAAGCTGGGCAAGCGGCGGGCGGAGAAGGACGAGATGGTGGGCGCCCACTTCATGCTCACCTTCCAGATCCCCAACGAGCACCAAGACCTGCAGGACGTGGAGGAGCGCGTGGATTCTTTCAAGACTTTCACCAAGAAGATGGAAGACAGCGTCATGCAGCTGACCCACGGCGCTTCCGAGATGGTGCGGAGGCACCTGGGAGAGTTCCGGAAGGAGTTCCACCGGCTCGGCGGAGCCTTCCAGGCGCTGTCGCAGGCGTTCATGCTGGAGCCGCCGCACAGCTGGGAGCCGCTCAACAACGCCATCTCGCATNNNNNNNNNNNNNNNNNNN
	Stylephorus_chordatus		GAATCGTACACCATAGAGATTGGACCCAAGGGGCCTGAGTGGAAAGAGAGTCCTCAGCCCTTCTCGTGCTCCATTGAAGACCCGACAAAACAAACTAAGTTCAAGGGCATCAAGACTTACATTTCATACAGAGTGACGCCGAGCCACACAGGGAGACCTGTGTACAGGCGTTACAAACACTTTGACTGGCTGTACAACCGCTTGCTGCACAAGTTCACTGTGATCTCAGTGCCCCACCTGCCCGAGAAGCAGGCCACGGGCCGCTTTGAGGAGGACTTCATTGAGAAGCGCAAAAGACGACTGATTCTCTGGATGAACCACATGACCAGTCACCCGGTCCTCTCTCAATACGAGGGATTCGAACACTTCCTCATGTGCGCTGACGACAAGCAGTGGAAGCTCGGAAAGAGGCGGGCGGAGAAGGACGAAATGGTGGGCGCCCACTTCCTGTTGACCTTCCAAATTCCCAACGAGCACCAGGACCTCCAGGACGTCGAAGAGCGCGTCGACTCCTTCAAGTCCTTCGCCAAGAAAATGGACGACAGCGTCATGCAGCTCACGCACGTCGCCTCCGAGATGGTGCGGAGGCACCTTGGAGAATTCCGGAAGGAGTTCCAGCGGTTGGGAAGCTCGTTCCAGTCTCTGAGCCAGGCGTTCATGCTCGAGCCACCACACAGCTCGGAGCCACTCAACAACGCCATCTCNNNNNNNNNNNNNNNNNNNNNNN
	Gbra_75						GAATCATACACCATTGAGATCGGCCCCAAAGGGCCCGAATGGAAGGAGAGTCCGCAGCCTTTCTCTTGCTCCATCGAAGACCCCACAAAGCAAACCAAGTTCAAGGGCATCAAGACGTACATTTCATACAGGGTGACCCCGAGCCACACGGGGCGACCCGTCTACAGACGTTACAAACACTTTGACTGGCTGTACAACCGCTTGCTGCACAAGTTCACTGTGATCTCGGTGCCCCACCTGCCCGAGAAGCAGGCCACGGGCCGCTTCGAGGAGGACTTCATCGAGAAGCGTAAGAGACGCCTAATCCTGTGGATGAACCACATGACCAGTCACCCGGTCCTCTCTCAGTACGAGGGATTTGAACACTTCCTCATGTGTGCCGATGACAAGCAGTGGAAGCTGGGAAAGAGGCGGGCGGAGAAGGACGAGATGGTGGGCGCCCACTTCATGCTGACCTTCCAGATTCCCAGCGAGCACCAGGACCTCCAGGATGTCGAGGAGCGAGTTGACTCCTTCAAGTCCTTCGCCAAGAAGATGGACGACAGCGTCATGCAGCTCACGCACGGCGCTTCGGAGATGGTGCGGAAGCACCTCGGAGAATTCAGGAAGGAGTTCCAGCGAATGGGAAGCGCCTTCGCATCTCTGAGCCAGGCGTTCATGCTGGACCCCCCCCACAGCTCGGAGGCCCTCAACAACGCCATCTCGCACACAGGCCGCACATACGAGA
	Oatl_98						GAATCATACACCATTGAGATCGGCCCCAAAGGGCCCGAATGGAAGGAGAGTCCGCAGCCCTTCTCTTGCTCCATCGAAGACCCCACAAAGCAAACCAAGTTCAAGGGCATCAAGACGTACATTTCATACAGGGTGACCCCGAGCCACACGGGGCAACCCGTCTACAGACGTTACAAACACTTTGACTGGCTGTACAACCGCTTGCTACAYAAGTTCACTGTGATCTCGGTGCCCCACCTGCCCGAGAAGCAGGCCACGGGCCGCTTCGAGGAGGACTTCATCGAGAAGCGTAAGAGACGCCTAATCCTGTGGATGAACCACATGACCAGTCACCCGGTCCTGTCCCAGTACGAGGGATTTGAACACTTCCTCATGTGTGCCGATGACAAGCAGTGGAAGCTGGGAAAGAGGCGGGCGGAGAAGGACGAGATGGTGGGCGCCCACTTCATGCTGACCTTCCAGATTCCCAGTGAGCACCAGGACCTCCAGGATGTCGAGGAGCGAGTGGACTCCTTCAAGTCCTTCGCCAAGAAGATGGACGACAGCGTCATGCAGCTCACGCACGTCGCTTCGGAGATGGTGCGGAAGCACCTCGGAGAATTCAGGAAGGAGTTCCAGCGAATGGGAAGCTCCTTCGCATCTCTGAGCCAGGCGTTCATGCTGGACCCTCCCCACAGCTCCGAGGCCCTCAACAACGCCATCTCGCACACAGGCCGCACATACGAGA
	Znjap_89					GAGTCGTACACCATCGAGATCGGCCCCAAGGGGCCCGAGTGGAAGGAGAGTCCGCGGCCCTTCTCCTGCTCCATCGAGGACCCCACGAAGCAGACCAAGTTCAAGGGCATCAAGACGTACATCTCGTACCGGGTGACCCCGAGCCACACGGGGCAGCCCGTCTACAGGCGCTACAAACACTTTGACTGGCTGTACAACCGCCTGCTGCACAAGTTCACTGTGATCTCGGTGCCCCACCTGCCCGAGAAGCAGGCCACGGGCCGCTTCGAGGAGGACTTCATCGAGAAGCGCAAGCGGCGCCTGATCCTGTGGATGAACCACATGACCAGCCACCCGGTGCTGTCCCAGTACGAGGGCTTCGAGCACTTCCTCATGTGCGGCGACGACAAGCAGTGGAAGCTGGGCAAGCGGCGGGCGGAGAAGGACGAGATGGTGGGCGCCCACTTCATGCTGACCTTCCAGATCCCCAGCGAGCACCAGGACCTGCAGGACGTCGAGGAGCGCGTCGACTCCTTCAAGGCCTTCGCCAAGAAGATGGACGACAGCGTCATGCAGCTCACGCACGGCGCCTCCGAGATGGTGCGCAAGCACCTGGGCGAGTTCAGGAAGGAGTTCCAGCGGATGGGAGGCGCCTTCGCGTCGCTGAGCCAGGCGTTCATGCTGGACCCGCCGCACAGCTCGGAGGCGCTCAACAACGCCATCTCGCACACGGGCCGCACCTACGAGA
	Lampris_guttatus			NNNTCGTACACCATCGAGATGAGTCCCAAGGGGCCCCTGTGGAAGGAGAGCCCTCAGCCTTTTTCCTGTTCGATTGAGGACCCCACAAAGCAGACCAAGTTCAAGGGCATCAAGACATACATATCGTACCGCGTCACGCCGAGCCACACAGGGCGACCTGTTTATAGACGCTACAAACACTTCGACTGGCTGTACAACCGTCTGCTGCATAAGTTCACTGTGATCTCTGTGCCCCACCTGCCAGAGAAACAGGCTACAGGGCGCTTTGAGGAGGACTTCATCGAGAAGCGAAAGCGTCGACTGATCCTGTGGATGAACCATATGACCAGTCATCCAGTCCTTTCCCAGTATGAGGGCTTCGAGCACTTCCTTATGTGTGCCGATGATAAGCAGTGGAAGCTGGGCAAGCGTCGGGCGGAGAAGGACGAGATGGTGGGCGCACACTTCATGCTCACCTTCCAGATCCCCAACGAGCACCAGGACCTTCAGGACGTCGAGGAGCGGGTCGACTCCTTCAAATCCTTCGCCAAGAAAATGGATGACAGTGTGATGCAGCTGACACATGTGGCCTCGGAGCTTGTGCGGAAGCACCTGGGAGGGTTTCGGAAGGAGTTCCAGCGGCTGGGGAATGCCTTCCAGTCCATCAGCCAGGCCTTCATGCTGGATCCTCCCCACAGCTCAGAGGCCCTCAATAACGCCATCTCCCACNNNNNNNNNNNNNNNNNNN
	Regalecus_glesne			NNNTCTTACACCATCGAGATGGGTTCCAAGGGGCCCCTGTGGAAGGACAGCCCTCAGCCCTTTTCCTGCTCCATCGAGGACCCCACCAAGCAGACCAAGTTCAAGGGCATCAAGACGTACATATCGTATCGTGTCACGCCCAGCCACACGGGGCGTCCTGTCTACAGACGCTACAAGCACTTCGACTGGCTGTACAACCGCCTGCTGCACAAGTTCACTGTCATCTCTGTGCCACACCTACCGGAGAAACAGGCCACGGGTCGATTCGAGGAGGACTTCATCGAGAAGAGAAAGAGACGGCTGATCCTGTGGATGAACCACATGACCAGCCACCCAGTTCTCTCTCAGTATGAGGGCTTCGAGCACTTCCTGATGTGTGCTGACGACAAGCAGTGGAAGCTGGGCAAGCGCCGGGCGGAGAAGGACGAGATGGTGGGCGCACACTTCATGCTCACCTTCCAGATCCCCAACGAACACCAGGACCTGCAGGACGTGGAGGAGAGAGTCGACTCCTTCAAGTCCTTCGCCAAGAAGATGGATGACAGCGTGCTGCAGCTCACGCACGTGGCCTCGGAGCTGGTTCGAAAGCACCTGGGGGGCTTCCGGAAGGAGTTCCAGCGGCTGGGGAATGCCTTCCAGTCCATCAGCCAGGCCTTCATGCTAGAACCTCCCCACAGATCGGACAACCTCAATAACGCCATCTCCCACNNNNNNNNNNNNNNNNNNN
	Anoplogaster_cornuta		NNNTCGTACACCATTGAGATGGCTCCAAAGGGGCCCCAGTGGAAGGAGAGTCCTCAGCCTTTCTCCTGCTCCATTGAAGACCCCACGAAACAGACCAAGTTCAAAGGCATCAAGACCTACATTTCGTACCGGGTCACACCGAGCCACACAGGGCGTCCSGTCTACAGACGCTACAAACACTTTGACTGGCTGTACAACCGCTTGCTGCACAAGTTCACTGTGATCTCGGTGCCCCACCTGCCGGAGAAGCAGGCCACGGGGCGCTTCGAGGAGGACTTCATCGAGAAGCGCAAAAGACGWCTGATYCTGTGGATGAACCACATGACCAGTCACCCGGTCCTCTCCCAGTACGAGGGATTTGAGCACTTCCTTATGTGCGCTGACGACAAGCAGTGGAAGCTGGGTAAGAGGCGGGCGGAGAAGGACGAGATGGTGGGCGCCCACTTCATGCTGACCTTCCAGATTCCTAACGAGCATCAGGACCTCCAGGATGTGGAGGAGCGGGTTGACTCCTTCAAGTCCTTTGCTAAGAAAATGGACGACAGCGTCATGCAGCTCACACATGTTGCCTCGGAGCTGGTGCGTAAGCACCTGGGTGGATTCAGGAAGGAGTTCCAGCGGCTAGGAAACGCCTTCCAGTCCATCAGCCAGGCATTCATGCTGGAACCTCCCCACAGCTCCGATGCCCTCAACAACGCCATCTCCCACNNNNNNNNNNNNNNNNNNN
	Rondeletia_loricata			NNNTCRTACACCATTGAGATGGGCCTCAAGGGGCCCCAATGGAAGGAGAGCCCGCAGCCTTTCTCCTGCTCCATTGAAGACCCCACAAAACAGACCAAGTTCAAGGGCATCAAGACGTACATTTCGTACCGGGTCACGCCGAGCCACACAGGGCRTCCCGTCTACAGGCGCTACAAACACTTTGACTGGCTGTACAACCGCCTGCTGCACAAGTTCACTGTGATCTCGGTGCCCCACCTGCCTGAGAAGCAGGCCACGGGGCGCTTCGAGGAGGACTTCATCGAGAAGCGTAAAAGACGACTGATCCTGTGGATGAACCACATGACGAGTCACCCAGTCCTCTCCCAGTATGAGGGATTTGAGCACTTCCTGATGTGTGCTGATGACAAGCAATGGAAACTGGGCAAGAGGCGGGCGGAGAAGGACGAGATGGTGGGCGCCCACTTCATGCTGACCTTCCAGATTCCTAACGAGCACCAGGACCTCCAGGACGTCGAGGAGCGAGTCGACTCCTTCAAGTCCTTTGCGAAGAAAATGGACGACAGCGTCCTGCAGCTCACACATGTTGCCTCGGAGCTGGTGCGTAAGCACCTGGGTGGATTCAGGAAGGAGTTCCAGCGGCTGGGAAATGCCTTCCAGTCTATCAGCCAGGCATTCATGCTGGACCCTCCCCACAGCTCAGACGCTCTCAACAACGCCATCTCCCACNNNNNNNNNNNNNNNNNNN
	Myripristis_violacea		NNNTCCTACACCATTGAGATGGGCCCCAAGGGGCCCCAGTGGAAGGAGAACCCACAGCCTTTCTCCTGCTCCATTGAAGACCCCACAAAACAGACCAAGTTCAAGGGCATCAAGACTTACATTTCATATCGGGTCACCCCGAGCCACACGGGACGTCCCGTCTACAGGCGCTACAAACACTTTGACTGGCTGTATAACCGCCTGCTGCACAAGTTCACTGTGATCTCAGTGCCCCACCTGCCTGAGAAGCAGGCCACGGGGCGCTTCGAGGAAGACTTCATCGAGAAGCGTAAACGACGACTGATCCTGTGGATGAACCACATGACCAGTCACCCGGTCCTCTCCCAGTATGAGGGATTTGAGCACTTCCTGATGTGTGCTGATGACAAGCAGTGGAAACTGGGTAAGAGGAGGGCGGAGAAGGATGAGATGGTGGGCGCGCACTTCATGCTGACCTTCCAGATTCCCAATGAGCACCAGGACCTCCAGGATGTTGAGGAGCGAGTTGACTCCTTCAAATCTTTTACTAAGAAAATGGATGACAGCGTCATGCAGCTCACTCATGTTGCCTCAGAGCTGGTGCGCAAGCACCTGGGCGGCTTCAGGAAGGAGTTCCAACGGCTAGGAAATGCCTTCCAGTCCATCAGCCAGGCTTTCATGCTGGAACCTCCCCACTGCTCAGATGCTCTCAACAATGCCATCTCCCACNNNNNNNNNNNNNNNNNNN
	Kurtus_gulliveri			NNNNNNNNNNNNNNNNNNNNNNNNNNNNNNNNNNNNNNNNNNNNNNNNNNNCCACAGCCCTTCTCCTGCTCCATTGAAGACCCCACAAAACAAACAAAATTCAAGGGCATCAAGACGTACATTTCGTATCGGGTCACGCCGAGCCACACAGGGCGTCCCGTCTATAGGCGCTACAAACACTTTGACTGGCTGTACAACCGCCTACTGCACAAGTTTACTGTGATCTCTGTTCCCCACCTGCCTGAGAAGCAGGCCACGGGGCGATTTGAGGAAGACTTCATCGAAAAGCGCAAGAGGCGACTGATACTGTGGATGAACCACATGACCAGTCACCCAGTACTCTCCCAGTACGAAGGCTTTGAGCACTTTCTGATGTGCGCTGACGACAAGCAATGGAAACTGGGCAAGAGACGAGCTGAGAAGGACGAGATGGTGGGCGCTCATTTCATGCTGACCCTTCAGATTCCTAATGAGCACCAGGACCTTCAGGACGTAGAGGAGCGGGTGGACACCTTCAAGTCCTTTGCTAAGAAAATGGACGACAGCGTGATGCAGCTCACTCATGTTGCATCAGAGCTGGTGCGTAAACACCTGGGCGGATTCAGGAAGGAGTTCCAGCGGCTGGGAAATGCTTTCCAGTCCATCAGCCAGGCGTTTATGCTGGACCCTCCTCATAGCTCAGAAACCCTCAACAACNNNNNNNNNNNNNNNNNNNNNNNNNNNNNNN
	Mugil_cephalus				NNNTCATACACTATCGAGATGGGTCTTCTTGGGCCCAAGTGGAAGGAGAACCCACAGCCTTTCACCTGCTCAATTGAAGACCCGACCAAACAAACAAAGTTCAAGGGCATCAAGACCTACATTTCTTACCGGGTCACCCCGACCCACATAGGGCGTCCTGTCTACAGACGCTACAAACATTTTGACTGGCTGTACAACCGTTTACTGCACAAGTTCACTGTGATCTCCGTGCCACACCTCCCTGAGAAGCAGGCCACGGGGCGATTCGAGGAAGACTTCATCGAGAAGCGCAAAAGGCGACTGATACTGTGGATGAACCACATGACTAGTCACCCGGTCCTCTCCCAGTATGAAGGCTTTGAGCACTTTCTGATGTGTGCCGATGACAAGCAGTGGAAACTGGGCAAGAGACGGGCGGAGAAGGACGAGATGGTGGGCGCCCATTTCATGCTGACCTTGCAAATTCCCAACGAGCACCAGGACCTTCAGGATGTGGAGGAGCGGGTCGACAACTTCAAGGCCTTTGCTAAGAAAATGGACGACAGCGTGATGCAGCTGACACATGTTGCCTCGGAGCTGGTGCGTAAACACCTGGGCGGATTCAGGAAGGAGTTCCAGCGGCTGGGAAATGCCTTCCAGTCTATAAGCCAGGCATTCATGCTGGACCCTCCCCACAGATCAGACACCCTCAACAACGCCATCTCCCACNNNNNNNNNNNNNNNNNNN
	Pberndti_110				GAATCGTACACCATTGAGATGGGTCCCAAGGGGCCCCAGTGGATGGAGAGTCCTCAGCCTTTTTCTTGCTCCATTGAAGACCCCACAAAACAAACCAAATTCAAGGGTATAAAGACCTACATTTCGTACCGGGTCACGCCGAGCCATACGGGGCGGCCCGTCTACAGACGTTACAAACACTTCGACTGGCTGTACAATCGCTTGCTGCACAAGTTCACTGTGATCTCGGTGCCCCACCTGCCTGAGAAGCAGGCCACTGGGCGCTTTGAGGAGGACTTCATCGAGAAGCGTAAAAGACGACTGATCCTGTGGATGAACCACATGACCAGCCACCCGGTCCTCTCCCAGTACGAGGGATTCGAACACTTCCTCATGTGTGCTGACGACAAGCAGTGGAAGCTGGGCAAAAGGCGGGCTGAGAAGGACGAGATGATCGGCGCCCACTTCATGCTGACCTTCCAGATTCCCAACGAGCACCAGGACCTCCAGGACGTCGAGGAGAGAGTTGACTCCTTCAAGAACTTTGCGAAGAAAATGGACGACAGCGTCCTGCAGCTCACGCATGTCGCCTCGGAGCTTGTGCGTAAGCACCTCGGAGGATTCAGGAAGGAGTTCCAGAGACTAGGAAATGCCTTCCAGTCTATCAGCCAGGCATTCATGCTGGAGCCTCCTCACAGCTCAGATGCCCTGAACAACGCCATCTCCCACTCAGGCCGCACTTACGAGA
	Pberndti_111				GAATCGTACACCATTGAGATGGGTCCCAAGGGGCCCCAGTGGATGGAGAGTCCTCAGCCTTTTTCTTGCTCCATTGAAGACCCCACAAAACAAACCAAATTCAAGGGTATAAAGACCTACATTTCGTACCGGGTCACGCCGAGCCATACGGGGCGGCCCGTCTACAGACGTTACAAACACTTCGACTGGCTGTACAATCGCTTGCTGCACAAGTTCACTGTGATCTCGGTGCCCCACCTGCCTGAGAAGCAGGCCACTGGGCGCTTTGAGGAGGACTTCATCGAGAAGCGTAAAAGACGACTGATCCTGTGGATGAACCACATGACCAGCCACCCGGTCCTCTCCCAGTACGAGGGATTCGAACACTTCCTCATGTGTGCTGACGACAAGCAGTGGAAGCTGGGCAAAAGGCGGGCTGAGAAGGACGAGATGATCGGCGCCCACTTCATGCTGACCTTCCAGATTCCCAACGAGCACCAGGACCTCCAGGACGTCGAGGAGAGAGTTGACTCCTTCAAGAACTTTGCGAAGAAAATGGACGACAGCGTCCTGCAGCTCACGCATGTCGCCTCGGAGCTTGTGCGTAAGCACCTCGGAGGATTCAGGAAGGAGTTCCAGAGACTAGGAAATGCCTTCCAGTCTATCAGCCAGGCATTCATGCTGGAGCCTCCTCACAGCTCAGATGCCCTGAACAACGCCATCTCCCACTCAGGCCGCACTTACGAGA
	Pberndti_126				GAATCGTACACCATTGAGATGGGTCCCAAGGGGCCCCAGTGGATGGAGAGTCCTCAGCCTTTTTCTTGCTCCATTGAAGACCCCACAAAACAAACCAAATTCAAGGGTATAAAGACCTACATTTCGTACCGGGTCACGCCGAGCCACACGGGGCGGCCCGTCTACAGACGTTACAAACACTTCGACTGGCTGTACAATCGCTTGCTGCACAAGTTCACTGTGATCTCGGTGCCCCACCTGCCTGAGAAGCAGGCCACTGGGCGCTTTGAGGAGGACTTCATCGAGAAGCGTAAAAGACGACTGATCCTGTGGATGAACCACATGACCAGCCACCCGGTCCTCTCCCAGTACGAGGGATTCGAACACTTCCTCATGTGTGCCGACGACAAGCAGTGGAAGCTGGGCAAAAGGCGGGCTGAGAAGGACGAGATGATCGGCGCCCACTTCATGCTGACCTTCCAGATTCCCAACGAGCACCAGGACCTCCAGGACGTCGAGGAGAGAGTTGACTCCTTCAAGAACTTTGCGAAGAAAATGGACGACAGCGTCCTGCAGCTCACGCACGTCGCCTCGGAGCTTGTGCGTAAGCACCTCGGAGGATTCAGGAAGGAGTTCCAGAGACTAGGAAATGCCTTCCAGTCTATCAGCCAGGCATTCATGCTGGAGCCTCCTCACAGCTCAGATGCCCTGAACAACGCCATCTCCCACTCAGGCCGCACTTACGAGA
	Pberndti_127				GAATCGTACACCATTGAGATGGGTCCCAAGGGGCCCCAGTGGATGGAGAGTCCTCAGCCTTTTTCTTGCTCCATTGAAGACCCCACAAAACAAACCAAATTCAAGGGTATAAAGACCTACATTTCGTACCGGGTCACGCCGAGCCAYACGGGGCGGCCCGTCTACAGACGTTACAAACACTTCGACTGGCTGTACAATCGCTTGCTGCACAAGTTCACTGTGATCTCGGTGCCCCACCTGCCTGAGAAGCAGGCCACTGGGCGCTTTGAGGAGGACTTCATCGAGAAGCGTAAAAGACGACTGATCCTGTGGATGAACCACATGACCAGCCACCCGGTCCTCTCCCAGTACGAGGGATTCGAACACTTCCTCATGTGTGCTGACGACAAGCAGTGGAAGCTGGGCAAAAGGCGGGCTGAGAAGGACGAGATGATCGGCGCCCACTTCATGCTGACCTTCCAGATTCCCAACGAGCACCAGGACCTCCAGGACGTCGAGGAGAGAGTTGACTCCTTCAAGAACTTTGCGAAGAAAATGGACGACAGCGTCCTGCAGCTCACGCATGTCGCCTCGGAGCTTGTGCGTAAGCACCTCGGAGGATTCAGGAAGGAGTTCCAGAGACTAGGAAATGCCTTCCAGTCTATCAGCCAGGCATTCATGCTGGAGCCTCCTCACAGCTCAGATGCCCTGAACAACGCCATCTCCCACTCAGGCCGCACTTACGAGA
	Pberndti_144				GAATCGTACACCATTGAGATGGGTCCCAAGGGGCCCCAGTGGATGGAGAGCCCTCAGCCTTTTTCTTGCTCCATTGAAGACCCCACAAAACAAACCAAATTCAAGGGTATAAAGACCTACATTTCGTACCGGGTCACGCCGAGCCACACGGGGCGGCCCGTCTACAGACGTTACAAACACTTCGACTGGCTGTACAATCGCTTGCTGCACAAGTTCACTGTGATCTCGGTGCCCCACCTGCCTGAGAAGCAGGCCACTGGGCGCTTTGAGGAGGACTTCATCGAGAAGCGTAAAAGACGACTGATCCTGTGGATGAACCACATGACCAGCCACCCGGTCCTCTCCCAGTATGAGGGATTCGAACACTTCCTCATGTGTGCCGACGACAAGCAGTGGAAGCTGGGCAAAAGGCGGGCTGAGAAGGACGAGATGATCGGCGCCCACTTCATGCTGACCTTCCAGATTCCCAACGAGCACCAGGACCTCCAGGACGTCGAGGAGAGAGTTGACTCCTTCAAGAACTTTGCGAAGAAAATGGACGACAGTGTCCTGCAGCTCACGCACGTCGCCTCGGAGCTTGTGCGTAAGCACCTCGGAGGATTCAGGAAGGAGTTCCAGAGACTAGGAAATGCCTTCCAGTCTATCAGCCAGGCATTCATGCTGGAACCTCCTCACAGCTCAGATGCCCTGAACAACGCCATCTCCCACTCAGGCCGCACTTACGAGA
	Pbusakhini_128				GAATCGTACWCCATTGAGATGGGTCCCAAGGGGCCCCAGTGGATGGAGAGCCCTCAGCCTTTTTCTTGCTCCATTGAAGACCCCACAAAACAAACCAAATTCAAGGGTATAAAGACCTACATTTCGTACCGGGTCACGCCGAGCCACACGGGGCGGCCCGTCTACAGACGTTACAAACACTTCGACTGGCTGTACAATCGCTTGCTGCACAAGTTCACTGTGATCTCGGTGCCCCACCTGCCTGAGAAGCAGGCCACTGGGCGCTTTGAGGAGGACTTCATCGAGAAGCGTAAAAGACGACTGATCCTGTGGATGAACCACATGACCAGCCACCCGGTCCTCTCCCAGTATGAGGGATTCGAACACTTCCTCATGTGTGCCGAYGACAAGCAGTGGAAGCTGGGCAAAAGGCGGGCTGAGAAGGACGAGATGATCGGCGCCCACTTCATGCTGACCTTCCAGATTCCCAACGAGCACCAGGACCTCCAGGACGTCGAGGAGAGAGTTGACTCCTTCAAGAACTTTGCGAAGAAAATGGACGACAGTGTCCTGCAGCTCACGCACGTCGCCTCGGAGCTTGTGCGTAAGCACCTCGGAGGATTCAGGAAGGAGTTCCAGAGACTAGGAAATGCCTTCCAGTCTATCAGCCAGGCATTCATGCTGGAACCTCCTCACAGCTCAGATGCCCTGAACAACGCCATCTCCCACTCAGGCCGCACTTACGAGA
	Pbusakhini_129				GAATCGTACWCCATTGAGATGGGTCCCAAGGGGCCCCAGTGGATGGAGAGCCCTCAGCCTTTTTCTTGCTCCATTGAAGACCCCACAAAACAAACCAAATTCAAGGGTATAAAGACCTACATTTCGTACCGGGTCACGCCGAGCCACACGGGGCGGCCCGTCTACAGACGTTACAAACACTTCGACTGGCTGTACAATCGCTTGCTGCACAAGTTCACTGTGATCTCGGTGCCCCACCTGCCTGAGAAGCAGGCCACTGGGCGCTTTGAGGAGGACTTCATCGAGAAGCGTAAAAGACGACTGATCCTGTGGATGAACCACATGACCAGCCACCCGGTCCTCTCCCAGTATGAGGGATTCGAACACTTCCTCATGTGTGCCGACGACAAGCAGTGGAAGCTGGGCAAAAGGCGGGCTGAGAAGGACGAGATGATCGGCGCCCACTTCATGCTGACCTTCCAGATTCCCAACGAGCACCAGGACCTCCAGGACGTCGAGGAGAGAGTTGACTCCTTCAAGAACTTTGCGAAGAAAATGGACGACAGTGTCCTGCAGCTCACGCACGTCGCCTCGGAGCTTGTGCGTAAGCACCTCGGAGGATTCAGGAAGGAGTTCCAGAGACTAGGAAATGCCTTCCAGTCTATCAGCCAGGCATTCATGCTGGAACCTCCTCACAGCTCAGATGCCCTGAACAACGCCATCTCCCACTCAGGCCGCACTTACGAGA
	Pjaponica_13				GAATCGTACACCATTGAGATGGGTCCCAAGGGGCCCCAGTGGATGGAGAGCCCTCAGCCTTTTTCTTGCTCCATTGAAGACCCCACAAAACAAACCAAATTCAAGGGTATAAAGACCTACATTTCGTACCGGGTCACGCCGAGCCACACGGGGCGGCCCGTCTACAGACGTTACAAACACTTCGACTGGCTGTACAATCGCTTGCTGCACAAGTTCACTGTGATCTCGGTGCCCCACCTGCCTGAGAAGCAGGCCACTGGGCGCTTTGAGGAGGACTTCATCGAGAAGCGTAAAAGACGACTGATCCTGTGGATGAACCACATGACCAGCCACCCGGTCCTCTCCCAGTATGAGGGATTCGAACACTTCCTCATGTGTGCCGACGACAAGCAGTGGAAGCTGGGCAAAAGGCGGGCTGAGAAGGACGAGATGATCGGCGCCCACTTCATGCTGACCTTCCAGATTCCCAACGAGCACCAGGACCTCCAGGACGTCGAGGAGAGAGTTGACTCCTTCAAGAACTTTGCGAAGAAAATGGACGACAGTGTCCTGCAGCTCACGCACGTCGCCTCGGAGCTTGTGCGTAAGCACCTCGGAGGATTCAGGAAGGAGTTCCAGAGACTAGGAAATGCCTTCCAGTCTATCAGCCAGGCATTCATGCTGGAACCTCCTCACAGCTCAGATGCCCTGAACAACGCCATCTCCCACTCAGGCCGCACTTACGAGA
	Pjaponica_145				GAATCGTACACCATTGAGATGGGTCCCAAGGGGCCCCAGTGGATGGAGAGTCCTCAGCCTTTTTCTTGCTCCATTGAAGACCCCACAAAACAAACCAAATTCAAGGGTATAAAGACCTACATTTCGTACCGGGTCACGCCGAGCCAYACGGGGCGGCCCGTCTACAGACGTTACAAACACTTCGACTGGCTGTACAATCGCTTGCTGCACAAGTTCACTGTGATCTCGGTGCCCCACCTGCCTGAGAAGCAGGCCACTGGGCGCTTTGAGGAGGACTTCATCGAGAAGCGTAAAAGACGACTGATCCTGTGGATGAACCACATGACCAGCCACCCGGTCCTCTCCCAGTACGAGGGATTCGAACACTTCCTCATGTGTGCYGACGACAAGCAGTGGAAGCTGGGCAAAAGGCGGGCTGAGAAGGACGAGATGATCGGCGCCCACTTCATGCTGACCTTCCAGATTCCCAACGAGCACCAGGACCTCCAGGACGTCGAGGAGAGAGTTGACTCCTTCAAGAACTTTGCGAAGAAAATGGACGACAGCGTCCTGCAGCTCACGCACGTCGCCTCGGAGCTTGTGCGTAAGCACCTCGGAGGATTCAGGAAGGAGTTCCAGAGACTAGGAAATGCCTTCCAGTCTATCAGCCAGGCATTCATGCTGGAGCCTCCTCACAGCTCAGATGCCCTGAACAACGCCATCTCCCACTCAGGCCGCACTTACGAGA
	Pjaponica_146				GAATCGTACACCATTGAGATGGGTCCCAAGGGGCCCCAGTGGATGGAGAGTCCTCAGCCTTTTTCTTGCTCCATTGAAGACCCCACAAAACAAACCAAATTCAAAGGTATAAAGACCTACATTTCGTACCGGGTCACGCCGAGCCACACGGGGCGGCCCGTCTACAGACGTTACAAACACTTCGACTGGCTGTACAATCGCTTGCTGCACAAGTTCACTGTGATCTCGGTGCCCCACCTGCCTGAGAAGCAGGCCACTGGGCGCTTTGAGGAGGACTTCATCGAGAAGCGTAAAAGACGGCTGATCCTGTGGATGAACCACATGACCAGCCACCCGGTCCTCTCCCAGTACGAGGGATTCGAACACTTCCTCATGTGTGCCGACGACAAGCAGTGGAAGCTGGGCAAAAGGCGGGCTGAGAAGGACGAGATGATCGGCGCCCACTTCATGCTGACCTTCCAGATTCCCAACGAGCACCAGGACCTCCAGGACGTCGAGGAGAGAGTTGACTCCTTCAAGAACTTTGCGAAGAAAATGGACGACAGCGTCCTGCAGCTCACGCACGTCGCCTCGGAGCTCGTGCGTAAGCACCTCGGAGGATTCAGGAAGGAGTTCCAGAGACTAGGAAATGCCTTCCAGTCTATCAGCCAGGCATTCATGCTGGAACCTCCTCACAGCTCAGATGCCCTGAACAACGCCATCTCCCACTCAGGCCGCACTTACGAGA
	Pjaponica_147				GAATCGTACACCATTGAGATGGGTCCCAAGGGGCCCCAGTGGATGGAGAGTCCTCAGCCTTTTTCTTGCTCCATTGAAGACCCCACAAAACAAACCAAATTCAAGGGTATAAAGACCTACATTTCGTACCGGGTCACGCCGAGCCACACGGGGCGGCCCGTCTACAGACGTTACAAACACTTCGACTGGCTGTACAATCGCTTGCTGCACAAGTTCACTGTGATCTCGGTGCCCCACCTGCCTGAGAAGCAGGCCACTGGGCGCTTTGAGGAGGACTTCATCGAGAAGCGTAAAAGACGACTGATCCTGTGGATGAACCACATGACCAGCCACCCGGTCCTCTCCCAGTACGAGGGATTCGAACACTTCCTCATGTGTGCCGACGACAAGCAGTGGAAGCTGGGCAAAAGGCGGGCTGAGAAGGATGAGATGATCGGCGCCCACTTCATGCTGACCTTCCAGATTCCCAACGAGCACCAGGACCTCCAGGACGTCGAGGAGAGAGTTGACTCCTTCAAGAACTTTGCGAAGAAAATGGACGACAGCGTCCTGCAGCTCACGCACGTCGCCTCGGAGCTTGTGCGTAAGCATCTCGGAGGATTCAGGAAGGAGTTCCAGAGACTAGGAAATGCCTTCCAGTCTATCAGCCAGGCATTCATGCTGGAACCTCCTCACAGCTCAGATGCCCTGAACAACGCCATCTCCCACTCAGGCCGCACTTACGAGA
	Pjaponica_148				GAATCGTACACCATTGAGATGGGTCCCAAGGGGCCCCAGTGGATGGAGAGTCCTCAGCCTTTTTCTTGCTCCATTGAAGACCCCACAAAACAAACCAAATTCAAGGGTATAAAGACCTACATTTCGTACCGGGTCACGCCGAGCCACACGGGGCGGCCCGTCTACAGACGTTACAAACACTTCGACTGGCTGTACAATCGCTTGCTGCACAAGTTCACTGTGATCTCGGTGCCCCACCTGCCTGAGAAGCAGGCCACTGGGCGCTTTGAGGAGGACTTCATCGAGAAGCGTAAAAGACGACTGATCCTGTGGATGAACCACATGACCAGCCACCCGGTCCTCTCCCAGTACGAGGGATTCGAACACTTCCTCATGTGTGCCGACGACAAGCAGTGGAAGCTGGGCAAAAGGCGGGCTGAGAAGGATGAGATGATCGGCGCCCACTTCATGCTGACCTTCCAGATTCCCAACGAGCACCAGGACCTCCAGGACGTCGAGGAGAGAGTTGACTCCTTCAAGAACTTTGCGAAGAAAATGGACGACAGCGTCCTGCAGCTCACGCACGTCGCCTCGGAGCTTGTGCGTAAGCATCTCGGAGGATTCAGGAAGGAGTTCCAGAGACTAGGAAATGCCTTCCAGTCTATCAGCCAGGCATTCATGCTGGAACCTCCTCACAGCTCAGATGCCCTGAACAACGCCTTCTCCCACTCAGGCCGCANTTACGAGA
	Pjaponica_149				NNNNNNNACACCATTGAGATGGGTCCCAAGGGGCCCCAGTGGATGGAGAGTCCTCAGCCTTTTTCTTGCTCCATTGAAGACCCCACAAAACAAACCAAATTCAAGGGTATAAAGACCTACATTTCGTACCGGGTCACGCCGAGCCACACGGGACGGCCCGTCTACAGACGTTACAAACACTTCGACTGGCTGTACAATCGCTTGCTGCACAAGTTCACTGTGATCTCGGTGCCCCACCTGCCTGAGAAGCAGGCCACTGGGCGCTTTGAGGAGGACTTCATCGAGAAGCGTAAAAGACGACTGATCCTGTGGATGAACCACATGACCAGCCACCCGGTCCTCTCCCAGTACGAGGGATTCGAACACTTCCTCATGTGTGCCGACGACAAGCAGTGGAAGCTGGGCAAAAGGCGGGCTGAGAAGGATGAGATGATCGGCGCCCACTTCATGCTGACCTTCCAGATTCCCAACGAGCACCAGGACCTCCAGGACGTCGAGGAGAGAGTTGACTCCTTCAAGAACTTTGCGAAGAAAATGGACGACAGCGTCCTGCAGCTCACGCACGTCGCCTCGGAGCTTGTGCGTAAGCATCTCGGAGGATTCAGGAAGGAGTTCCAGAGACTAGGAAATGCCTTCCAGTCTATCAGCCAGGCATTCATGCTGGAACCTCCTCACAGCTCAGATGCCCTGAACAACGCCATCTCCCACTCAGGNNNNNNNNNNNNNN
	Pjaponica_150				GAATCGTACACCATTGAGATGGGTCCCAAGGGGCCCCAGTGGATGGAGAGTCCTCAGCCTTTTTCTTGCTCCATTGAAGACCCCACAAAACAAACCAAATTCAAGGGTATAAAGACCTACATTTCGTACCGGGTCACGCCGAGCCACACGGGGCGGCCCGTCTACAGACGTTACAAACACTTCGACTGGCTGTACAATCGCTTGCTGCACAAGTTCACTGTGATCTCGGTGCCCCACCTGCCTGAGAAGCAGGCCACTGGGCGCTTTGAGGAGGACTTCATCGAGAAGCGTAAAAGACGACTGATCCTGTGGATGAACCACATGACCAGCCACCCGGTCCTCTCCCAGTACGAGGGATTCGAACACTTCCTCATGTGTGCCGACGACAAGCAGTGGAAGCTGGGCAAAAGGCGGGCTGAGAAGGATGAGATGATCGGCGCCCACTTCATGCTGACCTTCCAGATTCCCAACGAGCACCAGGACCTCCAGGACGTCGAGGAGAGAGTTGACTCCTTCAAGAACTTTGCGAAGAAAATGGACGACAGCGTCCTGCAGCTCACGCACGTCGCCTCGGAGCTTGTGCGTAAGCATCTCGGAGGATTCAGGAAGGAGTTCCAGAGACTAGGAAATGCCTTCCAGTCTATCAGCCAGGCATTCATGCTGGAACCTCCTCACAGCTCAGATGCCCTGAACAACGCCATCTCCCACTCAGGCCGCACTTACGAGA
	Pjaponica_151				GAATCGTACACCATTGAGATGGGTCCCAAGGGGCCCCAGTGGATGGAGAGTCCTCAGCCTTTTTCTTGCTCCATTGAAGACCCCACAAAACAAACCAAATTCAAGGGTATAAAGACCTACATTTCGTACCGGGTCACGCCGAGCCACACGGGGCGGCCCGTCTACAGACGTTACAAACACTTCGACTGGCTGTACAATCGCTTGCTGCACAAGTTCACTGTGATCTCGGTGCCCCACCTGCCTGAGAAGCAGGCCACTGGGCGCTTTGAGGAGGACTTCATCGAGAAGCGTAAAAGACGACTGATCCTGTGGATGAACCACATGACCAGCCACCCGGTCCTCTCCCAGTACGAGGGATTCGAACACTTCCTCATGTGTGCCGACGACAAGCAGTGGAAGCTGGGCAAAAGGCGGGCTGAGAAGGATGAGATGATCGGCGCCCACTTCATGCTGACCTTCCAGATTCCCAACGAGCACCAGGACCTCCAGGACGTCGAGGAGAGAGTTGACTCCTTCAAGAACTTTGCGAAGAAAATGGACGACAGCGTCCTGCAGCTCACGCACGTCGCCTCGGAGCTTGTGCGTAAGCATCTCGGAGGATTCAGGAAGGAGTTCCAGAGACTAGGAAATGCCTTCCAGTCTATCAGCCAGGCATTCATGCTGGAACCTCCTCACAGCTCAGATGCCCTGAACAACGCCTTCTCCCACTCAGGCCGCACTTACAAGA
	Pjaponica_152				GAATCGTACACCATTGAGATGGGTCCCAAGGGGCCCCAGTGGATGGAGAGTCCTCAGCCTTTTTCTTGCTCCATTGAAGACCCCACAAAACAAACCAAATTCAAGGGTATAAAGACCTACATTTCGTACCGGGTCACGCCGAGCCACACGGGGCGGCCCGTCTACAGACGTTACAAACACTTCGACTGGCTGTACAATCGCTTGCTGCACAAGTTCACTGTGATCTCGGTGCCCCACCTGCCTGAGAAGCAGGCCACTGGGCGCTTTGAGGAGGACTTCATCGAGAAGCGTAAAAGACGACTGATCCTGTGGATGAACCACATGACCAGCCACCCGGTCCTCTCCCAGTACGAGGGATTCGAACACTTCCTCATGTGTGCCGACGACAAGCAGTGGAAGCTGGGCAAAAGGCGGGCTGAGAAGGATGAGATGATCGGCGCCCACTTCATGCTGACCTTCCAGATTCCCAACGAGCACCAGGACCTCCAGGACGTCGAGGAGAGAGTTGACTCCTTCAAGAACTTTGCGAAGAAAATGGACGACAGCGTCCTGCAGCTCACGCACGTCGCCTCGGAGCTTGTGCGTAAGCATCTCGGAGGATTCAGGAAGGAGTTCCAGAGACTAGGAAATGCCTTCCAGTCTATCAGCCAGGCATTCATGCTGGAACCTCCTCACAGCTCAGATGCCCTGAACAACGCCNTCTCCCACTCAGGCCGCNCTTACNNNA
	Pjaponica_153				GAATCGTACACCATTGAGATGGGTCCCAAGGGGCCCCAGTGGATGGAGAGTCCTCAGCCTTTTTCTTGCTCCATTGAAGACCCCACAAAACAAACCAAATTCAAGGGTATAAAGACCTACATTTCGTACCGGGTCACGCCGAGCCACACGGGGCGGCCCGTCTACAGACGTTACAAACACTTCGACTGGCTGTACAATCGCTTGCTGCACAAGTTCACTGTGATCTCGGTGCCCCACCTGCCTGAGAAGCAGGCCACTGGGCGCTTTGAGGAGGACTTCATCGAGAAGCGTAAAAGACGACTGATCCTGTGGATGAACCACATGACCAGCCACCCGGTCCTCTCCCAGTACGAGGGATTCGAACACTTCCTCATGTGTGCCGACGACAAGCAGTGGAAGCTGGGCAAAAGGCGGGCTGAGAAGGATGAGATGATCGGCGCCCACTTCATGCTGACCTTCCAGATTCCCAACGAGCACCAGGACCTCCAGGACGTCGAGGAGAGAGTTGACTCCTTCAAGAACTTTGCGAAGAAAATGGACGACAGCGTCCTGCAGCTCACGCACGTCGCCTCGGAGCTTGTGCGTAAGCATCTCGGAGGATTCAGGAAGGAGTTCCAGAGACTAGGAAATGCCTTCCAGTCTATCAGCCAGGCATTCATGCTGGAACCTCCTCACAGCTCAGATGCCCTGAACAACGCCNTCTCCCACTCAGGCCGCACTTACGAGA
	Pjaponica_154				GAATCGTACACCATTGAGATGGGTCCCAAGGGGCCCCAGTGGATGGAGAGTCCTCAGCCTTTTTCTTGCTCCATTGAAGACCCCACAAAACAAACCAAATTCAAGGGTATAAAGACCTACATTTCGTACCGGGTCACGCCGAGCCACACGGGGCGGCCCGTCTACAGACGTTACAAACACTTCGACTGGCTGTACAATCGCTTGCTGCACAAGTTCACTGTGATCTCGGTGCCCCACCTGCCTGAGAAGCAGGCCACTGGGCGCTTTGAGGAGGACTTCATCGAGAAGCGTAAAAGACGACTGATCCTGTGGATGAACCACATGACCAGCCACCCGGTCCTCTCCCAGTACGAGGGATTCGAACACTTCCTCATGTGTGCCGACGACAAGCAGTGGAAGCTGGGCAAAAGGCGGGCTGAGAAGGATGAGATGATCGGCGCCCACTTCATGCTGACCTTCCAGATTCCCAACGAGCACCAGGACCTCCAGGACGTCGAGGAGAGAGTTGACTCCTTCAAGAACTTTGCGAAGAAAATGGACGACAGCGTCCTGCAGCTCACGCACGTCGCCTCGGAGCTTGTGCGTAAGCATCTCGGAGGATTCAGGAAGGAGTTCCAGAGACTAGGAAATGCCTTCCAGTCTATCAGCCAGGCATTCATGCTGGAACCTCCTCACAGCTCAGATGCCCTGAACAACGCCATCTCCCACTCAGGCCGCACTTACGAGA
	Plongispina_130				GAATCGTACWCCATTGAGATGGGTCCCAAGGGGCCCCAGTGGATGGAGAGTCCTCAGCCTTTTTCTTGCTCCATTGAAGACCCCACAAAACAAACCAAATTCAAGGGTATAAAGACCTACATTTCGTACCGGGTTACGCCGAGCCACACGGGGCGGCCCGTCTACAGACGTTACAAACACTTCGACTGGCTGTACAATCGCTTGCTGCACAAGTTCACTGTGATCTCGGTGCCCCACCTGCCTGAGAAGCAGGCCACTGGGCGCTTTGAGGAGGACTTCATCGAGAAGCGTAAAAGACGACTGATCCTGTGGATGAACCACATGACCAGCCACCCGGTCCTCTCCCAGTACGAGGGATTCGAACACTTCCTCATGTGTGCCGACGACAAGCAGTGGAAGCTGGGCAAAAGGCGGGCTGAGAAGGACGAGATGATCGGCGCCCACTTCATGCTGACCTTCCAGATTCCCAACGAGCACCAGGACCTCCAGGACGTCGAGGAGAGAGTTGACTCCTTCAAGAACTTTGCGAAGAAAATGGACGACAGCGTCCTGCAGCTCACGCACGTCGCCTCGGAGCTTGTGCGTAAGCACCTCGGAGGATTCAGGAAGGAGTTCCAGAGACTAGGAAATGCCTTCCAGTCTATCAGCCAGGCATTCATGCTGGAACCTCCTCACAGCTCAGATGCCCTGAACAACGCCATCTCCCACTCAGGCCGCACTTACGAGA
	Plongispina_131				GAATCGTACWCCATTGAGATGGGTCCCAAGGGGCCCCAGTGGATGGAGAGTCCTCAGCCTTTTTCTTGCTCCATTGAAGACCCCACAAAACAAACCAAATTCAAGGGTATAAAGACCTACATTTCGTACCGGGTTACGCCGAGCCACACGGGGCGGCCCGTCTACAGACGTTACAAACACTTCGACTGGCTGTACAATCGCTTGCTGCACAAGTTCACTGTGATCTCGGTGCCCCACCTGCCTGAGAAGCAGGCCACTGGGCGCTTTGAGGAGGACTTCATCGAGAAGCGTAAAAGACGACTGATCCTGTGGATGAACCACATGACCAGCCACCCGGTCCTCTCCCAGTACGAGGGATTCGAACACTTCCTCATGTGTGCCGACGACAAGCAGTGGAAGCTGGGCAAAAGGCGGGCTGAGAAGGACGAGATGATCGGCGCCCACTTCATGCTGACCTTCCAGATTCCCAACGAGCACCAGGACCTCCAGGACGTCGAGGAGAGAGTTGACTCCTTCAAGAACTTTGCGAAGAAAATGGACGACAGCGTCCTGCAGCTCACGCACGTCGCCTCGGAGCTTGTGCGTAAGCACCTCGGAGGATTCAGGAAGGAGTTCCAGAGACTAGGAAATGCCTTCCAGTCTATCAGCCAGGCATTCATGCTGGAACCTCCTCACAGCTCAGATGCCCTGAACAACGCCATCTCCCACTCAGGCCGCACTTACGAGA
	Plowei_14					GAATCGTACACCATTGAGATGGGTCCCAAGGGGCCCCAGTGGATGGAGAGTCCTCAGCCTTTTTCTTGCTCCATTGAAGACCCCACAAAACAAACCAAATTCAAAGGTATAAAGACCTACATTTCGTACCGGGTCACGCCGAGCCACACAGGGCGGCCCGTCTACAGACGTTACAAACACTTCGACTGGCTGTACAATCGCTTGCTGCACAAGTTCACTGTGATCTCGGTGCCCCACCTGCCTGAGAAGCAGGCCACTGGGCGCTTTGAGGAGGACTTCATCGAGAAGCGTAAAAGACGGCTGATCCTGTGGATGAACCACATGACCAGCCACCCGGTCCTCTCCCAGTACGAGGGATTCGAACACTTCCTCATGTGTGCCGACGACAAGCAGTGGAAGCTGGGCAAAAGGCGGGCTGAGAAGGACGAGATGATCGGCGCCCACTTCATGCTGACCTTCCAGATTCCCAACGAGCACCAGGACCTCCAGGACGTCGAGGAGAGAGTTGACTCCTTCAAGAACTTTGCGAAAAAAATGGACGACAGCGTCCTGCAGCTCACGCACGTCGCCTCGGAGCTTGTGCGTAAGCACCTCGGAGGMTTCAGGAAGGAGTTCCAGAGACTAGGAAATGCCTTCCAGTCTATCAGCCAGGCATTCATGCTGGAACCTCCTCACAGCTCAGATGCCCTGAACAACGCCATCTCCCACTCAGGCCGCACTTACGAGA
	Plowei_71					GAATCGTACACCATTGAGATGGGTCCCAAGGGGCCCCAGTGGATGGAGAGTCCTCAGCCTTTTTCTTGCTCCATTGAAGACCCCACAAAACAAACCAAATTCAAAGGTATAAAGACCTACATTTCGTACCGGGTCACGCCGAGCCACACAGGGCGGCCCGTCTACAGACGTTACAAACACTTCGACTGGCTGTACAATCGCTTGCTGCACAAGTTCACTGTGATCTCGGTGCCCCACCTGCCTGAGAAGCAGGCCACTGGGCGCTTTGAGGAGGACTTCATCGAGAAGCGTAAAAGACGGCTGATCCTGTGGATGAACCACATGACCAGCCACCCGGTCCTCTCCCAGTACGAGGGATTCGAACACTTCCTCATGTGTGCCGACGACAAGCAGTGGAAGCTGGGCAAAAGGCGGGCTGAGAAGGACGAGATGATCGGCGCCCACTTCATGCTGACCTTCCAGATTCCCAAYGAGCACCAGGACCTCCAGGACGTCGAGGAGAGAGTTGACTCCTTCAAGAACTTTGCGAAAAAAATGGACGACAGCGTCCTGCAGCTCACGCACGTCGCCTCGGAGCTTGTGCGTAAGCACCTCGGAGGATTCAGGAAGGAGTTCCAGAGACTAGGAAATGCCTTCCAGTCTATCAGCCAGGCATTCATGCTGGAACCTCCTCACAGCTCAGATGCCCTGAACAACGCCATCTCCCACTCAGGCCGCACTTACGAGA
	Plowei_104					GAATCGTACACCATTGAGATGGGTCCCAAGGGGCCSCAGTGGATGGAGAGTCCTCAGCCTTTNTCTTGCTCCATTGAAGACCCCACWAAACAAACCAAWTTCAAAGGTATAAAGACCTACATTTCGTACCGGGTCACGCCSAGCCACACWGGGCGGCCSGTYTACMGACGTTACAARCACTTMGACTGGCTGTACAATCGCKTGCTGCACAAGTTCACTGTGATCTCGGTGCCCCACCTGCCTGAGAAGCAGGCCACKGGRCGSTTTGAGGAGGACTTCATCGAGAAGCGTAARAGRMGGCTGATYYTGTGGATGAACCACATGACCAGCCACCCGGTCCTCTCCCAGTACGAGGGATTCGAACACTTCCTCATGTGTGCCGACGACAAGCAGTGGAAGCTGGGCAAAAGGCGGGCTGAGAAGGACGAGATGATCGGCGCCCACTTCATGCTGACCTTCCAGATTCCCAACGAGCACCAGGACCTCCAGGACGTCGAGGAGAGAGTTGACTCCTTCAAGAACTTTGCGAAAAAAATGGACGACAGCGTCCTGCAGCTCACGCACGTCGCCTCGGAGCTTGTGCGYAAGCACCTCGGAGGATTCAGGAAGGAGTTCCAGAGACTAGGAAATGCCTTCCAGTCTATCAGCCAGGCATTCATGCTGGAACCTCCTCACAGCTCAGATGCCCTGAACAACGCCATCTCCCACTCAGGCCGCACTTACGAGA
	Plowei_105					GAATCGTACACCATTGAGATGGGTCCCAAGGGGCCCCAGTGGATGGAGAGTCCTCAGCCTTTTTCTTGCTCCATTGAAGACCCCACAAAACAAACCAAATTCAAAGGTATAAAGACCTACATTTCGTACCGGGTCACGCCGAGCCACACRGGGCGGCCCGTCTACAGACGTTACAAACACTTCGACTGGCTGTACAATCGCTTGCTGCACAAGTTCACTGTGATCTCGGTGCCCCACCTGCCTGAGAAGCAGGCCACTGGGCGCTTTGAGGAGGACTTCATCGAGAAGCGTAAAAGACGGCTGATCCTGTGGATGAACCACATGACCAGCCACCCGGTCCTCTCCCAGTACGAGGGATTCGAACACTTCCTCATGTGTGCCGACGACAAGCAGTGGAAGCTGGGCAAAAGGCGGGCTGAGAAGGACGAGATGATCGGCGCCCACTTCATGCTGACCTTCCAGATTCCCAACGAGCACCAGGACCTCCAGGACGTCGAGGAGAGAGTTGACTCCTTCAAGAACTTTGCGAAAAAAATGGACGACAGCGTCCTGCAGCTCACGCACGTCGCCTCGGAGCTTGTGCGTAAGCACCTCGGAGGATTCAGGAAGGAGTTCCAGAGACTAGGAAATGCCTTCCAGTCTATCAGCCAGGCATTCATGCTGGAACCTCCTCACAGCTCAGATGCACTGAACAACGCCNTCTCCCACTCAGGNNNNNNNNNNNNNN
	Plowei_106					GAATCGTACACCATTGAGATGGGTCCCAAGGGGCCCCAGTGGATGGAGAGTCCTCAGCCTTTTTCTTGCTCCATTGAAGACCCCACAAAACAAACCAAATTCAAAGGTATAAAGACCTACATTTCGTACCGGGTCACGCCGAGCCACACAGGGCGGCCCGTCTACAGACGTTACAAACACTTCGACTGGCTGTACAATCGCTTGCTGCACAAGTTCACTGTGATCTCGGTGCCCCACCTGCCTGAGAAGCAGGCCACTGGGCGCTTTGAGGAGGACTTCATCGAGAAGCGTAAAAGACGGCTGATCCTGTGGATGAACCACATGACCAGCCACCCGGTCCTCTCCCAGTACGAGGGATTCGAACACTTCCTCATGTGTGCCGACGACAAGCAGTGGAAGCTGGGCAAAAGGCGGGCTGAGAAGGACGAGATGATCGGCGCCCACTTCATGCTGACCTTCCAGATTCCCAACGAGCACCAGGACCTCCAGGACGTCGAGGAGAGAGTTGACTCCTTCAAGAACTTTGCGAAAAAAATGGACGACAGCGTCCTGCAGCTCACGCACGTCGCCTCGGAGCTTGTGCGTAAGCACCTCGGAGGATTCAGGAAGGAGTTCCAGAGACTAGGAAATGCCTTCCAGTCTATCAGCCAGGCATTCATGCTGGAACCTCCTCACAGCTCAGATGCCCTGAACAACGCCATCTCCCACTCAGGCCGCACTTACGAGA
	Plowei_107					GAATCGTACACCATTGAGATGGGTCCCAAGGGGCCCCAGTGGATGGAGAGTCCTCAGCCTTTTTCTTGCTCCATTGAAGACCCCACAAAACAAACCAAATTCAAGGGTATAAAGACCTACATTTCGTACCGGGTCACGCCGAGCCACACGGGGCGGCCCGTCTACAGACGTTACAAACACTTCGACTGGCTGTACAATCGCTTGCTGCACAAGTTCACTGTGATCTCGGTGCCCCACCTGCCTGAGAAGCAGGCCACTGGGCGCTTTGAGGAGGACTTCATCGAGAAGCGTAAAAGACGACTGATCCTGTGGATGAACCACATGACCAGCCACCCGGTCCTCTCCCAGTACGAGGGATTCGAACACTTCCTCATGTGTGCCGACGACAAGCAGTGGAAGCTGGGCAAAAGGCGGGCTGAGAAGGACGAGATGATCGGCGCCCACTTCATGCTGACCTTCCAGATTCCCAACGAGCACCAGGACCTCCAGGACGTCGAGGAGAGAGTTGACTCCTTCAAGAACTTTGCGAAGAAAATGGACGACAGCGTCCTGCAGCTCACGCACGTCGCCTCGGAGCTTGTGCGTAAGCATCTCGGAGGATTCAGGAAGGAGTTCCAGAGACTAGGAAATGCCTTCCAGTCTATCAGCCAGGCATTCATGCTGGAACCTCCTCACAGCTCAGATGCCCTGAACAAYGCCATCTCCCACTCAGGCCGCACTTACGAGA
	Plowei_108					GAATCGTACACCATTGAGATGGGTCCCAAGGGGCCCCAGTGGATGGAGAGTCCTCAGCCTTTTTCTTGCTCCATTGAAGACCCCACAAAACAAACCAAATTCAAAGGTATAAAGACCTACATTTCGTACCGGGTCACGCCGAGCCACACGGGGCGGCCCGTCTACAGACGTTACAAACACTTCGACTGGCTGTACAATCGCTTGCTGCACAAGTTCACTGTGATCTCGGTGCCCCACCTGCCTGAGAAGCAGGCCACTGGGCGCTTTGAGGAGGACTTCATCGAGAAGCGTAAAAGACGGCTGATCCTGTGGATGAACCACATGACCAGCCACCCGGTCCTCTCCCAGTACGAGGGATTCGAACACTTCCTCATGTGTGCCGACGACAAGCAGTGGAAGCTGGGCAAAAGGCGGGCTGAGAAGGACGAGATGATCGGCGCCCACTTCATGCTGACCTTCCAGATTCCCAACGAGCACCAGGACCTCCAGGACGTCGAGGAGAGAGTTGACTCCTTCAAGAACTTTGCGAAAAAAATGGACGACAGYGTCCTGCAGCTCACGCACGTCGCCTCGGAGCTTGTGCGTAAGCACCTCGGAGGATTCAGGAAGGAGTTCCAGAGACTAGGAAATGCCTTCCAGTCTATCAGCCAGGCATTCATGCTGGAACCTCCTCACAGCTCAGATGCCCTGAACAACGCCATCTCCCACTCAGGCCGCACTTACGAGA
	Plowei_109					GAATCGTACACCATTGAGATGGGTCCCAAGGGGCCCCAGTGGATGGAGAGTCCTCAGCCTTTTTCTTGCTCCATTGAAGACCCCACAAAACAAACCAAATTCAAAGGTATAAAGACCTACATTTCGTACCGGGTCACGCCGAGCCACACGGGGCGGCCCGTCTACAGACGTTACAAACACTTCGACTGGCTGTACAATCGCTTGCTGCACAAGTTCACTGTGATCTCGGTGCCCCACCTGCCTGAGAAGCAGGCCACTGGGCGCTTTGAGGAGGACTTCATCGAGAAGCGTAAAAGACGGCTGATCCTGTGGATGAACCACATGACCAGCCACCCGGTCCTCTCCCAGTACGAGGGATTCGAACACTTCCTCATGTGTGCCGACGACAAGCAGTGGAAGCTGGGCAAAAGGCGGGCTGAGAAGGACGAGATGATCGGCGCCCACTTCATGCTGACCTTCCAGATTCCCAATGAGCACCAGGACCTCCAGGACGTCGAGGAGAGAGTTGACTCCTTCAAGAACTTTGCGAAAAAAATGGACGACAGCGTCCTGCAGCTCACGCACGTCGCCTCGGAGCTTGTGCGTAAGCACCTSGGAGGATTCAGGAAGGAGTTCCAGAGACTAGGAAATGCCTTCCAGTCTATCAGCCAGGCATTCATGCTGGAACCTCCTCACAGCTCAGATGCCCTGAACAACGCCATCTCCCACTCAGGCCGCACTTACGAGA
	Plowei_113					GAATCGTACWCCATTGAGATGGGTCCCAAGGGGCCCCAGTGGATGGAGAGTCCTCAGCCTTTTTCTTGCTCCATTGAAGACCCCACAAAACAAACCAAATTCAAGGGTATAAAGACCTACATTTCGTACCGGGTCACGCCGAGCCACACGGGGCGGCCCGTCTACAGACGTTACAAACACTTCGACTGGCTGTACAATCGCTTGCTGCACAAGTTCACTGTGATCTCGGTGCCCCACCTGCCTGAGAAGCAGGCCACTGGGCGCTTTGAGGAGGACTTCATCGAGAAGCGTAAAAGACGACTGATCCTGTGGATGAACCACATGACCAGCCACCCGGTCCTCTCCCAGTACGAGGGATTCGAACACTTCCTCATGTGTGCCGACGACAAGCAGTGGAAGCTGGGCAAAAGGCGGGCTGAGAAGGACGAGATGATCGGCGCCCACTTCATGCTGACCTTCCAGATTCCCAACGAGCACCAGGACCTCCAGGACGTCGAGGAGAGAGTTGACTCCTTCAAGAACTTTGCGAAGAAAATGGACGACAGCGTCCTGCAGCTCACGCACGTCGCCTCGGAGCTTGTGCGTAAGCATCTCGGAGGATTCAGGAAGGAGTTCCAGAGACTAGGAAATGCCTTCCAGTCTATCAGCCAGGCATTCATGCTGGAACCTCCTCACAGCTCAGATGCCCTGAACAACGCCATCTCCCACTCAGGCCGCACTTACGAGA
	Plowei_114					GAATCGTACACCATTGAGATGGGTCCCAAGGGGCCCCAGTGGATGGAGAGTCCTCAGCCTTTTTCTTGCTCCATTGAAGACCCCACAAAACAAACCAAATTCAAGGGTATAAAGACCTACATTTCGTACCGGGTCACGCCGAGCCACACGGGGCGGCCCGTCTACAGACGTTACAAACACTTCGACTGGCTGTACAATCGCTTGCTGCACAAGTTCACTGTGATCTCGGTGCCCCACCTGCCTGAGAAGCAGGCCACTGGGCGCTTTGAGGAGGACTTCATCGAGAAGCGTAAAAGACGACTGATCCTGTGGATGAACCACATGACCAGCCACCCGGTCCTCTCCCAGTACGAGGGATTCGAACACTTCCTCATGTGTGCCGACGACAAGCAGTGGAAGCTGGGCAAAAGGCGGGCTGAGAAGGACGAGATGATCGGCGCCCACTTCATGCTGACCTTCCAGATTCCCAACGAGCACCAGGACCTCCAGGACGTCGAGGAGAGAGTTGACTCCTTCAAGAACTTTGCGAAGAAAATGGACGACAGCGTCCTGCAGCTCACGCACGTCGCCTCGGAGCTTGTGCGTAAGCATCTCGGAGGATTCAGGAAGGAGTTCCAGAGACTAGGAAATGCCTTCCAGTCTATCAGCCAGGCATTCATGCTGGAACCTCCTCACAGCTCAGATGCCCTGAACAACGCCATCTCCCACTCAGGCCGCACTTACGAGA
	Plowei_115					GAATCGTACACCATTGAGATGGGTCCCAAGGGGCCCCAGTGGATGGAGAGTCCTCAGCCTTTTTCTTGCTCCATTGAAGACCCCACAAAACAAACCAAATTCAAAGGTATAAAGACCTACATTTCGTACCGGGTCACGCCGAGCCACACGGGGCGGCCCGTCTACAGACGTTACAAACACTTCGACTGGCTGTACAATCGCTTGCTGCACAAGTTCACTGTGATCTCGGTGCCCCACCTGCCTGAGAAGCAGGCCACTGGGCGCTTTGAGGAGGACTTCATCGAGAAGCGTAAAAGACGGCTGATCCTGTGGATGAACCACATGACCAGCCACCCGGTCCTCTCCCAGTACGAGGGATTCGAACACTTCCTCATGTGTGCCGACGACAAGCAGTGGAAGCTGGGCAAAAGGCGGGCTGAGAAGGACGAGATGATCGGCGCCCACTTCATGCTGACCTTCCAGATTCCCAACGAGCACCAGGACCTCCAGGACGTCGAGGAGAGAGTTGACTCCTTCAAGAACTTTGCGAAAAAAATGGACGACAGCGTCCTGCAGCTCACGCACGTCGCCTCGGAGCTTGTGCGTAAGCACCTCGGAGGATTCAGGAAGGAGTTCCAGAGACTAGGAAATGCCTTCCAGTCTATCAGCCAGGCATTCATGCTGGAACCTCCTCACAGCTCAGATGCCCTGAACAACGCCATCTCCCACTCAGGCCGCACTTACGAGA
	Plowei_116					GAATCGTACACCATTGAGATGGGTCCCAAGGGGCCCCAGTGGATGGAGAGTCCTCAGCCTTTTTCTTGCTCCATTGAAGACCCCACAAAACAAACCAAATTCAAAGGTATAAAGACCTACATTTCGTACCGGGTCACGCCGAGCCACACGGGGCGGCCCGTCTACAGACGTTACAAACACTTCGACTGGCTGTACAATCGCTTGCTGCACAAGTTCACTGTGATCTCGGTGCCCCACCTGCCTGAGAAGCAGGCCACTGGGCGCTTTGAGGAGGACTTCATCGAGAAGCGTAAAAGACGGCTGATCCTGTGGATGAACCACATGACCAGCCACCCGGTCCTCTCCCAGTACGAGGGATTCGAACACTTCCTCATGTGYGCCGACGACAAGCAGTGGAAGCTGGGCAAAAGGCGGGCTGAGAAGGACGAGATGATCGGCGCCCACTTCATGCTGACCTTCCAGATTCCCAACGAGCACCAGGACCTCCAGGACGTCGAGGAGAGAGTTGACTCCTTCAAGAACTTTGCGAAAAAAATGGAYGACAGCGTCCTGCAGCTCACGCACGTCGCCTCGGAGCTTGTGCGTAAGCACCTCGGAGGATTCAGGAAGGAGTTCCAGAGACTAGGAAATGCCTTCCAGTCTATCAGCCAGGCATTCATGCTGGAACCTCCTCACAGCTCAGATGCCCTGAACAACGCCATCTCCCACTCAGGCCGCACTTACGAGA
	Plowei_117					GAATCGTACACCATTGAGATGGGTCCCAAGGGGCCCCAGTGGATGGAGAGTCCTCAGCCTTTTTCTTGCTCCATTGAAGACCCCACAAAACAAACCAAATTCAAAGGTATAAAGACCTACATTTCGTACCGGGTCACGCCGAGCCACACGGGGCGGCCCGTCTACAGACGTTACAAACACTTCGACTGGCTGTACAATCGCTTGCTGCACAAGTTCACTGTGATCTCGGTGCCCCACCTGCCTGAGAAGCAGGCCACTGGGCGCTTTGAGGAGGACTTCATCGAGAAGCGTAAAAGACGGCTGATCCTGTGGATGAACCACATGACCAGCCACCCGGTCCTCTCCCAGTACGAGGGATTCGAACACTTCCTCATGTGTGCCGACGACAAGCAGTGGAAGCTGGGCAAAAGGCGGGCTGAGAAGGACGAGATGATCGGCGCCCACTTCATGCTGACCTTCCAGATTCCCAACGAGCACCAGGACCTCCAGGACGTCGAGGAGAGAGTTGACTCCTTCAAGAACTTTGCGAAAAAAATGGACGACAGCGTCCTGCAGCTCACGCACGTCGCCTCGGAGCTTGTGCGTAAGCACCTCGGAGGATTCAGGAAGGAGTTCCAGAGACTAGGAAATGCCTTCCAGTCTATCAGCCAGGCATTCATGCTGGAACCTCCTCACAGCTCAGATGCCCTGAACAACGCCATCTCCCACTCAGGCCGCACTTACGAGA
	Plowei_140					GAATCGTACACCATTGAGATGGGTCCCAAGGGGCCCCAGTGGATGGAGAGTCCTCAGCCTTTTTCTTGCTCCATTGAAGACCCCACAAAACAAACCAAATTCAAAGGTATAAAGACCTACATTTCGTACCGGGTCACGCCGAGCCACACGGGGCGGCCCGTCTACAGACGTTACAAACACTTCGACTGGCTGTACAATCGCTTGCTGCACAAGTTCACTGTGATCTCGGTGCCCCACCTGCCTGAGAAGCAGGCCACTGGGCGCTTTGAGGAGGACTTCATCGAGAAGCGTAAAAGACGGCTGATCCTGTGGATGAACCACATGACCAGCCACCCGGTCCTCTCCCAGTACGAGGGATTCGAACACTTCCTCATGTGTGCCGACGACAAGCAGTGGAAGCTGGGCAAAAGGCGGGCTGAGAAGGACGAGATGATCGGCGCCCACTTCATGCTGACCTTCCAGATTCCCAACGAGCACCAGGACCTCCAGGACGTCGAGGAGAGAGTTGACTCCTTCAAGAACTTTGCGAARAAAATGGACGACAGCGTCCTGCAGCTCACGCACGTCGCCTCGGAGCTCGTGCGTAAGCACCTCGGAGGATTCAGGAAGGAGTTCCAGAGACTAGGAAATGCCTTCCAGTCTATCAGCCAGGCATTCATGCTGGAACCTCCTCACAGCTCAGATGCCCTGAACAACGCCATCTCCCACTCAGGCCGCACTTACGAGA
	Plowei_155					GAATCGTACACCATTGAGATGGGTCCCAAGGGGCCCCAGTGGATGGAGAGTCCTCAGCCTTTTTCTTGCTCCATTGAAGACCCCACAAAACAAACCAAATTCAAAGGTATAAAGACCTACATTTCGTACCGGGTCACGCCGAGCCACACGGGGCGGCCCGTCTACAGACGTTACAAACACTTCGACTGGCTGTACAATCGCTTGCTGCACAAGTTCACTGTGATCTCGGTGCCCCACCTGCCTGAGAAGCAGGCCACTGGGCGCTTTGAGGAGGACTTCATCGAGAAGCGTAAAAGACGGCTGATCCTGTGGATGAACCACATGACCAGCCACCCGGTCCTCTCCCAGTACGAGGGATTCGAACACTTCCTCATGTGTGCCGACGACAAGCAGTGGAAGCTGGGCAAAAGGCGGGCTGAGAAGGACGAGATGATCGGCGCCCACTTCATGCTGACCTTCCAGATTCCCAACGAGCACCAGGACCTCCAGGACGTCGAGGAGAGAGTTGACTCCTTCAAGAACTTTGCGAAGAAAATGGACGACAGCGTCCTGCAGCTCACGCACGTCGCCTCGGAGCTCGTGCGTAAGCACCTCGGAGGATTCAGGAAGGAGTTCCAGAGACTAGGAAATGCCTTCCAGTCTATCAGCCAGGCATTCATGCTGGAACCTCCTCACAGCTCAGATGCCCTGAACAACGCCATCTCCCACTCAGGCCGCACTTACGAGA
	Plowei_156					GAATCGTACACCATTGAGATGGGTCCCAAGGGGCCCCAGTGGATGGAGAGTCCTCAGCCTTTTTCTTGCTCCATTGAAGACCCCACAAAACAAACCAAATTCAAAGGTATAAAGACCTACATTTCGTACCGGGTCACGCCGAGCCACACGGGGCGGCCCGTCTACAGACGTTACAAACACTTCGACTGGCTGTACAATCGCTTGCTGCACAAGTTCACTGTGATCTCGGTGCCCCATCTGCCTGAGAAGCAGGCCACTGGGCGCTTTGAGGAGGACTTCATCGAGAAGCGTAAAAGACGRCTGATCCTGTGGATGAACCACATGACCAGCCACCCGGTCCTCTCCCAGTACGAGGGATTCGAACACTTCCTCATGTGTGCCGACGACAAGCAGTGGAAGCTGGGCAAAAGGCGGGCTGAGAAGGACGAGATGATCGGCGCCCACTTCATGCTGACCTTCCAGATTCCCAACGAGCACCAGGACCTCCAGGACGTCGAGGAGAGAGTTGACTCCTTCAAGAACTTTGCGAAGAAAATGGACGACAGCGTCCTGCAGCTCACGCACGTCGCCTCGGAGCTCGTGCGTAAGCACCTCGGAGGATTCAGGAAGGAGTTCCAGAGACTAGGAAATGCCTTCCAGTCTATCAGCCAGGCATTCATGCTGGAACCTCCTCACAGCTCAGATGCCCTGAACAACGCCNTCTCCCACTCAGGCCGCACTTACGAGA
	Plowei_157					GAATCGTACACCATTGAGATGGGTCCCAAGGGGCCCCAGTGGATGGAGAGTCCTCAGCCTTTTTCTTGCTCCATTGAAGACCCCACAAAACAAACCAAATTCAAAGGTATAAAGACCTACATTTCGTACCGGGTCACGCCGAGCCACACGGGGCGGCCCGTCTACAGACGTTACAAACACTTCGACTGGCTGTACAATCGCTTGCTGCACAAGTTCACTGTGATCTCGGTGCCCCACCTGCCTGAGAAGCAGGCCACTGGGCGCTTTGAGGAGGACTTCATCGAGAAGCGTAAAAGACGACTGATCCTGTGGATGAACCACATGACCAGCCACCCGGTCCTCTCCCAGTACGAGGGATTCGAACACTTCCTCATGTGTGCCGACGACAAGCAGTGGAAGCTGGGCAAAAGGCGGGCTGAGAAGGACGAGATGATCGGCGCCCACTTCATGCTGACCTTCCAGATTCCCAACGAGCACCAGGACCTCCAGGACGTCGAGGAGAGAGTTGACTCCTTCAAGAACTTTGCGAAGAAAATGGACGACAGCGTCCTGCAGCTCACGCACGTCGCCTCGGAGCTCGTGCGTAAGCACCTCGGAGGATTCAGGAAGGAGTTCCAGAGACTAGGAAATGCCTTCCAGTCTATCAGCCAGGCATTCATGCTGGAACCTCCTCACAGCTCAGATGCCCTGAACAACGCCNTCTCCCACTCAGGCCGCACTTACGAGA
	Pnobilis_112				GAATCGTACACCATTGAGATGGGTCCCAAGGGGCCCCAGTGGATGGAGAGCCCTCAGCCTTTTTCTTGCTCCATTGAAGACCCCACAAAACAAACCAAATTCAAGGGTATAAAGACCTACATTTCGTACCGGGTCACGCCGAGCCACACGGGGCGGCCCGTCTACAGACGTTACAAACACTTCGACTGGCTGTACAATCGCTTGCTGCACAAGTTCACTGTGATCTCGGTGCCCCACCTGCCTGAGAAGCAGGCCACTGGGCGCTTTGAGGAGGACTTCATCGAGAAGCGTAAAAGACGACTGATCCTGTGGATGAACCACATGACCAGCCACCCGGTCCTCTCCCAGTATGAGGGATTCGAACACTTCCTCATGTGTGCCGACGACAAGCAGTGGAAGCTGGGCAAAAGGCGGGCTGAGAAGGATGAGATGATCGGCGCCCACTTCATGCTGACCTTCCAGATTCCCAACGAGCACCAGGACCTCCAGGACGTCGAGGAGAGAGTTGACTCCTTCAAGAACTTTGCGAAGAAAATGGACGACAGTGTCCTGCAGCTCACGCACGTCGCCTCGGAGCTTGTGCGTAAGCACCTCGGAGGATTCAGGAAGGAGTTCCAGAGACTAGGAAATGCCTTCCAGTCTATCAGCCAGGCATTCATGCTGGAACCTCCTCACAGCTCAGATGCCCTGAACAACGCCATCTCCCACTCAGGCCGCACTTACGAGA
	Pnobilis_141				GAATCGTACACCATTGAGATGGGTCCCAAGGGGCCCCAGTGGATGGAGAGCCCTCAGCCTTTTTCTTGCTCCATTGAAGACCCCACAAAACAAACCAAATTCAAGGGTATAAAGACCTACATTTCGTACCGGGTCACGCCGAGCCACACGGGGCGGCCCGTCTACAGACGTTACAAACACTTCGACTGGCTGTACAATCGCTTGCTGCACAAGTTCACTGTGATCTCGGTGCCCCACCTGCCTGAGAAGCAGGCCACTGGGCGCTTTGAGGAGGACTTCATCGAGAAGCGTAAAAGACGACTGATCCTGTGGATGAACCACATGACCAGCCACCCGGTCCTCTCCCAGTATGAGGGATTCGAACACTTCCTCATGTGTGCCGACGACAAGCAGTGGAAGCTGGGCAAAAGGCGGGCTGAGAAGGAYGAGATGATCGGCGCCCACTTCATGCTGACCTTCCAGATTCCCAACGAGCACCAGGACCTCCAGGACGTCGAGGAGAGAGTTGACTCCTTCAAGAACTTTGCGAAGAAAATGGACGACAGTGTCCTGCAGCTCACGCACGTCGCCTCGGAGCTTGTGCGTAAGCACCTCGGAGGATTCAGGAAGGAGTTCCAGAGACTAGGAAATGCCTTCCAGTCTATCAGCCAGGCATTCATGCTGGAACCTCCTCACAGCTCAGATGCCCTGAACAACGCCATCTCCCACTCAGGCCGCACTTACGAGA
	Pnobilis_142				GAATCGTACWCCATTGAGATGGGTCCCAAGGGGCCCCAGTGGATGGAGAGCCCTCAGCCTTTTTCTTGCTCCATTGAAGACCCCACAAAACAAACCAAATTCAAGGGTATAAAGACCTACATTTCGTACCGGGTCACGCCGAGCCACACGGGGCGGCCCGTCTACAGACGTTACAAACACTTCGACTGGCTGTACAATCGCTTGCTGCACAAGTTCACTGTGATCTCGGTGCCCCACCTGCCTGAGAAGCAGGCCACTGGGCGCTTTGAGGAGGACTTCATCGAGAAGCGTAAAAGACGACTGATCCTGTGGATGAACCACATGACCAGCCACCCGGTCCTCTCCCAGTATGAGGGATTCGAACACTTCCTCATGTGTGCCGACGACAAGCAGTGGAAGCTGGGCAAAAGGCGGGCTGAGAAGGAYGAGATGATCGGCGCCCACTTCATGCTGACCTTCCAGATTCCCAACGAGCACCAGGACCTCCAGGACGTCGAGGAGAGAGTTGACTCCTTCAAGAACTTTGCGAAGAAAATGGACGACAGTGTCCTGCAGCTCACGCACGTCGCCTCGGAGCTTGTGCGTAAGCACCTCGGAGGATTCAGGAAGGAGTTCCAGAGACTAGGAAATGCCTTCCAGTCTATCAGCCAGGCATTCATGCTGGAACCTCCTCACAGCTCAGATGCCCTGAACAACGCCATCTCCCACTCAGGCCGCACTTACGAGA
	Pnobilis_143				GAATCGTACWCCATTGAGATGGGTCCCAAGGGGCCCCAGTGGATGGAGAGCCCTCAGCCTTTTTCTTGCTCCATTGAAGACCCCACAAAACAAACCAAATTCAAGGGTATAAAGACCTACATTTCGTACCGGGTCACGCCGAGCCACACGGGGCGGCCCGTCTACAGACGTTACAAACACTTCGACTGGCTGTACAATCGCTTGCTGCACAAGTTCACTGTGATCTCGGTGCCCCACCTGCCTGAGAAGCAGGCCACTGGGCGCTTTGAGGAGGACTTCATCGAGAAGCGTAAAAGACGACTGATCCTGTGGATGAACCACATGACCAGCCACCCGGTCCTCTCCCAGTATGAGGGATTCGAACACTTCCTCATGTGTGCCGACGACAAGCAGTGGAAGCTGGGCAAAAGGCGGGCTGAGAAGGATGAGATGATCGGCGCCCACTTCATGCTGACCTTCCAGATTCCCAACGAGCACCAGGACCTCCAGGACGTCGAGGAGAGAGTTGACTCCTTCAAGAACTTTGCGAAGAAAATGGACGACAGTGTCCTGCAGCTCACGCACGTCGCCTCGGAGCTTGTGCGTAAGCACCTCGGAGGATTCAGGAAGGAGTTCCAGAGACTAGGAAATGCCTTCCAGTCTATCAGCCAGGCATTCATGCTGGAACCTCCTCACAGCTCAGATGCCCTGAACAACGCCATCTCCCACTCAGGCCGCACTTACGAGA
	Psp_121						GAATCGTACWCCATTGAGATGGGTCCCAAGGGGCCCCAGTGGATGGAGAGTCCTCAGCCTTTTTCTTGCTCCATTGAAGACCCCACAAAACAAACCAAATTCAAGGGTATAAAGACCTACATTTCGTACCGGGTCACGCCGAGCCACACGGGGCGGCCCGTCTACAGACGTTACAAACACTTCGACTGGCTGTACAATCGCTTGCTGCACAAGTTCACTGTGATCTCGGTGCCCCACCTGCCTGAGAAGCAGGCCACTGGGCGCTTTGAGGAGGACTTCATCGAGAAGCGTAAAAGACGACTGATCCTGTGGATGAACCACATGACCAGCCACCCGGTCCTCTCCCAGTACGAGGGATTCGAACACTTCCTCATGTGTGCCGACGACAAGCAGTGGAAGCTGGGCAAAAGGCGGGCTGAGAAGGATGAGATGATCGGCGCCCACTTCATGCTGACCTTCCAGATTCCCAACGAGCACCAGGACCTCCAGGACGTCGAGGAGAGAGTTGACTCCTTCAAGAACTTTGCGAAGAAAATGGACGACAGCGTCCTGCAGCTCACGCACGTCGCCTCGGAGCTTGTGCGTAAGCATCTCGGAGGATTCAGGAAGGAGTTCCAGAGACTAGGAAACGCCTTCCAGTCTATCAGCCAGGCATTCATGCTGGAACCTCCTCACAGCTCAGATGCCCTGAACAACGCCATCTCCCACTCAGGCCGCACTTACGAGA
	Psp_122						GAATCGTACWCCATTGAGATGGGTCCCAAGGGGCCCCAGTGGATGGAGAGTCCTCAGCCTTTTTCTTGCTCCATTGAAGACCCCACAAAACAAACCAAATTCAAGGGTATAAAGACCTACATTTCSTACCGGGTCACGCCGAGCCACACGGGGCGGCCCGTCTACAGACGTTACAAACACTTCGACTGGCTGTACAATCGCTTGCTGCACAAGTTCACTGTGATCTCGGTGCCCCACCTGCCTGAGAAGCAGGCCACTGGGCGCTTTGAGGAGGACTTCATCGAGAAGCGTAAAAGACGACTGATCCTGTGGATGAACCACATGACCAGCCACCCGGTCCTCTCCCAGTACGAGGGATTCGAACACTTCCTCATGTGTGCCGACGACAAGCAGTGGAAGCTGGGCAAAAGGCGGGCTGAGAAGGACGAGATGATCGGCGCCCACTTCATGCTGACCTTCCAGATTCCCAACGAGCACCAGGACCTCCAGGACGTCGAGGAGAGAGTTGACTCCTTCAAGAACTTTGCGAAGAAAATGGACGACAGCGTCCTGCAGCTCACGCACGTCGCCTCGGAGCTTGTGCGTAAGCACCTCGGAGGATTCAGGAAGGAGTTCCAGAGACTAGGAAATGCCTTCCAGTCTATCAGCCAGGCATTCATGCTGGAGCCTCCTCACAGCTCAGATGCCCTGAACAACGCCATCTCCCACTCAGGCCGCACTTACGAGA
	Psp_123						NNNNNNNNNNCCATTGAGATGGGTCCCAAGGGGCCCCAGTGGATGGAGAGTCCTCAGCCTTTTTCTTGCTCCATTGAAGACCCCACAAAACAAACCAAATTCAAGGGTATAAAGACCTACATTTCGTACCGGGTCACGCCGAGCCACACGGGGCGGCCCGTCTACAGACGTTACAAACACTTCGACTGGCTGTACAATCGCTTGCTGCACAAGTTCACTGTGATCTCGGTGCCCCACCTGCCTGAGAAGCAGGCCACTGGGCGCTTTGAGGAGGACTTCATCGAGAAGCGTAAAAGACGACTGATCCTGTGGATGAACCACATGACCAGCCACCCGGTCCTCTCCCAGTACGAGGGATTCGAACACTTCCTCATGTGTGCCGACGACAAGCAGTGGAAGCTGGGCAAAAGGCGGGCTGAGAAGGATGAGATGATCGGCGCCCACTTCATGCTGACCTTCCAGATTCCCAACGAGCACCAGGACCTCCAGGACGTCGAGGAGAGAGTTGACTCCTTCAAGAACTTTGCGAAGAAAATGGAYGACAGCGTCCTGCAGCTCACGCACGTCGCCTCGGAGCTTGTGCGTAAGCATCTCGGAGGATTCAGGAAGGAGTTCCAGAGACTAGGAAACGCCTTCCAGTCTATCAGCCAGGCATTCATGCTGGAACCTCCTCACAGCTCAGATGCCCTGAACAACGCCATCTCCCACTCAGGCCGCACTTACGAGA
	Psp_124						GAATCGTACWCCATTGAGATGGGTCCCAAGGGGCCCCAGTGGATGGAGAGTCCTCAGCCTTTTTCTTGCTCCATTGAAGACCCCACAAAACAAACCAAATTCAAGGGTATAAAGACCTACATTTCGTACCGGGTCACGCCGAGCCACACGGGGCGGCCCGTCTACAGACGTTACAAACACTTCGACTGGCTGTACAATCGCTTGCTGCACAAGTTCACTGTGATCTCGGTGCCCCACCTGCCTGAGAAGCAGGCCACTGGGCGCTTTGAGGAGGACTTCATCGAGAAGCGTAAAAGACGACTGATCCTGTGGATGAACCACATGACCAGCCACCCGGTCCTCTCCCAGTACGAGGGATTCGAACACTTCCTCATGTGTGCCGACGACAAGCAGTGGAAGCTGGGCAAAAGGCGGGCTGAGAAGGACGAGATGATCGGCGCCCACTTCATGCTGACCTTCCAGATTCCCAACGAGCACCAGGACCTCCAGGACGTCGAGGAGAGAGTTGACTCCTTCAAGAACTTTGCGAAGAAAATGGACGACAGCGTCCTGCAGCTCACGCACGTCGCCTCGGAGCTTGTGCGTAAGCACCTCGGAGGATTCAGGAAGGAGTTCCAGAGACTAGGAAATGCCTTCCAGTCTATCAGCCAGGCATTCATGCTGGAGCCTCCTCACAGCTCAGATGCCCTGAACAACGCCATCTCCCACTCAGGCCGCACTTACGAGA
	Psp_125						GAATCGTACWCCATTGAGATGGGTCCCAAGGGGCCCCAGTGGATGGAGAGTCCTCAGCCTTTTTCTTGCTCCATTGAAGACCCCACAAAACAAACCAAATTCAAGGGTATAAAGACCTACATTTCSTACCGGGTCACGCCGAGCCACACGGGGCGGCCCGTCTACAGACGTTACAAACACTTCGACTGGCTGTACAATCGCTTGCTGCACAAGTTCACTGTGATCTCGGTGCCCCACCTGCCTGAGAAGCAGGCCACTGGGCGCTTTGAGGAGGACTTCATCGAGAAGCGTAAAAGACGACTGATCCTGTGGATGAACCACATGACCAGCCACCCGGTCCTCTCCCAGTACGAGGGATTCGAACACTTCCTCATGTGTGCCGACGACAAGCAGTGGAAGCTGGGCAAAAGGCGGGCTGAGAAGGACGAGATGATCGGCGCCCACTTCATGCTGACCTTCCAGATTCCCAACGAGCACCAGGACCTCCAGGACGTCGAGGAGAGAGTTGACTCCTTCAAGAACTTTGCGAAGAAAATGGACGACAGCGTCCTGCAGCTCACGCACGTCGCCTCGGAGCTTGTGCGTAAGCACCTCGGAGGATTCAGGAAGGAGTTCCAGAGACTAGGAAATGCCTTCCAGTCTATCAGCCAGGCATTCATGCTGGAGCCTCCTCACAGCTCAGATGCCCTGAACAACGCCATCTCCCACTCAGGCCGCACTTACGAGA


	[16S 5'end. 29 May 2018. automatic option in MAFFT. 606 bp]

	Bathypterois_atricolor		NNNNNNNNNNNNNNNNNNNNNNNNNNNNNNNNNNNNNNNNNNNNNNNNNNNNNNNNNNNNNNNNNNNNNNNNNNNNNNNNNNNNNNNNNNNNNNNNNNNNNNNNNNNNNNNNNNNNNNNNNNNNNNNNNNNNNNNNNNNNNNNNNNNNNNNNNNNNNNNNNNNNNNNNNNNNNNNNNNNNNNNNNNNNNNNNNNNNNNNNNNNNNNNNNNNNNNNNNNNNNNNNNNNNNNNNNNNNNNNNNNNNNNNNNNNNNNNNNNNNNNNNNNNNNNNNNNNNNNNNNNNNNNNNNNNNNNNNNNNNNNNNNNNNNNNNNNNNNNNNNNNNNNNNNNNNNNNNNNNNNNNNNNNNNNNNNNNNNNNNNNNNNNNNNNNNNNNNNNNNNNNNNNNNNNNNNNNNNNNNNNNNNNNNNNNNNNNNNNNNNNNNNNNNNNNNNNNNNNNNNNNNNNNNNNNNNNNNNNNNNNNNNNNNNNNNNNNNNNNNNNNNNNNNNNNNNNNNNNNNNNNNNNNNNNNNNNNNNNNNNNNNNNNNNNNNNNNNNNNNNNNNNNNNNNNNNNNNNNNNNNNNNNNNNNNNNNNNNNNNNNNNNNNNNNNNNNNNNNNNNNNNNN
	Neoscopelus_microchir		NNNNNNNNNNNNNNNNNNNNNNNNNNNNNNNNNNNNNNNNNNNNNNNNNNNNNNNNNNNNNNNNNNNNNNNNNNNNNNNACAAACCATTTTTCCCCCCTAGTACTGGGCGATAGAAAAGGGCCTA-CGGAGCTACAGAGA-AAGTACCGCAAGGGAAAGCTGAAAGAGAAATGAAACAACTACC----CCAAGCCAAATAAAGCAGAGACCACCACTCGTACCTTTTGCATCATGACTTAGCTAGTATA--TCTGAGCAAAGAGA-CCTTTAGTACAGACCCCCGAAACT-AGACGAGCTACTTCAAGACAGCCTATG----TTGGGCGAACCCGTCTCTGTGGCAAAAGAGTGGAAAGAGCTTCAAGTAGAGGTGACAAACCTATCGAGCCTAGTTATAGCTGGTTGCCTGGGAAATGGATAGAAGTTCAGCCTCCCGATAACCCTCAGTCCCGTAAATACTATTTAACCCAGACCACA----------GGATCACTCGAGAGAGTTAGTCGAAGAGGGTACAGCCCCTTCGAAAAAGGACACAACCTCCCAGGGAGATAAAAGATCATACTTCACTTAAAGGAAGCCTGTTCAAGTGGGCCTAA
	Percopsis_omiscomaycus		NAGCCTAAAAACTAGCCCGCCCACCACAAATAATAAAACTTTATTAAACCCCCCCCCCCACAGGAATTAAAAGCAATAAACAAATCATTTATCCACCCCAGTAT-GGGAGACAGAAAAGGAGCAA--GGAGCAATAGACA-AAGTACCGCAAGGGAAAGCTGAAAGAGAAATGAAAAAACTCAT----TTAAGCCAATGAAAGCAGAGACTAAAACTCGTACCTTTTGCATCATGATTTAGCCAGAAGC-CCCCAAGCAAAGTGA-CCTGTAGTTTGGACCCCCGAAACTGAAGCGAGCTACTCCAAGATAGCCTGTAATT-TAGGGCAAACCCGTCTCTGTGGCAAAAGAGTGGAAAAATCTTCAAGTAGAGGTGACAAACCTACCGAGCTCAGTTATANNNNNNNNNNNNNNNNNNNNNNNNNNNNNNNNNNNNNNNNNNNNNNNNNNNNNNNNNNNNNNNNNNNNNNNNNNNNNNNN----------NNNNNNNNNNNNNNNNNNNNNNNNNNNNNNNNNNNNNNNNNNNNNNNNNNNNNNNNNNNNNNNNNNNNNNNNNNNNNNNNNNNNNNNNNNNNNNNNNNNNNNNNNNNNNNNNNNNN
	Aphredoderus_sayanus		NAACCTAAAAGCTAGCCCGCCC------ATAACATAATAATCAAATATTACTAACCCAAAAGAAAACTAAACCTATAAAATAAACCATTCTACCACCACAGTAT-GGGAGACAAAAAAGGACCTC--GGAGCAATAGACA-AAGTACCGCAAGGGAAAGCTGAAAAAGAAGTGAAACAACTCAT----ACAAGCATAAAAAAGCAGAGACTACACCTCGTACCTTTTGCATCATGAATTAACAAGAAAA-CCTCAAGCAAAGCGA-CCTAAAGTTTGAGACCCCGAAACTGAAGCGAGCTACTCCAAGACAGCCTTATA---TAGGGCACACCCGTCTCTGTGGCAAAAGAGTGGGAAGATCTTTAAGTAGAGGTGACAAACCTACCGAGCTCAGTTATANNNNNNNNNNNNNNNNNNNNNNNNNNNNNNNNNNNNNNNNNNNNNNNNNNNNNNNNNNNNNNNNNNNNNNNNNNNNNNNN----------NNNNNNNNNNNNNNNNNNNNNNNNNNNNNNNNNNNNNNNNNNNNNNNNNNNNNNNNNNNNNNNNNNNNNNNNNNNNNNNNNNNNNNNNNNNNNNNNNNNNNNNNNNNNNNNNNNNN
	Chologaster_cornuta			NAGCCTACAAGCTAGCTCACCC---------ACCATTCTAACAACAAATTAATAACCCCTAATAAATTAAACCCCTCAAACAAACCATTTTTCCGCCTAAGTAC-GGGAGACAGAAAAGGAACAA--GAAGCAACAGATA-AAGTACCGCAAGGGAAAACTGAAAGAGAAATGAAACAAACCCC----GCAAGCCTCAAATAGCAGAGACACATCCTCGTACCTTTTGCATCATGATTTAACAAGAAAG-CCTCAAGCAAAGAGC-CCCACAGTTTGAAACCCCGAAACT-ACGCGAGCTACTTCAAGACAGCCTACCCC--CAGGGCCAACCCTTCTCTGTAGCAAAAGAGTGGGAAGATCTTCAAGTAGAGGTGACAAGCCTACCGAGCCTAGTTATANNNNNNNNNNNNNNNNNNNNNNNNNNNNNNNNNNNNNNNNNNNNNNNNNNNNNNNNNNNNNNNNNNNNNNNNNNNNNNNN----------NNNNNNNNNNNNNNNNNNNNNNNNNNNNNNNNNNNNNNNNNNNNNNNNNNNNNNNNNNNNNNNNNNNNNNNNNNNNNNNNNNNNNNNNNNNNNNNNNNNNNNNNNNNNNNNNNNNN
	Coryphaenoides_rupestris	NCACCTAACAGCTAGCCTAAAT-------------AAATAAAACTGATATTACAAGACTAAAAACTTATAATACATTAAATAAACCATTTTAAGCCCTCAGTAT-GAGAGACAAAAAAGGGCATA--AGAGCTATAGATA-GAGTACCGCAAGGGAAAACTGAAAAAGAAATGAAATAAACTAT----TTAAGTATCAAACAGCAGAGTTAACCTCTCGTACCTTTTGCATCATGATTTAGTAAGTAAA-ATACAAGCAAAGAGC-CCTTTAGTTTGTAACCCCGAAACT-ATGCGAGCTACTTCAAGACAGCCTAT-----AAGGACAAACCCGTCTCTGTGGCAAAAGAGTGGGGAGAGCTTTAAGTAGAGGTGACAAACCTATCGAGCATAGTAATANNNNNNNNNNNNNNNNNNNNNNNNNNNNNNNNNNNNNNNNNNNNNNNNNNNNNNNNNNNNNNNNNNNNNNNNNNNNNNNN----------NNNNNNNNNNNNNNNNNNNNNNNNNNNNNNNNNNNNNNNNNNNNNNNNNNNNNNNNNNNNNNNNNNNNNNNNNNNNNNNNNNNNNNNNNNNNNNNNNNNNNNNNNNNNNNNNNNNN
	Gadus_morhua				NTGCCTAACAGCTAGCCTCAAA----------AATAAAAATTTTACTATTATGGACCTAAAAACTCATAATAAACTTAAACAAATCATTTTACCCCCTGAGTAC-GGGCGACAGAAAAGGAGAAA--AGAGCAACAGATA-AAGTACCGCAAGGGAACGCTGAAAAAGAAATGAAATAAACCAT----TTAAGCACCAAGCAGCAGAGTTTTCTACTCGTACCTTTTGCATCATGATTTAGCAAGAAAA-CTACAAGCAAAGAGC-CCTTTAGTTTGTAACCCCGAAACT-GAGCGAGCTACTCCAAGACAGCCTATA----AAGGGCAAACCCGTCTCTGTGGCAAAAGAGTGGGAAGAGCTTTGAGTAGAGGTGACAAACCTACCGAGCCCAGTTATANNNNNNNNNNNNNNNNNNNNNNNNNNNNNNNNNNNNNNNNNNNNNNNNNNNNNNNNNNNNNNNNNNNNNNNNNNNNNNNN----------NNNNNNNNNNNNNNNNNNNNNNNNNNNNNNNNNNNNNNNNNNNNNNNNNNNNNNNNNNNNNNNNNNNNNNNNNNNNNNNNNNNNNNNNNNNNNNNNNNNNNNNNNNNNNNNNNNNN
	Stylephorus_chordatus		CTGCCTTAAAGCTAGCCTCAAC-------------AATCAAGACCTTTTATTAAGATCCTAATAACTTAAATAAACTTAACCAAACCATTTTCACTCCGAGTAT-AGGTGATAGAAACGAAAA---AAGAGCAATAGATA-TAGTACCGCAAGGGAACACTGAAAAAGAAATGAAACAACCCAT----TAAAGCTTAAAACAGCAGAGCTAATCCCTCGTACCTTTTGCATCATGATTTAGCAAGCAAACTCTCAGGCAAAGAGCTCTTTTAGTCTGACACCCCGAAACT-GAGCGAGCTACTCCAAGACAGCCTATAT---TAGGGCAAACCCGTCCCTGTGGCAAAAGGGTGGGAAGAGCTTTGAGTAGAGGTGATAAACCTACCGAGCCCAGTTATANNNNNNNNNNNNNNNNNNNNNNNNNNNNNNNNNNNNNNNNNNNNNNNNNNNNNNNNNNNNNNNNNNNNNNNNNNNNNNNN----------NNNNNNNNNNNNNNNNNNNNNNNNNNNNNNNNNNNNNNNNNNNNNNNNNNNNNNNNNNNNNNNNNNNNNNNNNNNNNNNNNNNNNNNNNNNNNNNNNNNNNNNNNNNNNNNNNNNN
	Gbra_75						NCGCCCAACTGCTAGCCCAAAA------CCATTTATAAAACCAAAATATTATTAACATTAAATAACCTAAAATCCCCCAACAAACCATTTTACCCCTCAAGTAA-AGGCGATAGAAAAAGGACTAACGGAGCAATAGAAA-AAGTACCGCAAGGGAAAGCTGAAAAAGAAATGAAACAAATCAA----ATAAGCCTGATAAAGCAGAGATTACACCTCGTACCTTTTGCATCATGATTTAGCAAGTAAA-GCCCAAGCAAAGAGT-CCTGTAGTTTGAGACCCCGAAACT-AAGCGAGCTACTCCAAGACAGCCCAAA----TAGAGCAAACCCGTCCCTGTGGCAAAAGGGTGGGAAGAGCTTTGAGTAGAGGTGACAAACCTACCGAGCATAGTTATANNNNNNNNNNNNNNNNNNNNNNNNNNNNNNNNNNNNNNNNNNNNNNNNNNNNNNNNNNNNNNNNNNNNNNNNNNNNNNNN----------NNNNNNNNNNNNNNNNNNNNNNNNNNNNNNNNNNNNNNNNNNNNNNNNNNNNNNNNNNNNNNNNNNNNNNNNNNNNNNNNNNNNNNNNNNNNNNNNNNNNNNNNNNNNNNNNNNNN
	Oatl_98						NCGCCCAATTGCTAGCTCAAAA-----GACATTTTTAAAAGTTCAATACTACTAACAATAAATGACCTAAAAACCCAAAACAAACCATTTTCCCCCCTAAGTAA-AGGCGATAGAAAAGGGACCA--GGAGCTATAGACA-AAGTACCGCAAGGGAACGCTGAAAAAGAAATGAAACAAATCAA----ATAAGCCTAATATAGCAGAGACTCCAACTCGTACCTTTTGCATCATGATTTAGCAAGTAAG-ACCCAAGCAAAGAGC-CCTATAGTTTGGACCCCCGAAACT-AAGCGAGCTACTCCAAGACAGCCCAAT----TGGGGCAAACCCGTCCCTGTGGCAAAAGGGTGGGAAGAGCTTTGAGTAGAGGTGACAGACCTACCGAGCATAGTTATANNNNNNNNNNNNNNNNNNNNNNNNNNNNNNNNNNNNNNNNNNNNNNNNNNNNNNNNNNNNNNNNNNNNNNNNNNNNNNNN----------NNNNNNNNNNNNNNNNNNNNNNNNNNNNNNNNNNNNNNNNNNNNNNNNNNNNNNNNNNNNNNNNNNNNNNNNNNNNNNNNNNNNNNNNNNNNNNNNNNNNNNNNNNNNNNNNNNNN
	Znjap_89					NCACCCAGTTGCTAGCCCATCA-----AATGTTTTTTAAAATTAAATATTTTTAATAACAAATAAACTAAAACCATTCAACAAACCATTTTTCCCCCTAAGTAACAGGTGATAGAAAAGGGACCATAAGAGCAATAGACA-AAGTACCGCAAGGGAACCCTGAAAAAGAAATGAAACAAATCAACAGTTCAAGCACCCAATAGCAGAGACCCCCTCTCGTACCTTTTGCATCATGATTTAGCAAGTAAA-CCCCAAGCAAAGAGC-CCTGTAGTTTGAGACCCCGAAACTAAAGCGAGCTACTCCAAGACAGCCCAAT----AAGGGCAAACCCGTCCCTGTGGCAAAAGGGTGGGAAGAGCTTCGAGTAGGGGTGATAAACCTACCGAGCATAGTTATANNNNNNNNNNNNNNNNNNNNNNNNNNNNNNNNNNNNNNNNNNNNNNNNNNNNNNNNNNNNNNNNNNNNNNNNNNNNNNNN----------NNNNNNNNNNNNNNNNNNNNNNNNNNNNNNNNNNNNNNNNNNNNNNNNNNNNNNNNNNNNNNNNNNNNNNNNNNNNNNNNNNNNNNNNNNNNNNNNNNNNNNNNNNNNNNNNNNNN
	Lampris_guttatus			NNNNNNNNNNNNNNNNNNNNNNNNNNNNNNNNNNNNNNNNNNNNNNNNNNNNNNNNNNNNNNNNNNNNNNNNAGAGTAAACAAACCATTTTTCCCCTTAAGTAT-GGGAGACAGAAATAGGAACA--GAAGCAATAGAGACCAGTACCGCAAGGGAAAGTTGAAAGAGATATGAAA-AAGCCAT----TCAAGCAAAGAGCAGCAGAGCTATCCCCTCGTACCTCTTGCATCATGATCTAGCCAGTCAT-ACTCAGGCAAAGTGA-CCTTTAGTCTGATTTCCCGAAACT-AGACGAGCTACTTCAAGACAGCCTAAT----AAGGGCTAACCCGTCCCTGTGGCAAAAGGGTGGGAAGAGCTTCAAGTAGAGGTGATAAACCTACCGAGCCTAGTAATAGCTGGTTGCTTAGAAAGTGAATATTAGTTCAGCCCCCTG-CCTGCCCCCGCTAAACTAGGCCACACCCCCCTAGTGC-------------CAGGTAACCAGAGGAGTTAGTCAAGAAAGGTTCAGCTTTCTTGAAA-AGGACACAACCTTCCTGGGAGGGTAATATATTAGCTACCCA---AGGTAAACTATCCAGGTAGGCCTAA
	Regalecus_glesne			NNNNNNNNNNNNNNNNNNNNNNNNNNNNNNNNNNNNNNNNNNNNNNNNNNNNNNNNNNNNNNNNNNNNNNNNNNNNNNNNNNNNNNNNNNNNNNNNNNNNNNNNNNNNNNNNNNNNNNNNNNNNNNNNNNNNNNNNNNNNNNNNNNNNNNNNNNNNNNNNNNNNNNNNNNNNNNNNNNNNNNNNNNNNNNNNNNNNNNNNNNNNNNNNNNNNNNNNNNNNNNNNNNNNNNNNNNNNNNNNNNNNNNNNNNNNNNNNNNNNNNNNNNNNNNNNNNNNNNNNNNNNNNNNNNNNNNNNNNNNNNNNNNNNNNNNNNNNNNNNNNNNNNNNNNNNNNNNNNNNNNNNNNNNNNNNNNNNNNNNNNNNNNNNNNNNNNNNNNNNNNNNNNNNNNNNNNNNNNNNNNNNNNNNNNNNNNNNNNNNNNNNNNNNNNNNNNNNNNNNNNNNNNNNNNNNNNNNNNNNNNNNNNNNNNNNNNNNNNNNNNNNNNNNNNNNNNNNNNNNNNNNNNNNNNNNNNNNNNNNNNNNNNNNNNNNNNNNNNNNNNNNNNNNNNNNNNNNNNNNNNNNNNNNNNNNNNNNNNNNNNNNNNNNNNNNNNNNNNNNNNNNNN
	Anoplogaster_cornuta		NNNNNNNNNNNNNNNNNNNNNNNNNNNNNNNNNNNNNNNNNNNNNNNNNNNNNNNNNNNNNNNNNNNNAGAAAGACCAAACAAACCATTTTTCCCCCTTAGTAT-GGGCGACAGAAAAGGATCCA--GGAGCAACAGAAA-AAGTACCGCAAGGGAAAGCTGAAAAAGAAATGAAATAACCCAT----TCAAGCCTAAAAAAGCAGAGATTTAACCTCGTACCTTTTGCATCATGATTTAGCTAGTAC--CCTTAAGCAAAGAGC-CCTTTAGTTTAACACCCCGAAACT-GAGCGAGCTACTCCAAGACAGCCTATC----CAGGGCAAACCCGTCTCTGTGGCAAAAGAGTGGGAAGATCTTCGAGTAGAGGTGACAGACCTACCGAGCCCAGTAATAGCTGGTTGCCTAAGAAATGAATAGAAGTTCAGCCTCCGG-GATTCCCAACCCAAACCAGTCTCACCCGACTTGGCCC-------------CAGGAAGCCCAGAGAGTTAGTCAAAAGAGGTACAGCTCTTTTGAAACAAGACACAACTTTACCAGGCGGATAAAGATCAAAATAATAA---AGGAAAAATGTTTCGGTGGGCCTAA
	Rondeletia_loricata			NNNNNNNNNNNNNNNNNNNNNNNNNNNNNNNNNNNNNNNNNNNNNNNNNNNNNNNNNNNNNNNNNNNATTTAAATACAAACAAACCATTTTTCCCTCTTAGTAC-GGGCGACGGAAAAGAGACCC-AGGAGCAATAGAAA-TAGTACCGCAAGGGAAAGCTGAAAAAGAAATGAAATAACTCAT----TCAAGCTACAAAAAGCAGAGATTTAAACTCGTACCTTTTGCATCATGATTTAGCTAGTATC-ACCCGAGCAAAGAGC-CCTTTAGTTCGGCACCCCGAAACT-GGACGAGCTACTCCAAGACAGCCTATTA---TAGGGCAAACCCGTCTCTGTGGCAAAAGAGTGGGAAGAGCTTTGAGTAGAGGTGACAGACCTACCGAGCCCAGTTATAGCTGGTTACCTAGGAAATGAATAGTAGTTCAGCCCCCCG-ACTTCCCATCCCACCCTAGCCTCACTCAACCTGGATGCC-----------GGTTAAACCGAGGGAGTTATTCAAAGAAGGTACAGCTCCTTTGAAATAAGATACAACTTTAACAGGAGGCTAAAGATCATAATTACCA---AGGAAAAGTGTTTCAGTGGGCCTAA
	Myripristis_violacea		NNNNNNNNNNNNNNNNNNNNNNNNNNNNNNNNNNNNNNNNNNNNNNNNNNNNNNNNNNNNNNNNNNNNNACAAAACAAAACAAACCATTTTCCCATCCTAGTAT-GAGCGACAGAAAAGATACTC-GCGAGCAATAGAGA-CAGTACCGCAAGGGAAAGCTGAAAAAGAAATGAAACAACCCAT----TCAAGCCAAAAAAAGTAGAGATTTAAACTCGTACCTTTTGCATCATGTTTTAGCCAGCAAA-ACTCAAGCAAAGAGC-CCTTTAGTTTGAAACCCCGAAACT-GGACGAGCTACTCCAAGGCAGCCTATTA---TAGGGCCAACCCGTCTCTGTGGCAAAAGAGTGGGAAGAGCTTTGAGTAGAAGTGACAGACCTACCGAGCCCAGTAATAGCTGGTTGCCTGGAAAATGAATAGAAGTTCAGCCTCCAA-GCTTCCCACACTCAAACAACCCCTACCATTAACGAAAA------------CAGGAAACTCAGAGAGTTATTCAAAGAAGGTACAGCTCCTTTGAAAAAAGAAACAACTTAACCAGGAGGATAAAGATCATAATTATCA---AGGACAAATGTTACAGTGGGCCTAA
	Kurtus_gulliveri			NNNNNNNNNNNNNNNNNNNNNNNNNNNNNNNNNNNNNNNNNNNNNNNNNNNNNNNNNAAAACACTGACCACAACTTAAAACAAACCATTTTCCCTCCCCAGTAT-AGGCGATAGAAAAGGACACA-CGAAGCTATAGAAA-AAGTACCGCAAGGGAATGCTGAAAGAGAGATGAAACAGCCCAG----TAAAGCATTAAAAAGTAGAGACCAAACCTCGTACCTTTTGCATCATGATTTAGCCAGTAAC-CCCCAAGCAAAAAGT-ATTTTAGTTTGACACCCCGAAACC-AGGTGAGCTACTCCAAGACAGCCTAT-----AAGGGCGAACCCGTCTCTGTCGCAAAAGAGTGGGAAGAGCTTTGAGTAGAGGTGACAGACCTACCGAACCTGGTTATAGCTGGTTGCCTGAGAAACGAATAGAAGTTCTGCCTCCTGCGTTATTTTCTCCCCGATGGTTACTCCCACCCCTGACAAA-----------AAGTAAACCAAGAGAGTTAGTCAAAAGGGGTACAGCCCCTTTGAAA-AAGATACAACTTTAATAGGAAGGGTAAAGATCCTAGTACAAAACTAAGTAACTGTTACTGTGGGCCCAA
	Mugil_cephalus				NNNNNNNNNNNNNNNNNNNNNNNNNNNNNNNNNNNNNNNNNNNNNNNNNNNNNNNNNNNNNNNNNNNNNAATAAACAAACCAAACCATTTTACCCCCTTAGTAT-GAGCGACAGAAATGAAATCACCAGAGCAATAGAAA-AAGTACCGCAAGGGAACGCTGAAAGAGAAATGAAATAACCATC----CAAAGTTACAAAAAGCAGAGCTTATCCCTCGTACCTTTTGCATCATGATTTAGCTAGTAAT-AGTCAAGCAAAAAGC-ATTTTAGTTTGACCCCCCGAAACC-AAGTGAGCTACTCCAAGACAACCTAAATC--TAGGGTAAACCCGTCTCTGTGGCAAAAGAGTGGGAAGAGCTTTGAGTAGGGGTGACAGACCTACCGAACTTGGTTATAGCTGGTTGCTTGAAAAATGAATAGGAGTTCCGCTTCTTA-AATTCTTACCCCCCTCGATTTTATCCCCTAATAACAGACAGCAGAATATCAAGAAAATTAAGAAAGTTAATCAAAGGGGGTACAGCCCCTTTGAAACAAGGTACAACTTTTTTAGGAGGGTACAGATCATATTTTACTTAAGGAACTTATGCCTTGGTGGGCCTAA
	Pberndti_110				GTGCCTAATAGCTAGCCCAAAC------ATCCACCTAAAATTATTTATAAATACCTTTTAATTAATTTAAAAAATTTAAACAAACCATTTTTCCACCTTAGTAT-GGGCGACAGAAAAGGAACCC--GGAGCAACAGAAA-AAGTACCGCAAGGGAAAGCTGAAAGAGAAATGAAACAACTTGT----TCAAGCCGTAAAAAGCAGAGATTAAAACTCGTACCTTTTGCATCATGATTTAGCCAGTAAA-ACTCAAGCACAGCGC-CCTTTAGTTTGATACCCCGAAACT-GAGCGAGCTACTTCAAGACAGCCTATTTAAATAGGGCAAACCCGTCTCTGTGGCAAAAGAGTGGGAAGAGCTTCAAGTAGCGGTGATAAACCTACCGAGCCCAGTTATAGCTGGTTGCCTGAGAAATGAATAGAAGTTCAGCCTTTTATGTTTCTTAACCTAAACCAGACCCACACAAATCTAGGCCTA----------AAAGAAACTAAAAGAGTTAGCCAACGGAGGTACAGCTCCTTTGGAA-AAGATACAACTTTTTTAGGTGGTGAAAGATCAAAATTATTTACTAGGTATTTCGTTTTAGTGGGCCTAA
	Pberndti_111				GTGCCTAATAGCTAGCCCAAAC------ATCCACCTAAAATTATTTATAAATACCTTTTAATTAATTTAAAAAATTTAAACAAACCATTTTTCCACCTTAGTAT-GGGCGACAGAAAAGGAACCC--GGAGCAACAGAAA-AAGTACCGCAAGGGAAAGCTGAAAGAGAAATGAAACAACTTGT----TCAAGCCGTAAAAAGCAGAGATTAAAACTCGTACCTTTTGCATCATGATTTAGCCAGTAAA-ACTCAAGCACAGCGC-CCTTTAGTTTGATACCCCGAAACT-GAGCGAGCTACTTCAAGACAGCCTATTTAAATAGGGCAAACCCGTCTCTGTGGCAAAAGAGTGGGAAGAGCTTCAAGTAGCGGTGATAAACCTACCGAGCCCAGTTATAGCTGGTTGCCTGAGAAATGAATAGAAGTTCAGCCTTTTATGTTTCTTAACCTAAACCAGACCCACACAAATCTAGGCCTA----------AAAGAAACTAAAAGAGTTAGCCAACGGAGGTACAGCTCCTTTGGAA-AAGATACAACTTTTTTAGGTGGTGAAAGATCAAAATTATTTACTAGGTATTTCGTTTTAGTGGGCCTAA
	Pberndti_126				GTGCCTAATAGCTAGCCCAAAC------ATCCACCTAAAATTATTTATAAATACCTTTTAATTAACTTAAAAAATTTAAACAAACCATTTTTCCACCCTAGTAT-GGGCGACAGAAAAGGAACCC--GGAGCAACAGAAA-AAGTACCGCAAGGGAAAGCTGAAAGAGAAATGAAACAACTTGT----TCAAGCCGTAAAAAGCAGAGATTAAAACTCGTACCTTTTGCATCATGATTTAGCCAGTAAA-ACTCAAGCACAGCGC-CCTTTAGTTTGATACCCCGAAACT-GAGCGAGCTACTTCAAGACAGCCTATTTAAATAGGGCAAACCCGTCTCTGTGGCAAAAGAGTGGGAAGAGCTTCAAGTAGCGGTGATAAACCTACCGAGCCCAGTTATAGCTGGTTGCCTGAGAAATGAATAGAAGTTCAGCCTTTTATGTTTCTTAACCTAAACCAGACCCACACAAATCTAGGCCTA----------AAAGAAACTAAAAGAGTTAGCCAACGGAGGTACAGCTCCTTTGGAA-AAGATACAACTTTTTTAGGTGGTGAAAGATCAAAATTATTTACTAGGTATTTCGTTTTAGTGGGCCTAA
	Pberndti_127				GTGCCTAATAGCTAGCCCAAAC------ATCCACCTAAAATTATTTATAAATACCTTTTAATTAACTTAAAAAATTTAAACAAACCATTTTTCCACCCTAGTAT-GGGCGACAGAAAAGGAACCC--GGAGCAACAGAAA-AAGTACCGCAAGGGAAAGCTGAAAGAGAAATGAAACAACTTGT----TCAAGCCGTAAAAAGCAGAGATTAAAACTCGTACCTTTTGCATCATGATTTAGCCAGTAAA-ACTCAAGCACAGCGC-CCTTTAGTTTGATACCCCGAAACT-GAGCGAGCTACTTCAAGACAGCCTATTTAAATAGGGCAAACCCGTCTCTGTGGCAAAAGAGTGGGAAGAGCTTCAAGTAGCGGTGATAAACCTACCGAGCCCAGTTATAGCTGGTTGCCTGAGAAATGAATAGAAGTTCAGCCTTTTATGTTTCTTAACCTAAACCAGACCCACACAAATCTAGGCCTA----------AAAGAAACTAAAAGAGTTAGCCAACGGAGGTACAGCTCCTTTGGAA-AAGATACAACTTTTTTAGGTGGTGAAAGATCAAAATTATTTACTAGGTATTTCGTTTTAGTGGGCCTAA
	Pberndti_144				NTGCCTAATAGCTAGCCCAAAC----TACCCCACCAAAAATTAATTATAAATACCCCTTAATTAACTTAAAAAATTTAAACAAACCATTTTTCCACCCTAGTAT-GGGCGACAGAAAAGGAACAC--GGAGCAACAGAAA-AAGTACCGCAAGGGAAAGCTGAAAGAGAAATGAAACAACTTGT----TTAAGCCACAAAAAGCAGAGATTAAAACTCGTACCTTTTGCATCATGATTTAGCCAGTAAA-ACTCAAGCACAGTGC-CCTTTAGTTTGATACCCCGAAACT-GAGCGAGCTACTTCAAGACAGCCTATTTAA-TAGGGCAAACCCGTCTCTGTGGCAAAAGAGTGGGAAGAGCTTCAAGTAGAGGTGATAAACCTACCGAGCCCAGTTATAGCTGGTTGCCTGAGAAATGAATAGAAGTTCAGCCTTTTA-GCTTCTTAACCCAAACCAGACTTACCCAGACCTGGGCT------------CAAGAAACTAAAAGAGTTAGCCAACGGAGGTACAGCTCCTTTGGAA-AAGATACAACTTTATCAGGAGGTGAAAGATCAAAATTATTTACTAGGTGTATTGTTTTAGTGGGCCTAA
	Pbusakhini_128				NTGCCTAATAGCTAGCCCAAAC----CACCCCACCAAAAACTAATTATAAATACCCCTTAATAAACTTAAAAAATTTAAACAAACCATTTTTCCACCCTAGTAT-GGGCGACAGAAAAGGAACAT-AGGAGCAACAGAAA-GAGTACCGCAAGGGAAAGCTGAAAGAGAAATGAAACAACTTGT----TTAAGCCATAAAAAGCAGAGATTAAAACTCGTACCTTTTGCATCATGATTTAGCCAGTAAA-ACTCAAGCACAGCGC-CCTTTAGTTTGATACCCCGAAACT-GAGCGAGCTACTTCAAGACAGCCTATCTAATTAGGGCAAACCCGTCTCTGTGGCAAAAGAGTGGGAAGAGCTTCAAGTAGAGGTGATAAACCTACCGAGCCCAGTTATAGCTGGTTGCCTGAGAAATGAATAGAAGTTCAGCCTTTTA-GTTTCTTAACCCAAACCAGACTTACCCAGACCTGGGAT------------CAAGAAACTAAAAGAGTTAGCCAACGGAGGTACAGCTCCTTTGGAA-AAGATACAACTTTATTAGGAGGTAAAAGATCATAGTTATTATCNNNNNNNNNNNNNNNNNNNNNNNNNN
	Pbusakhini_129				NTGCCTAATAGCTAGCCCAAAC----CACCCCACCAAAAACTAATTATAAATACCCCTTAATAAACTTAAAAAATTTAAACAAACCATTTTTCCACCCTAGTAT-GGGCGACAGAAAAGGAACAT-AGGAGCAACAGAAA-GAGTACCGCAAGGGAAAGCTGAAAGAGAAATGAAACAACTTGT----TTAAGCCATAAAAAGCAGAGATTAAAACTCGTACCTTTTGCATCATGATTTAGCCAGTAAA-ACTCAAGCACAGCGC-CCTTTAGTTTGATACCCCGAAACT-GAGCGAGCTACTTCAAGACAGCCTATCTAATTAGGGCAAACCCGTCTCTGTGGCAAAAGAGTGGGAAGAGCTTCAAGTAGAGGTGATAAACCTACCGAGCCCAGTTATAGCTGGTTGCCTGAGAAATGAATAGAAGTTCAGCCTTTTA-GTTTCTTAACCCAAACCAGACTTACCCAGACCTGGGAT------------CAAGAAACTAAAAGAGTTAGCCAACGGAGGTACAGCTCCTTTGGAA-AAGATACAACTTTATTAGGAGGTAAAAGATCATAGTTATTATCTAGGTATATTGTTTTAGTGGGCCTAA
	Pjaponica_13				NTGCTTAATAGCTAGCCCAAAC----CACCCCACCAAAAACTAATTATAAATACCCCTTAATAAACTTAAAAAATTTAAACAAACCATTTTTCCACCCTAGTAT-GGGCGACAGAAAAGGAACAT-AGGAGCAACAGAAA-GAGTACCGCAAGGGAAAGCTGAAAGAGAAATGAAACAACTTGT----TTAAGCCATAAAAAGCAGAGATTAAAACTCGTACCTTTTGCATCATGATTTAGCCAGTAAA-ACTCAAGCACAGCGC-CCTTTAGTTTGATACCCCGAAACT-GAGCGAGCTACTTCAAGACAGCCTATCTAATTAGGGCAAACCCGTCTCTGTGGCAAAAGAGTGGGAAGAGCTTCAAGTAGAGGTGATAAACCTACCGAGCCCAGTTATAGCTGGTTGCCTGAGAAATGAATAGAAGTTCAGCCTTTTA-GTTTCTTAACCCAAACCAGACTTACCCAGACCTGGGAT------------CAAGAAACTAAAAGAGTTAGCCAACGGAGGTACAGCTCCTTTGGAA-AAGATACAACTTTATTAGGAGGTAAAAGATCATAGTTATTATCTAGGTATATTGTTTTAGTGGGCCTAA
	Pjaponica_145				GTGCCTAATAGCTAGCCCAAAC------ATCCACCTAAAATTATTTATAAATACCTTTTAATTAACTTAAAAAATTTAAACAAACCATTTTTCCACCCTAGTAT-GGGCGACAGAAAAGGAACCC--GGAGCAACAGAAA-AAGTACCGCAAGGGAAAGCTGAAAGAGAAATGAAACAACTTGT----TCAAGCCGTAAAAAGCAGAGATTAAAACTCGTACCTTTTGCATCATGATTTAGCCAGTAAA-ACTCAAGCACAGCGC-CCTTTAGTTTGATACCCCGAAACT-GAGCGAGCTACTTCAAGACAGCCTATTTAAATAGGGCAAACCCGTCTCTGTGGCAAAAGAGTGGGAAGAGCTTCAAGTAGCGGTGATAAACCTACCGAGCCCAGTTATAGCTGGTTGCCTGAGAAATGAATAGAAGTTCAGCCTTTTATGTTTCTTAACCTAAACCAGACCCACACAAATCTAGGCCTA----------AAAGAAACTAAAAGAGTTAGCCAACGGAGGTACAGCTCCTTTGGAA-AAGATACAACTTTTTTAGGTGGTGAAAGATCAAAATTATTTACTAGGTATTTCGTTTTAGTGGGCCTAA
	Pjaponica_146				NTGCCTAATAGCTAGCCCAAAC----TACCCCACCAAAAATTAATTATAAATACCCCTTAATTAACTTAAAAAATTTAAACAAACCATTTTTCCACCCTAGTAT-GGGCGACAGAAAAGGAACAC--GGAGCAACAGAAA-AAGTACCGCAAGGGAAAGCTGAAAGAGAAATGAAACAACTTGT----TTAAGCCACAAAAAGCAGAGATTAAAACTCGTACCTTTTGCATCATGATTTAGCCAGTAAA-ACTCAAGCACAGTGC-CCTTTAGTTTGATACCCCGAAACT-GAGCGAGCTACTTCAAGACAGCCTATTTAA-TAGGGCAAACCCGTCTCTGTGGCAAAAGAGTGGGAAGAGCTTCAAGTAGAGGTGATAAACCTACCGAGCCCAGTTATAGCTGGTTGCCTGAGAAATGAATAGAAGTTCAGCCTTTTA-GCTTCTTAACCCAAACCAGACTTACCCAGACCTGTGCT------------CAAGAAACTAAAAGAGTTAGCCAACGGAGGTACAGCTCCTTTGGAA-AAGATACAACTTTATCAGGAGGTGAAAGATCAAAATTATTTACTAGGTATATTGTTTTAGTGGGCCTAA
	Pjaponica_147				NTGCCTAATAGCTAGCCCAAAT----TATCTCACCAAAAATTAATTATAAATACCCCTTAATTAACTTAAAAAATTTAAACAAACCATTTTTCCACCCTAGTAT-GGGCGACAGAAAAGGAACAC--GGAGCAACAGAAA-AAGTACCGCAAGGGAAAGCTGAAAGAGAAATGAAACAACTTGT----TTAAGCCGCAAAAAGCAGAGATTAAAACTCGTACCTTTTGCATCATGATTTAGCCAGTAAA-ACTCAAGCACAGTGC-CCTTTAGTTTGATACCCCGAAACT-GAGCGAGCTACTTCAAGACAGCCTATTTAA-TAGGGCAAACCCGTCTCTGTGGCAAAAGAGTGGGAAGAGCTTCAAGTAGAGGTGATAAACCTACCGAGCCCAGTTATAGCTGGTTGCCTGAGAAATGAATAGAAGTTCAGCCTTTTA-GCTTCTTAACCCAAACCAGAATTACCCAGACCTGGGCT------------CAAGAAACTAAAAGAGTTAGCCAACGGAGGTACAGCTCCTTTGGAA-AAGATACAACTTTATTAGGAGGTGAAAGATCAAAATTATTTACTAGGNNNNNNNNNNNNNNNNNNNNNN
	Pjaponica_148				NTGCCTAATAGCTAGCCCAAAT----TATCTCACCAAAAATTAATTATAAATACCCCTTAATTAACTTAAAAAATTTAAACAAACCATTTTTCCACCCTAGTAT-GGGCGACAGAAAAGGAACAC--GGAGCAACAGAAA-AAGTACCGCAAGGGAAAGCTGAAAGAGAAATGAAACAACTTGT----TTAAGCCGCAAAAAGCAGAGATTAAAACTCGTACCTTTTGCATCATGATTTAGCCAGTAAA-ACTCAAGCACAGTGC-CCTTTAGTTTGATACCCCGAAACT-GAGCGAGCTACTTCAAGACAGCCTATTTAA-TAGGGCAAACCCGTCTCTGTGGCAAAAGAGTGGGAAGAGCTTCAAGTAGAGGTGATAAACCTACCGAGCCCAGTTATAGCTGGTTGCCTGAGAAATGAATAGAAGTTCAGCCTTTTA-GCTTCTTAACCCAAACCAGAATTACCCAGACCTGGGCT------------CAAGAAACTAAAAGAGTTAGCCAACGGAGGTACAGCTCCTTTGGAA-AAGATACAACTTTATTAGGAGGTGAAAGATCAAAATTATTTACTAGGTATATTGTTTTAGTGGGCCTAA
	Pjaponica_149				NTGCCTAATAGCTAGCCCAAAT----TATCTCACCAAAAATTAATTATAAATACCCCTTAATTAACTTAAAAAATTTAAACAAACCATTTTTCCACCCTAGTAT-GGGCGACAGAAAAGGAACAC--GGAGCAACAGAAA-AAGTACCGCAAGGGAAAGCTGAAAGAGAAATGAAACAACTTGT----TTAAGCCGCAAAAAGCAGAGATTAAAACTCGTACCTTTTGCATCATGATTTAGCCAGTAAA-ACTCAAGCACAGTGC-CCTTTAGTTTGATACCCCGAAACT-GAGCGAGCTACTTCAAGACAGCCTATTTAA-TAGGGCAAACCCGTCTCTGTGGCAAAAGAGTGGGAAGAGCTTCAAGTAGAGGTGATAAACCTACCGAGCCCAGTTATAGCTGGTTGCCTGAGAAATGAATAGAAGTTCAGCCTTTTA-GCTTCTTAACCCAAACCAGAATTACCCAGACCTGGGCT------------CAAGAAACTAAAAGAGTTAGCCAACGGAGGTACAGCTCCTTTGGAA-AAGATACAACTTTATTAGGAGGTGAAAGATCAAAATTATTTACTAGGTATATTGTTTTAGTGGGCCTAA
	Pjaponica_150				NTGCCTAATAGCTAGCCCAAAT----TATCTCACCAAAAATTAATTATAAATACCCCTTAATTAACTTAAAAAATTTAAACAAACCATTTTTCCACCCTAGTAT-GGGCGACAGAAAAGGAACAC--GGAGCAACAGAAA-AAGTACCGCAAGGGAAAGCTGAAAGAGAAATGAAACAACTTGT----TTAAGCCGCAAAAAGCAGAGATTAAAACTCGTACCTTTTGCATCATGATTTAGCCAGTAAA-ACTCAAGCACAGTGC-CCTTTAGTTTGATACCCCGAAACT-GAGCGAGCTACTTCAAGACAGCCTATTTAA-TAGGGCAAACCCGTCTCTGTGGCAAAAGAGTGGGAAGAGCTTCAAGTAGAGGTGATAAACCTACCGAGCCCAGTTATAGCTGGTTGCCTGAGAAATGAATAGAAGTTCAGCCTTTTA-GCTTCTTAACCCAAACCAGAATTACCCAGACCTGGGCT------------CAAGAAACTAAAAGAGTTAGCCAACGGAGGTACAGCTCCTTTGGAA-AAGATACAACTTTATTAGGAGGTGAAAGATCAAAATTATTTACTAGGTATATTGTTTTAGTGGGCCTAA
	Pjaponica_151				NTGCCTAATAGCTAGCCCAAAT----TATCTCACCAAAAATTAATTATAAATACCCCTTAATTAACTTAAAAAATTTAAACAAACCATTTTTCCACCCTAGTAT-GGGCGACAGAAAAGGAACAC--GGAGCAACAGAAA-AAGTACCGCAAGGGAAAGCTGAAAGAGAAATGAAACAACTTGT----TTAAGCCACAAAAAGCAGAGATTAAAACTCGTACCTTTTGCATCATGATTTAGCCAGTAAA-ACTCAAGCACAGTGC-CCTTTAGTTTGATACCCCGAAACT-GAGCGAGCTACTTCAAGACAGCCTATTTAA-TAGGGCAAACCCGTCTCTGTGGCAAAAGAGTGGGAAGAGCTTCAAGTAGAGGTGATAAACCTACCGAGCCCAGTTATAGCTGGTTGCCTGAGAAATGAATAGAAGTTCAGCCTTTTA-GCTTCTTAACCCAAACCAGAATTACCCAGACCTGGGCT------------CAAGAAACTAAAAGAGTTAGCCAACGGAGGTACAGCTCCTTTGGAA-AAGATACAACTTTATTAGGAGGTGAAAGATCAAAATTATTTACTAGGTATATTGTTTTAGTGGGCCTAA
	Pjaponica_152				NTGCCTAATAGCTAGCCCAAAT----TATCTCACCAAAAATTAATTATAAATACCCCTTAATTAACTTAAAAAATTTAAACAAACCATTTTTCCACCCTAGTAT-GGGCGACAGAAAAGGAACAC--GGAGCAACAGAAA-AAGTACCGCAAGGGAAAGCTGAAAGAGAAATGAAACAACTTGT----TTAAGCCGCAAAAAGCAGAGATTAAAACTCGTACCTTTTGCATCATGATTTAGCCAGTAAA-ACTCAAGCACAGTGC-CCTTTAGTTTGATACCCCGAAACT-GAGCGAGCTACTTCAAGACAGCCTATTTAA-TAGGGCAAACCCGTCTCTGTGGCAAAAGAGTGGGAAGAGCTTCAAGTAGAGGTGATAAACCTACCGAGCCCAGTTATAGCTGGTTGCCTGAGAAATGAATAGAAGTTCAGCCTTTTA-GCTTCTTAACCCAAACCAGAATTACCCAGACCTGGGCT------------CAAGAAACTAAAAGAGTTAGCCAACGGAGGTACAGCTCCTTTGGAA-AAGATACAACTTTATTAGGAGGTGAAAGATCAAAATTATTTACTAGGTATATTGTTTTAGTGGGCCTAA
	Pjaponica_153				NTGCCTAATAGCTAGCCCAAAT----TATCTCACCAAAAATTAATTATAAATACCCCTTAATTAACTTAAAAAATTTAAACAAACCATTTTTCCACCCTAGTAT-GGGCGACAGAAAAGGAACAC--GGAGCAACAGAAA-AAGTACCGCAAGGGAAAGCTGAAAGAGAAATGAAACAACTTGT----TTAAGCCGCAAAAAGCAGAGATTAAAACTCGTACCTTTTGCATCATGATTTAGCCAGTAAA-ACTCAAGCACAGTGC-CCTTTAGTTTGATACCCCGAAACT-GAGCGAGCTACTTCAAGACAGCCTATTTAA-TAGGGCAAACCCGTCTCTGTGGCAAAAGAGTGGGAAGAGCTTCAAGTAGAGGTGATAAACCTACCGAGCCCAGTTATAGCTGGTTGCCTGAGAAATGAATAGAAGTTCAGCCTTTTA-GCTTCTTAACCCAAACCAGAATTACCCAGACCTGGGCT------------CAAGAAACTAAAAGAGTTAGCCAACGGAGGTACAGCTCCTTTGGAA-AAGATACAACTTTATTAGGAGGTGAAAGATCAAAATTATTTACTAGGTATATTGTTTTAGTGGGCCTAA
	Pjaponica_154				NTGCCTAATAGCTAGCCCAAAT----TATCTCACCAAAAATTAATTATAAATACCCCTTAATTAACTTAAAAAATTTAAACAAACCATTTTTCCACCCTAGTAT-GGGCGACAGAAAAGGAACAC--GGAGCAACAGAAA-AAGTACCGCAAGGGAAAGCTGAAAGAGAAATGAAACAACTTGT----TTAAGCCGCAAAAAGCAGAGATTAAAACTCGTACCTTTTGCATCATGATTTAGCCAGTAAA-ACTCAAGCACAGTGC-CCTTTAGTTTGATACCCCGAAACT-GAGCGAGCTACTTCAAGACAGCCTATTTAA-TAGGGCAAACCCGTCTCTGTGGCAAAAGAGTGGGAAGAGCTTCAAGTAGAGGTGATAAACCTACCGAGCCCAGTTATAGCTGGTTGCCTGAGAAATGAATAGAAGTTCAGCCTTTTA-GCTTCTTAACCCAAACCAGAATTACCCAGACCTGGGCT------------CAAGAAACTAAAAGAGTTAGCCAACGGAGGTACAGCTCCTTTGGAA-AAGATACAACTTTATTAGGAGGTGAAAGATCAAAATTATTTACTAGGTATATTGTTTTAGTGGGCCTAA
	Plongispina_130				NCGCCTAATAGCTAGCCCAAAC----TACTCAACCAAAAATTAATTATAAATACCCCCTAATTAACTTAAAAAATTTAAACAAACCATTTTTCCACCCTAGTAT-GGGCGACAGAAAAGGAACAA--GGAGCAACAGAAA-AAGTACCGCAAGGGAAAGCTGAAAGAGAAATGAAACAACTTGT----TTAAGCCATAAAAAGCAGAGATTAAAACTCGTACCTTTTGCATCATGATTTAGCCAGTAAA-ACTCAAGCACAGTGC-CCTTTAGTTTGATACCCCGAAACT-GAGCGAGCTACTTCAAGACAGCCTATTTAA-TAGGGCAAACCCGTCTCTGTGGCAAAAGAGTGGGAAGAGCTTCAAGTAGAGGTGATAAACCTACCGAGCCCAGTTATAGCTGGTTGCCTGAGAAATGAATAGAAGTTCAGCCTTTTA-GCTTCTTAACCCAAACCAGATTTACCCAGACCTGGGCT------------CAAGAAACTAAAAGAGTTAGCCAACGGAGGTACAGCTCCTTTGGAA-AAGACACAACTTTATTAGGAGGTGAAAGATCAAAATTATTTTATAGGTATATTGTTTTAGTGGGCCTAA
	Plongispina_131				NCACCTAATAGCTAGCCCAAAC----TACTCAACCAAAAATTAATTATAAATACCCCCTAATTAACTTAAAAAATTTAAACAAACCATTTTTCCACCCTAGTAT-GGGCGACAGAAAAGGAACAA--GGAGCAACAGAAA-AAGTACCGCAAGGGAAAGCTGAAAGAGAAATGAAACAACTTGT----TTAAGCCATAAAAAGCAGAGATTAAAACTCGTACCTTTTGCATCATGATTTAGCCAGTAAA-ACTCAAGCACAGTGC-CCTTTAGTTTGATACCCCGAAACT-GAGCGAGCTACTTCAAGACAGCCTATTTAA-TAGGGCAAACCCGTCTCTGTGGCAAAAGAGTGGGAAGAGCTTCAAGTAGAGGTGATAAACCTACCGAGCCCAGTTATAGCTGGTTGCCTGAGAAATGAATAGAAGTTCAGCCTTTTA-GCTTCTTAACCCAAACCAGATTTACCCAGACCTGGGCT------------CAAGAAACTAAAAGAGTTAGCCAACGGAGGTACAGCTCCTTTGGAA-AAGACACAACTTTATTAGGAGGTGAAAGATCAAAATTATTTTANNNNNNNNNNNNNNNNNNNNNNNNNN
	Plowei_14					NTGCCTAATAGCTAGCCCAAAC----TACCCCACCAAAAATTAATTATAAATACCCCTTAATTAACTTAAAAAATCTAAACAAACCATTTTTCCACCCTAGTAT-GGGCGACAGAAAAGGAACAC--GGAGCAACAGAAA-AAGTACCGCAAGGGAAAGCTGAAAGAGAAATGAAACAACTTGT----TTAAGCCACAAAAAGCAGAGATTAAAACTCGTACCTTTTGCATCATGATTTAGCCAGTAAA-ACTCAAGCACAGTGC-CCTTTAGTTTGATACCCCGAAACT-GAGCGAGCTACTTCAAGACAGCCTATTTAA-TAGGGCAAACCCGTCTCTGTGGCAAAAGAGTGGGAAGAGCTTCAAGTAGAGGTGATAAACCTACCGAGCCCAGTTATAGCTGGTTGCCTGAGAAATGAATAGAAGTTCAGCCTTTTA-GCTTCTTAACCCAAACCAGACTTACCCAGACCTGGGCT------------CAAGAAACTAAAAGAGTTAGCCAACGGAGGTACAGCTCCTTTGGAA-AAGATACAACTTTATCAGGAGGTGAAAGATCAAAATTATTTACTAGGTATATTGTTTTAGTGGGCCTAA
	Plowei_71					NTGCCTAATAGCTAGCCCAAAC----TACCCCACCAAAAATTAATTATAAATACCCCTTAATTAACTTAAAAAATCTAAACAAACCATTTTTCCACCCTAGTAT-GGGCGACAGAAAAGGAACAC--GGAGCAACAGAAA-AAGTACCGCAAGGGAAAGCTGAAAGAGAAATGAAACAACTTGT----TTAAGCCACAAAAAGCAGAGATTAAAACTCGTACCTTTTGCATCATGATTTAGCCAGTAAA-ACTCAAGCACAGTGC-CCTTTAGTTTGATACCCCGAAACT-GAGCGAGCTACTTCAAGACAGCCTATTTAA-TAGGGCAAACCCGTCTCTGTGGCAAAAGAGTGGGAAGAGCTTCAAGTAGAGGTGATAAACCTACCGAGCCCAGTTATAGCTGGTTGCCTGAGAAATGAATAGAAGTTCAGCCTTTTA-GCTTCTTAACCCAAACCAGACTTACCCAGACCTGGGCT------------CAAGAAACTAAAAGAGTTAGCCAACGGAGGTACAGCTCCTTTGGAA-AAGATACAACTTTATCAGGAGGTGAAAGATCAAAATTATTTACTAGGTATATTGTTTTAGTGGGCCTAA
	Plowei_104					NTGCCTAATAGCTAGCCCAAAC----TACCCCACCAAAAATTAATTATAAATACCCCTTAATTAACTTAAAAAATCTAAACAAACCATTTTTCCACCCTAGTAT-GGGCGACAGAAAAGGAACAC--GGAGCAACAGAAA-AAGTACCGCAAGGGAAAGCTGAAAGAGAAATGAAACAACTTGT----TTAAGCCACAAAAAGCAGAGATTAAAACTCGTACCTTTTGCATCATGATTTAGCCAGTAAA-ACTCAAGCACAGTGC-CCTTTAGTTTGATACCCCGAAACT-GAGCGAGCTACTTCAAGACAGCCTATTTAA-TAGGGCAAACCCGTCTCTGTGGCAAAAGAGTGGGAAGAGCTTCAAGTAGAGGTGATAAACCTACCGAGCCCAGTTATAGCTGGTTGCCTGAGAAATGAATAGAAGTTCAGCCTTTTA-GCTTCTTAACCCAAACCAGACTTACCCAGACCTGGGCT------------CAAGAAACTAAAAGAGTTAGCCAACGGAGGTACAGCTCCTTTGGAA-AAGATACAACTTTATCAGGAGGTGAAAGATCATAATTATTTACTAGGTATATTGTTTTAGTGGGCCTAA
	Plowei_105					NTGCCTAATAGCTAGCCCAAAC----TACCCCACCAAAAATTAATTATAAATACCCCTTAATTAACTTAAAAAATCTAAACAAACCATTTTTCCACCCTAGTAT-GGGCGACAGAAAAGGAACAC--GGAGCAACAGAAA-AAGTACCGCAAGGGAAAGCTGAAAGAGAAATGAAACAACTTGT----TTAAGCCACAAAAAGCAGAGATTAAAACTCGTACCTTTTGCATCATGATTTAGCCAGTAAA-ACTCAAGCACAGTGC-CCTTTAGTTTGATACCCCGAAACT-GAGCGAGCTACTTCAAGACAGCCTATTTAA-TAGGGCAAACCCGTCTCTGTGGCAAAAGAGTGGGAAGAGCTTCAAGTAGAGGTGATAAACCTACCGAGCCCAGTTATAGCTGGTTGCCTGAGAAATGAATAGAAGTTCAGCCTTTTA-GCTTCTTAACCCAAACCAGACTTACCCAGACCTGGGCT------------CAAGAAACTAAAAGAGTTAGCCAACGGAGGTACAGCTCCTTTGGAA-AAGATACAACTTTATCAGGAGGTGAAAGATCAAAATTATTTACTAGGTATATTGTTTTAGTGGGCCTAA
	Plowei_106					NTGCCTAATAGCTAGCCCAAAC----TACCCCACCAAAAATTAATTATAAATACCCCTTAATTAACTTAAAAAATCTAAACAAACCATTTTTCCACCCTAGTAT-GGGCGACAGAAAAGGAACAC--GGAGCAACAGAAA-AAGTACCGCAAGGGAAAGCTGAAAGAGAAATGAAACAACTTGT----TTAAGCCACAAAAAGCAGAGATTAAAACTCGTACCTTTTGCATCATGATTTAGCCAGTAAA-ACTCAAGCACAGTGC-CCTTTAGTTTGATACCCCGAAACT-GAGCGAGCTACTTCAAGACAGCCTATTTAA-TAGGGCAAACCCGTCTCTGTGGCAAAAGAGTGGGAAGAGCTTCAAGTAGAGGTGATAAACCTACCGAGCCCAGTTATAGCTGGTTGCCTGAGAAATGAATAGAAGTTCAGCCTTTTA-GCTTCTTAACCCAAACCAGACTTACCCAGACCTGGGCT------------CAAGAAACTAAAAGAGTTAGCCAACGGAGGTACAGCTCCTTTGGAA-AAGATACAACTTTATCAGGAGGTGAAAGATCAAAATTATTTACTAGGTATATTGTTTTAGTGGGCCTAA
	Plowei_107					NTGCCTAATAGCTAGCCCAAAC----TATACCACCAAAAATTAATTATAAATACCCCTTAATTAACTTAAAAAATTTAAACAAACCATTTTTCCACCCTAGTAT-GGGCGACAGAAAAGGAACAC--GGAGCAACAGAAA-AAGTACCGCAAGGGAAAGCTGAAAGAGAAATGAAACAACTTGT----TTAAGCCACAAAAAGCAGAGATTAAAACTCGTACCTTTTGCATCATGATTTAGCCAGTAAA-ACTCAAGCACAGTGC-CCTTTAGTTTGATACCCCGAAACT-GAGCGAGCTACTTCAAGACAGCCTATTTAA-TAGGGCAAACCCGTCTCTGTGGCAAAAGAGTGGGAAGAGCTTCAAGTAGAGGTGATAAACCTACCGAGCCCAGTTATAGCTGGTTGCCTGAGAAATGAATAGAAGTTCAGCCTTTTA-GCTTCTTAACCCAAACCAGACTTACCCAGACCTGGGCT------------CAAGAAACTAAAAGAGTTAGCCAACGGAGGTACAGCTCCTTTGGAA-AAGATACAACTTTATTAGGAGGTGAAAGATCAAAATTATTTACTAGGTACATTGTTTTAGTGGGCCTAA
	Plowei_108					NTGCCTAATAGCTAGCCCAAAC----TACCCCACCAAAAATTAATTATAAATACCCCTTAATTAACTTAAAAAATCTAAACAAACCATTTTTCCACCCTAGTAT-GGGCGACAGAAAAGGAACAC--GGAGCAACAGAAA-AAGTACCGCAAGGGAAAGCTGAAAGAGAAATGAAACAACTTGT----TTAAGCCACAAAAAGCAGAGATTAAAACTCGTACCTTTTGCATCATGATTTAGCCAGTAAA-ACTCAAGCACAGTGC-CCTTTAGTTTGATACCCCGAAACT-GAGCGAGCTACTTCAAGACAGCCTATTTAA-TAGGGCAAACCCGTCTCTGTGGCAAAAGAGTGGGAAGAGCTTCAAGTAGAGGTGATAAACCTACCGAGCCCAGTTATAGCTGGTTGCCTGAGAAATGAATAGAAGTTCAGCCTTTTA-GCTTCTTAACCCAAACCAGACTTACCCAGACCTGGGCT------------CAAGAAACTAAAAGAGTTAGCCAACGGAGGTACAGCTCCTTTGGAA-AAGATACAACTTTATCAGGAGGTGAAAGATCAAAATTATTTACTAGGTATATTGTTTTAGTGGGCCTAA
	Plowei_109					NTGCCTAATAGCTAGCCCAAAC----TACCCCACCAAAAATTAATTATAAATACCCCTTAATTAACTTAAAAAATCTAAACAAACCATTTTTCCACCCTAGTAT-GGGCGACAGAAAAGGAACAC--GGAGCAACAGAAA-AAGTACCGCAAGGGAAAGCTGAAAGAGAAATGAAACAACTTGT----TTAAGCCACAAAAAGCAGAGATTAAAACTCGTACCTTTTGCATCATGATTTAGCCAGTAAA-ACTCAAGCACAGTGC-CCTTTAGTTTGATACCCCGAAACT-GAGCGAGCTACTTCAAGACAGCCTATTTAA-TAGGGCAAACCCGTCTCTGTGGCAAAAGAGTGGGAAGAGCTTCAAGTAGAGGTGATAAACCTACCGAGCCCAGTTATAGCTGGTTGCCTGAGAAATGAATAGAAGTTCAGCCTTTTA-GCTTCTTAACCCAAACCAGACTTACCCAGACCTGGGCT------------CAAGAAACTAAAAGAGTTAGCCAACGGAGGTACAGCTCCTTTGGAA-AAGATACAACTTTATCAGGAGGTGAAAGATCAAAATTATTTACTAGGTATATTGTTTTAGTGGGCCTAA
	Plowei_113					NTGCCTAATAGCTAGCCCAAAC----TATACCACCAAAAATTAATTATAAATACCCCTTAATTAACTTAAAAAATTTAAACAAACCATTTTTCCACCCTAGTAT-GGGCGACAGAAAAGGAACAC--GGAGCAACAGAAA-AAGTACCGCAAGGGAAAGCTGAAAGAGAAATGAAACAACTTGT----TTAAGCCACAAAAAGCAGAGATTAAAACTCGTACCTTTTGCATCATGATTTAGCCAGTAAA-ACTCAAGCACAGTGC-CCTTTAGTTTGATACCCCGAAACT-GAGCGAGCTACTTCAAGACAGCCTATTTAA-TAGGGCAAACCCGTCTCTGTGGCAAAAGAGTGGGAAGAGCTTCAAGTAGAGGTGATAAACCTACCGAGCCCAGTTATAGCTGGTTGCCTGAGAAATGAATAGAAGTTCAGCCTTTTA-GCTTCTTAACCCAAACCAGACTTACCCAGACCTGGGCT------------CAAGAAACTAAAAGAGTTAGCCAACGGAGGTACAGCTCCTTTGGAA-AAGATACAACTTTATTAGGAGGTGAAAGATCAAAATTATTTACTAGGTACATTGTTTTAGTGGGCCTAA
	Plowei_114					NTGCCTAATAGCTAGCCCAAAC----TATACCACCAAAAATTAATTATAAATACCCCTTAATTAACTTAAAAAATTTAAACAAACCATTTTTCCACCCTAGTAT-GGGCGACAGAAAAGGAACAC--GGAGCAACAGAAA-AAGTACCGCAAGGGAAAGCTGAAAGAGAAATGAAACAACTTGT----TTAAGCCACAAAAAGCAGAGATTAAAACTCGTACCTTTTGCATCATGATTTAGCCAGTAAA-ACTCAAGCACAGTGC-CCTTTAGTTTGATACCCCGAAACT-GAGCGAGCTACTTCAAGACAGCCTATTTAA-TAGGGCAAACCCGTCTCTGTGGCAAAAGAGTGGGAAGAGCTTCAAGTAGAGGTGATAAACCTACCGAGCCCAGTTATAGCTGGTTGCCTGAGAAATGAATAGAAGTTCAGCCTTTTA-GCTTCTTAACCCAAACCAGACTTACCCAGACCTGGGCT------------CAAGAAACTAAAAGAGTTAGCCAACGGAGGTACAGCTCCTTTGGAA-AAGATACAACTTTATTAGGAGGTGAAAGATCAAAATTATTTACTAGGTACATTGTTTTAGTGGGCCTAA
	Plowei_115					NTGCCTAATAGCTAGCCCAAAC----TACCCCACCAAAAATTAATTATAAATACCCCTTAATTAACTTAAAAAATCTAAACAAACCATTTTTCCACCCTAGTAT-GGGCGACAGAAAAGGAACAC--GGAGCAACAGAAA-AAGTACCGCAAGGGAAAGCTGAAAGAGAAATGAAACAACTTGT----TTAAGCCACAAAAAGCAGAGATTAAAACTCGTACCTTTTGCATCATGATTTAGCCAGTAAA-ACTCAAGCACAGTGC-CCTTTAGTTTGATACCCCGAAACT-GAGCGAGCTACTTCAAGACAGCCTATTTAA-TAGGGCAAACCCGTCTCTGTGGCAAAAGAGTGGGAAGAGCTTCAAGTAGAGGTGATAAACCTACCGAGCCCAGTTATAGCTGGTTGCCTGAGAAATGAATAGAAGTTCAGCCTTTTA-GCTTCTTAACCCAAACCAGACTTACCCAGACCTGGGCT------------CAAGAAACTAAAAGAGTTAGCCAACGGAGGTACAGCTCCTTTGGAA-AAGATACAACTTTATCAGGAGGTGAAAGATCAAAATTATTTACTAGGTATATTGTTTTAGTGGGCCTAA
	Plowei_116					NTGCCTAATAGCTAGCCCAAAC----TACCCCACCAAAAATTAATTATAAATACCCCTTAATTAACTTAAAAAATCTAAACAAACCATTTTTCCACCCTAGTAT-GGGCGACAGAAAAGGAACAC--GGAGCAACAGAAA-AAGTACCGCAAGGGAAAGCTGAAAGAGAAATGAAACAACTTGT----TTAAGCCACAAAAAGCAGAGATTAAAACTCGTACCTTTTGCATCATGATTTAGCCAGTAAA-ACTCAAGCACAGTGC-CCTTTAGTTTGATACCCCGAAACT-GAGCGAGCTACTTCAAGACAGCCTATTTAA-TAGGGCAAACCCGTCTCTGTGGCAAAAGAGTGGGAAGAGCTTCAAGTAGAGGTGATAAACCTACCGAGCCCAGTTATAGCTGGTTGCCTGAGAAATGAATAGAAGTTCAGCCTTTTA-GCTTCTTAACCCAAACCAGACTTACCCAGACCTGGGCT------------CAAGAAACTAAAAGAGTTAGCCAACGGAGGTACAGCTCCTTTGGAA-AAGATACAACTTTATCAGGAGGTGAAAGATCAAAATTATTTACTAGGTATATTGTTTTAGTGGGCCAAA
	Plowei_117					NTGCCTAATAGCTAGCCCAAAC----TACCCCCCCAAAAATTAATTATAAATACCCCTTAATTAACTTAAAAAATCTAAACAAACCATTTTTCCACCCTAGTAT-GGGCGACAGAAAAGGAACAC--GGAGCAACAGAAA-AAGTACCGCAAGGGAAAGCTGAAAGAGAAATGAAACAACTTGT----TTAAGCCACAAAAAGCAGAGATTAAAACTCGTACCTTTTGCATCATGATTTAGCCAGTAAA-ACTCAAGCACAGTGC-CCTTTAGTTTGATACCCCGAAACT-GAGCGAGCTACTTCAAGACAGCCTATTTAA-TAGGGCAAACCCGTCTCTGTGGCAAAAGAGTGGGAAGAGCTTCAAGTAGAGGTGATAAACCTACCGAGCCCAGTTATAGCTGGTTGCCTGAGAAATGAATAGAAGTTCAGCCTTTTA-GCTTCTTAACCCAAACCAGACTTACCCAGACCTGGGCT------------CAAGAAACTAAAAGAGTTAGCCAACGGAGGTACAGCTCCTTTGGAA-AAGATACAACTTTATCAGGAGGTGAAAGATCAAAATTATTTACTAGGTATATTGTTTTAGTGGGCCTAA
	Plowei_140					NNNNNNNNNNNNNNNNNNNNNNNNNNNNNNNNNNNNNNNNNNNNNNNNNNNNNNNNNNNNNNNNNNNNNNNNNNNNNNNNNNNNNNNNNNNNNNNNNNNNNNNNNNNNNNNNNNNNNNNNNNNNNNNNNNNNNNNNNNNNNNNNNNNNNNNNNNNNNNNNNNNNNNNNNNNNNNNNNNNNNNNNNNNNNNNNNNNNNNNNNNNNNNNNNNNNNNNNNNNNNNNNNNNNNNNNNNNNNNNNNNNNNNNNNNNNNNNNNNNNNNNNNNNNNNNNNNNNNNNNNNNNNNNNNNNNNNNNNNNNNNNNNNNNNNNNNNNNNNNNNNNNNNNNNNNNNNNNNNNNNNNNNNNNNNNNNNNNNNNNNNNNNNNNNNNNNNNNNNNNNNNNNNNNNNNNNNNNNNNNNNNNNNNNNNNNNNNNNNNNNNNNNNNNNNNNNNNNNNNNNNNNNNNNNNNNNNNNNNNNNNNNNNNNNNNNNNNNNNNNNNNNNNNNNNNNNNNNNNNNNNNNNNNNNNNNNNNNNNNNNNNNNNNNNNNNNNNNNNNNNNNNNNNNNNNNNNNNNNNNNNNNNNNNNNNNNNNNNNNNNNNNNNNNNNNNNNNNNNNNNNNNNN
	Plowei_155					NTGCCTAATAGCTAGCCCAAAC----TACCCCACCAAAAATTAATTATAAATACCCCTTAATTAACTTAAAAAATTTAAACAAACCATTTTTCCACCCTAGTAT-GGGCGACAGAAAAGGAACAC--GGAGCAACAGAAA-AAGTACCGCAAGGGAAAGCTGAAAGAGAAATGAAACAACTTGT----TTAAGCCACAAAAAGCAGAGATTAAAACTCGTACCTTTTGCATCATGATTTAGCCAGTAAA-ACTCAAGCACAGTGC-CCTTTAGTTTGATACCCCGAAACT-GAGCGAGCTACTTCAAGACAGCCTATTTAA-TAGGGCAAACCCGTCTCTGTGGCAAAAGAGTGGGAAGAGCTTCAAGTAGAGGTGATAAACCTACCGAGCCCAGTTATAGCTGGTTGCCTGAGAAATGAATAGAAGTTCAGCCTTTTA-GCTTCTTAACCCAAACCAGACTTACCCAGACCTGGGCT------------CAAGAAACTAAAAGAGTTAGCCAACGGAGGTACAGCTCCTTTGGAA-AAGATACAACTTTATCAGGAGGTGAAAGATCAAAATTATTTACTAGGTATATTGTTTTAGTGGGCCTAA
	Plowei_156					NTGCCTAATAGCTAGCCCAAAC---TTACCCCACCAAAAATTAATTATAAATACCCCTTAATTAACTTAAAAAATTTAAACAAACCATTTTTCCACCCTAGTAT-GGGCGACAGAAAAGGAACAC--GGAGCAACAGAAA-AAGTACCGCAAGGGAAAGCTGAAAGAGAAATGAAACAACTTGT----TTAAGCCACAAAAAGCAGAGATTAAAACTCGTACCTTTTGCATCATGATTTAGCCAGTAAA-ACTCAAGCACAGTGC-CCTTTAGTTTGATACCCCGAAACT-GAGCGAGCTACTTCAAGACAGCCTATTTAA-TAGGGCAAACCCGTCTCTGTGGCAAAAGAGTGGGAAGAGCTTCAAGTAGAGGTGATAAACCTACCGAGCCCAGTTATAGCTGGTTGCCTGAGAAATGAATAGAAGTTCAGCCTTTTA-GCTTCTTAACCCAAACCAGACTTACCCAGACCTGGGCT------------CAAGAAACTAAAAGAGTTAGCCAACGGAGGTACAGCTCCTTTGGAA-AAGATACAACTTTATCAGGAGGTGAAAGATCAAAATTATTTACTAGGTATATTGTTTTAGTGGGCCTAA
	Plowei_157					NTGCCTAATAGCTAGCCCAAAC----TACCCCACCAAAAATTAATTATAAATACCCCTTAATTAACTTAAAAAATTTAAACAAACCATTTTTCCACCCTAGTAT-GGGCGACAGAAAAGGAACAC--GGAGCAACAGAAA-AAGTACCGCAAGGGAAAGCTGAAAGAGAAATGAAACAACTTGT----TTAAGCCACAAAAAGCAGAGATTAAAACTCGTACCTTTTGCATCATGATTTAGCCAGTAAA-ACTCAAGCACAGTGC-CCTTTAGTTTGATACCCCGAAACT-GAGCGAGCTACTTCAAGACAGCCTATTTAA-TAGGGCAAACCCGTCTCTGTGGCAAAAGAGTGGGAAGAGCTTCAAGTAGAGGTGATAAACCTACCGAGCCCAGTTATAGCTGGTTGCCTGAGAAATGAATAGAAGTTCAGCCTTTTA-GCTTCTTAACCCAAACCAGACTTACCCAGACCTGGGCT------------CAAGAAACTAAAAGAGTTAGCCAACGGAGGTACAGCTCCTTTGGAA-AAGATACAACTTTATCAGGAGGTGAAAGATCAAAATTATTTACTAGGTATATTGTTTTAGTGGGCCTAA
	Pnobilis_112				NTGCCTAATAGCTAGCCCAAAC----CACCCCACCAAAAACTAATTATAAATACCCCTTAATAAACTTAAAAAATTTAAACAAACCATTTTTCCACCCTAGTAT-GGGCGACAGAAAAGGAACAT-AGGAGCAACAGAAA-GAGTACCGCAAGGGAAAGCTGAAAGAGAAATGAAACAACTTGT----TTAAGCCATAAAAAGCAGAGATTAAAACTCGTACCTTTTGCATCATGATTTAGCCAGTAAA-ACTCAAGCACAGCGC-CCTTTAGTTTGATACCCCGAAACT-GAGCGAGCTACTTCAAGACAGCCTATCTAATTAGGGCAAACCCGTCTCTGTGGCAAAAGAGTGGGAAGAGCTTCAAGTAGAGGTGATAAACCTACCGAGCCCAGTTATAGCTGGTTGCCTGAGAAATGAATAGAAGTTCAGCCTTTTA-GTTTCTTAACCCAAACCAGACTTACCCAGACCTGGGAT------------CAAGAAATTAAAAGAGTTAGCCAACGGAGGTACAGCTCCTTTGGAA-AAGATACAACTTTATTAGGAGGTAAAAGATCATAGTTATTATCTAGGTATATTGTTTTAGTGGGCCTAA
	Pnobilis_141				NTGCCTAATAGCTAGCCCAAAC----CACCCCACCAAAAACTAATTATAAATACCCCTTAATAAACTTAAAAAATTTAAACAAACCATTTTTCCACCCTAGTAT-GGGCGACAGAAAAGGAACAT-AGGAGCAACAGAAA-GAGTACCGCAAGGGAAAGCTGAAAGAGAAATGAAACAACTTGT----TTAAGCCATAAAAAGCAGAGATTAAAACTCGTACCTTTTGCATCATGATTTAGCCAGTAAA-ACTCAAGCACAGCGC-CCTTTAGTTTGATACCCCGAAACT-GAGCGAGCTACTTCAAGACAGCCTATCTAATTAGGGCAAACCCGTCTCTGTGGCAAAAGAGTGGGAAGAGCTTCAAGTAGAGGTGATAAACCTACCGAGCCCAGTTATAGCTGGTTGCCTGAGAAATGAATAGAAGTTCAGCCTTTTA-GTTTCTTAACCCAAACCAGACTTACCCAGACCTGGGAT------------CAAGAAATTAAAAGAGTTAGCCAACGGAGGTACAGCTCCTTTGGAA-AAGATACAACTTTATTAGGAGGTAAAAGATCATAGTTATTATCTAGGTATATTGTTTTAGTGGGCCTAA
	Pnobilis_142				NTGCCTAATAGCTAGCCCAAAC----CACCCCACCAAAAACTAATTATAAATACCCTTTAATAAACTTAAAAAATTTAAACAAACCATTTTTCCACCCTAGTAT-GGGCGACAGAAAAGGAACAT-AGGAGCAACAGAAA-GAGTACCGCAAGGGAAAGCTGAAAGAGAAATGAAACAACTTGT----TTAAGCCATAAAAAGCAGAGATTAAAACTCGTACCTTTTGCATCATGATTTAGCCAGTAAA-ACTCAAGCACAGCGC-CCTTTAGTTTGATACCCCGAAACT-GAGCGAGCTACTTCAAGACAGCCTATCTAATTAGGGCAAACCCGTCTCTGTGGCAAAAGAGTGGGAAGAGCTTCAAGTAGAGGTGATAAACCTACCGAGCCCAGTTATAGCTGGTTGCCTGAGAAATGAATAGAAGTTCAGCCTTTTA-GTTTCTTAACCCAAACCAGACTTACCCAGACCTGGGAT------------CAAGAAATTAAAAGAGTTAGCCAACGGAGGTACAGCTCCTTTGGAA-AAGATACAACTTTATTAGGAGGTAAAAGATCATAGTTATTATCTAGGTATATTGTTTTAGTGGGCCTAA
	Pnobilis_143				NTGCCTAATAGCTAGCCCAAAC----CACCCCACCAAAAACTAATTATAAATACCCCTTAATAAACTTAAAAAATTTAAACAAACCATTTTTCCACCCTAGTAT-GGGCGACAGAAAAGGAACAT-AGGAGCAACAGAAA-GAGTACCGCAAGGGAAAGCTGAAAGAGAAATGAAACAACTTGT----TTAAGCCATAAAAAGCAGAGATTAAAACTCGTACCTTTTGCATCATGATTTAGCCAGTAAA-ACTCAAGCACAGCGC-CCTTTAGTTTGATACCCCGAAACT-GAGCGAGCTACTTCAAGACAGCCTATCTAATTAGGGCAAACCCGTCTCTGTGGCAAAAGAGTGGGAAGAGCTTCAAGTAGAGGTGATAAACCTACCGAGCCCAGTTATAGCTGGTTGCCTGAGAAATGAATAGAAGTTCAGCCTTTTA-GTTTCTTAACCCAAACCAGACTTACCCAGACCTGGGAT------------CAAGAAATTAAAAGAGTTAGCCAACGGAGGTACAGCTCCTTTGGAA-AAGATACAACTTTATTAGGAGGTAAAAGATCATAGTTATTATCTAGGTATATTGTTTTAGTGGGCCTAA
	Psp_121						NTGCCTAATAGCTAGCCCAAAC----TATTTCACCAAAAATTAATTATAAATACCCCCTAATTAACTTAAAAAATTTAAACAAACCATTTTTCCACCCTAGTAT-GGGCGACAGAAAAGGAACAC--GGAGCAACAGAAA-AAGTACCGCAAGGGAAAGCTGAAAGAGAAATGAAACAACTTGT----TTAAGCCACAAAAAGCAGAGATTAAAACTCGTACCTTTTGCATCATGATTTAGCCAGTAAA-ACTCAAGCACAGTGC-CCTTTAGTTTGATACCCCGAAACT-GAGCGAGCTACTTCAAGACAGCCTATTTAA-TAGGGCAAACCCGTCTCTGTGGCAAAAGAGTGGGAAGAGCTTCAAGTAGAGGTGATAAACCTACCGAGCCCAGTTATAGCTGGTTGCCTGAGAAATGAATAGAAGTTCAGCCTTTTA-GATTCTTAACCCAAACCAGACTTACCCAGACCTGGGCC------------CAAGAAACTAAAAGAGTTAGCCAACGGAGGTACAGCTCCTTTGGAA-AAGATACAACTTTATTAGGAGGTGAAAGATCAAAATTATTTACTAGGTATATTGTTTTAGTGGGCCTAA
	Psp_122						GTGCCTAATAGCTAGCCCAAAC------ATCTACCTAAAATTATTTATAAATACCTTTTAATTAACTTAAAAAAATTAAACAAACCATTTTTCCACCCTAGTAT-GGGCGACAGAAAAGGAACCC--GGAGCAACAGAAA-AAGTACCGCAAGGGAAAGCTGAAAGAGAAATGAAACAACTTGT----TCAAGCCGTAAAAAGCAGAGATTAAAACTCGTACCTTTTGCATCATGATTTAGCCAGTAAA-ACTCAAGCACAGCGC-CCTTTAGTTTGATACCCCGAAACT-GAGCGAGCTACTTCAAGACAGCCTATTTAAATAGGGCAAACCCGTCTCTGTGGCAAAAGAGTGGGAAGAGCTTCAAGTAGCGGTGATAAACCTACCGAGCCCAGTTATAGCTGGTTGCCTGAGAAATGAATAGAAGTTCAGCCTTTTATGTTTCTTAACCTAAACCAGACCTACACAAATCTAGGCCCA----------AAAGAAACTAAAAGAGTTAGCCAACGGAGGTACAGCTCTTTTGGAA-AAGATACAACTTTTTTAGGTGGTGAAAGATCAAAATTATTTAATAGGTATTTCGTTTTAGTGGGCCTAA
	Psp_123						NTGCCTAATAGCTAGCCCAAAC----TATCTCACCAAAAATTAATTATAAATACCCCCTAATTAACTTAAAAAATTTAAACAAACCATTTTTCCACCCTAGTAT-GGGCGACAGAAAAGGAACAC--GGAGCAACAGAAA-AAGTACCGCAAGGGAAAGCTGAAAGAGAAATGAAACAACTTGT----TTAAGCCACAAAAAGCAGAGATTAAAACTCGTACCTTTTGCATCATGATTTAGCCAGTAAA-ACTCAAGCACAGTGC-CCTTTAGTTTGATACCCCGAAACT-GAGCGAGCTACTTCAAGACAGCCTATTTAA-TAGGGCAAACCCGTCTCTGTGGCAAAAGAGTGGGAAGAGCTTCAAGTAGAGGTGATAAACCTACCGAGCCCAGTTATAGCTGGTTGCCTGAGAAATGAATAGAAGTTCAGCCTTTTA-GATTCTTAACCCAAACCAGACTTACCCAGACCTGGGCC------------CAAGAAACTAAAAGAGTTAGCCAACGGAGGTACAGCTCCTTTGGAA-AAGATACAACTTTATTAGGAGGTGAAAGATCAAAATTATTTACTAGGTATATTGTTTTAGTGGGCCTAA
	Psp_124						GTGCCTAATAGCTAGCCCAAAC------ATCCACCTAAAATTATTTATAAATACCTTTTAATTAACTTAAAAAATTTAAACAAACCATTTTTCCACCCTAGTAT-GGGCGACAGAAAAGGAACCC--GGAGCAACAGAAA-AAGTACCGCAAGGGAAAGCTGAAAGAGAAATGAAACAACTTGT----TCAAGCCGTAAAAAGCAGAGATTAAAACTCGTACCTTTTGCATCATGATTTAGCCAGTAAA-ACTCAAGCACAGCGC-CCTTTAGTTTGATACCCCGAAACT-GAGCGAGCTACTTCAAGACAGCCTATTTAAATAGGGCAAACCCGTCTCTGTGGCAAAAGAGTGGGAAGAGCTTCAAGTAGCGGTGATAAACCTACCGAGCCCAGTTATAGCTGGTTGCCTGAGAAATGAATAGAAGTTCAGCCTTTTATGTTTCTTAACCTAAACCAGACCCACACAAATCTAGGCCTA----------AAAGAAACTAAAAGAGTTAGCCAACGGAGGTACAGCTCCTTTGGAA-AAGATACAACTTTTTTAGGTGGTGAAAGATCAAAATTATTTATTAGGTATTTCGTTTTAGTGGGCCTAA
	Psp_125						GTGCCTAATAGCTAGCCCAAAC------ATCCACCTAAAATTATTTATAAATACCTTTTAATTAACTTAAAAAATTTAAACAAACCATTTTTCCACCCTAGTAT-GGGCGACAGAAAAGGAACCC--GGAGCAACAGAAA-AAGTACCGCAAGGGAAAGCTGAAAGAGAAATGAAACAACTTGT----TCAAGCCGTAAAAAGCAGAGATTAAAACTCGTACCTTTTGCATCATGATTTAGCCAGTAAA-ACTCAAGCACAGCGC-CCTTTAGTTTGATACCCCGAAACT-GAGCGAGCTACTTCAAGACAGCCTATTTAAATAGGGCAAACCCGTCTCTGTGGCAAAAGAGTGGGAAGAGCTTCAAGTAGCGGTGATAAACCTACCGAGCCCAGTTATAGCTGGTTGCCTGAGAAATGAATAGAAGTTCAGCCTTTTATGTTTCTTAACCTAAACCAGACCCACACAAATCTAGGCCTA----------AAAGAAACTAAAAGAGTTAGCCAACGGAGGTACAGCTCCTTTGGAA-AAGATACAACTTTTTTAGGTGGTGAAAGATCAAAATTATTTACTAGGTATTTCGTTTTAGTGGGCCTAA

[16s 3'end. automatic option in MAFFT. 587 bp]
	
	Bathypterois_atricolor		NNNNNNNNNNNNNNNNNNNNNNNNNNNNNNNNNNNNNNNNNNNNNNNNNNNNNNNNNNNNNNAATCACTTGTCCTTTAAATGGGGACNTGTATGAATGGCACAACGAGGGCTTAGCTGTCTCCCCTGTCCGGTCAATGAAATTGATCTCCCCGTGCAGAAGCGGGGCTAACACCATAAGACGAGAAGACCCTATGGAGCTTTAGAC-ACACGATCGGCCCGTACAAAAACCTTGAATTCACTCGAGGCCTACCCACGGCG--GCACCCGCTTCACGTCTTTGGTTGGGGCGACCGTGGGGTAAAGAAAAACCCCCATGAAGGCCGGAGGACACCCC-------------------CCTCCCAAGCCAAGAGTGACTCCTCTAAGCATCAGAACATCTGACTT---GAATGATCCGGCA--TAACGGCCGATCAACGANCCGAGNTACCCTAGGGATAACAGCGCAATCCCCTCCNAGAGCCCNNNNNNNNNNNNNNNNNNNNNNNNNNNNNNNNNNNNNNNNNNNNNNNNNNNNNNNNNNNNNNNNNNNNNNNNNNNNNNNNNNNNNNNNNNNNNNNNNNNNNNNNN
	Neoscopelus_microchir		NNNNNNNNNNTGTGACT-ATATGTTTAACGGCCGCGGTATTTTGACCGTGCGAAGGTAGCGCAATCACTTGTCTTTTAAATGGAGACCTGTATGAAAGGCACCACGAGGGCTTAACTGTCTCCCCTTTAAAGTCAATGAAATTGATCTCCCCGTGCAGAAGCGGGGATAGCCTCGTAAGACGAGAAGACCCTATGGAGCTTAAGAC-ACAAGGCGGCCCACGTCAAGTACCCTAATTTAAAACAAT---AAACAAAGTGTTACACCCGCCGAAATGTCTTTGGTTGGGGCGACCGCGGGGAAAGAAAAAACCCCCACGTGGACCGGGGCTACAC---------------------ACCCTAAAACCGAGACCCACAGCTCAAAGCAGCAGAACTTCTGACCA--TTAAAGATCCGGCA-----ATGCCGATCAACGGACCGAGTTACCCTAGGGATAACAGCGCAATCCCCTCCCAGAGCCCATATCGACGAGGGGGTTTACGACCTCGATGTTGGATCAGGACATCCTAATGGTGCAGCCGCTATTAAGGGTTCGTTTGTTCAACGATTAAAGTCCTACGTGATCT
	Percopsis_omiscomaycus		NNNNNNNNNNTGTGAC---AAATGTTAACGGCCGCGGTATTTTGACCGTGCGAAGG-AGCGCAATCACTTG-CTCTTAAATGGAGACCTGTATGAATGGCATCACGAGGGCTTAGCTGTCTCCTTTTTCCAGTCAATGAAATTGATCTCCCCGTGCAGAAGCGGGGATAAACACATAAGACGAGAAGA-CCTATGGAGCTTAAGAC-CAACCTCGGCCCATGTGGAGCACTCAA----CAAAGGCA---GAACTAAGTG---GACCCGAGGAAGTGTCTTTGGTTGGGGCGACCGCGGGGGATCAACAAGCCCCCATGTGGAATAGAGAAACA----------------------TCTCTAGAACCTAGAGCTACTGCTCCAAGTAACAGAACATCTGACCT---ACACGATCCGGCA-----AAGCCGATCAACGAACCGAGTTACCCTAGGGATAACAGCGCAATCCTCTCCCAGAGCCCATATCGACGAGGGGGTTTACGACCTCGATGTTGGATCAGGACATCCTAATGGTGCAGCCGCTATTAAGGGTTCGTTTGTTCAACGATTAATCTCNNNNNNNNNNN
	Aphredoderus_sayanus		NNNNNNNNNNTGTGACA-TCTAGTTTAACGGCCGCGGTATTTTGACCGTGCGAAGGTAGCGTAATCACTTGTCTCTTAAATAGGGACCTGTATGAATGGCAACACGAGGGCTTAACTGTCTCCTTTTTCCAGTCAGTGAAATTGATCTCCCCGTGCAGAAGCGGGGATAAAAACATAAGACGAGAAGACCCTATGGAGCTTAAGAC-ACCCCCTAACCTATGCGAAGATTCTTAAATCAAAAAGAA--AGAGCTAAATA---GGCCTTAGTAAGTGTCTTTGGTTGGGGCGACCACGGGGGACAATAAAGCCCCCATGCGGAATAGGACAT------------------------CTCCTTAACCTCAGAGCCACCGCTCCAAGTAACAAAACATTTGACCAC----CAGATCCGGCAGTTCCAAGCCGATCAACGAACCGAGTTACCCTAGGGATAACAGCGCAATCCCCTCACAGAGCCCATATCGACGAGGGGGTTTACGACCTCGATGTTGGATCAGGACATCCTAATGGTGCAGCCGCTATTAAGGGTTCGTTTGTTCAACGATTAAAGTCCTACGTGATCT
	Chologaster_cornuta			NNNNNNNNNNTGTGACA-CCTAGTTTAACGGCCGCGGTATTTTGACCGTGCGAAGGTAGCGTAATCACTTGTCTCTTAAATGGAGACCTGTATGAATGGCAACACGAGGGCTAAACTGTCTCCTTTTTCCAGTCAGTGAAATTGATCTCCCCGTGCAGAAGCGGGGATATAAACATAAGACGAGAAGACCCTGTGGAGCTTAAGAC-TACCTCTAACTTATGCAAAACTCCTCAA--CAACAGGAC---TAACTTAATA---AACTATAGAAATTGTCTTTGGTTGGGGCGACCCCGGGG-AACAAAAAACCCCCGTGCAGAATAGGTACACC----------------------CTCCTTAAACCCAGAGCCACCCCTCTAAGTAACAAAACATTTGACCAT----CCGATCCGGTA----TACACCGATCAACGAACCGAGTTACCCTAGGGATAACAGCGCAATCCTCTCCCAGAGCCCCTATCGACGAGAAGGTTTACGACCTCGATGTTGGATCAGGACACCCTATTGGTGCAGCCGCTATTAAGGGTTCGTTTGTTCAACGNNNNNNNNNNNNNNNNNNNN
	Coryphaenoides_rupestris	NNNNNNNNNNAGTGACT-GAATGTTAAACGGCCGTGGTATCTTAACCATGCGAAGGTAGCGTAATCACTTGTCTTTTAAATGAAGACCTGTATGAATGGCAAAACGAGGGCTTAACTGTCTCCCTTCCCCAGTCAATGAAATTGACCTCCCCGTGCAGAGGCGGGGATAAATTTATAAGACGAGAAGACCCTGTGGAGCTTCAGAC-TTAAAATAACC-ACGTTAAACAAACTTCAAAATAAGAAA---AAACTTAGTGA--ATTTTATTTAAATGTCTTTGGTTGGGGTGACCGCGGGGCAAAACACAGCCCCCATGAAGATAGGGGAGATA----------------------TCCCTAACACCAAGAGTTACCCCTCTAAGCAACAAAAATTTTGACTTTAAAAATGATCCGGCT-----CAGCCGATTAACGAACCCAGTTACCCCAGGGATAACAGCGCAATCCCCTCCCAGAGCCCTTATCGACGAGGGGGTTTNNNNNNNNNNNNNNNNNNNNNNNNNNNNNNNNNNNNNNNNNNNNNNNNNNNNNNNNNNNNNNNNNNNNNNNNNNNNNNNNNNNNNNN
	Gadus_morhua				NNNNNNNNNNTGTGACT-ATAAGTTTAACGGCCGCGGTATTTTAACCGTGCGAAGGTAGCGTAATCACTTGTCTTTTAAATGAAGACCTGTATGAATGGCATCACGAGGGCTTAGCTGTCTCCCATCTCCAGTCAATGAAATTGACCTCCCCGTGCAGAGGCGGGGATAATTACATAAGACGAGAAGACCCTATGGAGCTTTAGAC-CTAAAGTAAGTCACGTTTAACATGCTGTGATAACAGTAA---AAACTTAGTGA--TATTTACTGAAGTGTCTTTGGTTGGGGCGACCGCGGGGTAAAACACAACCCCCATGTGGACCGGGGATATTA---------------------TCCCTAATACTCAGAGCCTCTACTCCAAGTAACAGAAATTCTGACTT---TTCTGATCCGGTA-----TAACCGATCAACGAACCGAGTTACCCTAGGGATAACAGCGCAATCCCCTCTCAGAGCCCATATCGACGAGGGGGTTTACGACCTCGATGTTGGATCAGGACATCCTAATGGTGCAGCCGCTATTAAGGGTTCGTTTGTTCAACGNNNNNNNNNNNNNNNNNNNN
	Stylephorus_chordatus		NNNNNNNNNNTGTGACT-ATAAGTTTAACGGCCGTTTTATCTTAACCGTGCAAAGGTAGCGCAATCACTTGTCTTTTAAATGAAGACCTGTATGAATGGCATAACGAGGGCTTAGCTGTCTCCCCCCTCCAGTCAATGAAACTGACCTCCCCGTGCAGAGGCGGGGATTATTACATAAGACGAGAAGACCCTGTGGAGCTTTAGAC-CTAAAGTAGTGCATGTCTAAAATACTAGAAAATAAGAAA---AAACCCAATGC--CCCCTACTGAAGTGTCTTTGGTTGGGGCGACCGCGGGGTAAAACAAAACCCCCATGTAGACCGGGGAAACA----------------------TCCCTAAAACCCAGAGCAACCACTCTAAGAAACAAAACCTTTGACTT--TTTCTGATCCGGCA-----TAGCCGATCAACGAACCGAGTTACCCCAGGGATAACAGCGCAATCCTCTCTCAGAGCCCATATCGACGAGGGGGTTTACGACCTCGATGTTGGATCAGGACATCCTAATGGTGCAGCCGCTATTAAGGGTTCGTTTGTTCAACGATTAAAGTCCTACGTGATCT
	Gbra_75						NNNNNNNNNNTGTGACT-TTAAGTTTAACGGCCGCGGTATTTTGACCGTGCGAAGGTAGCGCAATCACTTGTCTTTTAAATGAAGACCCGTATGAATGGCACCACGAGGGCTTAGCTGTCTCCTTTTTCAAGTCAATGAAATTGATCTCCCCGTGCAGAAGCGGGGATATAAATATAAGACGAGAAGACCCTATGGAGCTTTAGAC-CTAGTGCAGATCACGAAAAATACTTTTAAACAAAAAGAT---TAAGCCTAATGA-CTCCCGCATGACTGTCTTTGGTTGGGGCGACCGCGGGGAAAAACAAAACCCCCACGAGGACTGAGAGTTTTA---------------------CTCCTAAAACCAAGAGCCACAGCTCTAAGTATCAGAAATTCTGACCT---AAATGATCCGG-G-----AAACCGATCAACGAACCAAGTTACCCTAGGGATAACAGCGCAATCCTCTTCCAGAGCCCATATCGACAAGAGGGTTTACGACCTCGATGTTGGATCAGGACATCCTAATGGTGCAGCCGCTATTAAGGGTTCGTTTGTTCAACGATTAAAGTCCTACGTGATTT
	Oatl_98						NNNNNNNNNNTGTGACT-TTAAGTTTAACGGCCGCGGTATTTTGACCGTGCGAAGGTAGCGCAATCACTTGTCTTTTAAATGAAGACCCGTATGAATGGCACCACGAGGGCTTAGCTGTCTCCTTTTTCAAGTCAATGAAATTGATCTCCCCGTGCAGAAGCGGGGATAATAACATAAGACGAGAAGACCCTATGGAGCTTCAGAC-CTAGTGCAGATCACGAAAAATACTTTAAGACAAAAAAGA---AAAGCCCAATGA-CCCCTGCACAACTGTCTTTGGTTGGGGCGACCGCGGGGAAAAACAAAACCCCCACGAGGACTGAGAGTTTTA---------------------CTCCTAAAACCAAGAGCCACAGCTCTAAGTATCAGAAATTCTGACCT---AAATGATCCGG-G-----CAACCGATCAACGAACCGAGTTACCCTAGGGATAACAGCGCAATCCTCTTCCAGAGCCCATATCGACAAGGGGGTTTACGACCTCGATGTTGGATCAGGACATCCTAATGGTGCAGCCGCTATTAAGGGTTCGTTTGTTCAACGATTAAAGTCCTACGTGATCT
	Znjap_89					NNNNNNNNNNTGTGACT-TAAAGTTTAACGGCCGCGGTATTTTGACCGTGCGAAGGTAGCGCAATCACTTGTCTTTTAAATGAAGACCCGTATGAATGGCACCACGAGGGCTTAGCTGTCTCCTTTTTCCAGTCAATGAAATTGATCTCCCCGTGCAGAAGCGGGGATATTAACATAAGACGAGAAGACCCTATGGAGCTTTAGAC-CTAGTGCAGCCCATGCAAAATACTTTAACACAAAAAGAT---AAAGCCCAACGG-CCCCCGCACAGCTGTCTTTGGTTGGGGCGACCACGGGAAAAAACAAAACCCCCACGAGGACTGGGAGCACAA-------------------GCCACCCAAAACCAAGAGTTACAACTCTAAGTACCAGAAAATCTGACCT--AACATGATCCGG-G-----CAACCGATCAACGAACCAAGTTACCCTAGGGATAACAGCGCAATACCCTTCCAGAGCCCATATCGACAAGGGAGCTTACGACCTCGATGTTGGATCAGGACATCCTAATGGTGCAGCCGCTATTAAGGGTTCGTTTGTTCAACGATTAAAGTCCTACGTGATCT
	Lampris_guttatus			NNNNNNNNNNCGTGAC--AATAGTTTAACGGCCGCGGTATTCTGACCGTGCGAAGGTAGCGCAATCACTTGTCTTTTAAATGAAGACCTGTATGAATGGCACCACGAGGACTTAGCTGTCTCCCCTCTCCCGTCAGTAAAATTGACCTACCCGTGCAGAGGCGGGTACACCCCCACAAGACGAGAAGACCCTGTGGAGCTTTAGGC-CCAAGAAAGAGGACATCAAGC-----------CAGAAAC---AGCCACAGCC---TATCTTTCCCAATGCCTTTGGTTGGGGCGACCACGGAGATAAAACAAACCCCCGCGTGGACCGAGAGACCT----------------------CTCTTAGAACTAAGAGCCACCCCTCCAAGCACCAGAACATCTGACCA--CCAATGACCCGGCC-----CTGCCGACAAACGAACCGAGTTACCCCAGGGATAACAGCGCAATCCCCTTCCAGAGCCCCTATCGACAAGGGGGTTTACGACCTCGATGTTGGATCAGGATGTCCTAATGGTGCAGCCGCTATTAAGGGTTCGTTTGTTCAACGNNNNNNNNNNNNNNNNNNNN
	Regalecus_glesne			NNNNNNNNNNGGTGAC--GAAAGTTTAACGGCCGCGGTATTATGACCGTGCAAAGGTAGCGTAATCACTTGTCTTTTAAATGGAGACCTGTATGAAAGGCGACACGAGGGCAAATCTGTCTCCCCCCTCCAGTCAATGAAACTGATCTCCCCGTGCAGAAGCGGGGATACAACCACAAGACGAGAAGACCCTGTGGAGCTTCAGAC-TTTGGTAAGCCTGCCTCAACCCCTCTGACAAAGGAGGGT---TAACACAGCATC-CCCTTATTTAAATGTCTTTGGTTGGGGCGACCACGGAGATAATTTTAACCCCCGCGGGGATAGGGACT-------------------------TTCCTATAACCCAGAGCTACAGCTCTAAGTGTCAAGACTCTTGACCT--TCTATGATCCGGC------CCGCCGATCAACGAACCAAGTTACCCCAGGGATAACAGCGCAATCCTCTTTTAGAGCCCATATCGACAAGGGGGTTTACGACCTCGATGTTGGATCAGGACATCCTAATGGTGCAGCCGCTATNNNNNNNNNNNNNNNNNNNNNNNNNNNNNNNNNNNNNNNNN
	Anoplogaster_cornuta		NNNNNNNNNNTGTGACT-ATATGTTTAACGGCCGCGGTATTTTGACCGTGCGAAGGTAGCGCAATCACTTGTCTTTTAAATGAAGACCTGTATGAATGGCACGACGAGGGCCTAGCTGTCTCCTTTTTCAGGTCAATGAAATTGATCTTCCCGTGCAGAAGCGGGAATAACTATATAAGACGAGAAGACCCTATGGAGCTTCAGAC-ACAAAGCAGCCCACGTTAATAACCTCCAAACAAGGAACT---AAACTAAGTGAT-ATCCTGCCAGAATGTCTTTGGTTGGGGCGACCGCGGGGAAAAACCAAACCCCCATGTGGAAAAGGAGGACTC---------------------CTCCTACAACCAAGAGCCACTGCTCTAAGTAACAGAATTTCTGACCA---AAATGATCCGGCA-----ATGCCGATCAACGGACCGAGTTACCCTAGGGATAACAGCGCAATCCTCTTCCAGAGCCCATATCGACAAGGGGGTTTACGACCTCGATGTTGGATCAGGACATCCTAATGGTGCAGCCGCTATTAAGGGTTCGTTTGTTCAACGATTAAAGTCCTACGTGATCT
	Rondeletia_loricata			NNNNNNNNNNTGTGACT-ATATGTTTAACGGCCGCGGTATTTTGACCGTGCGAAGGTAGCGCAATCACTTGTCTTTTAAATGAAGACCCGTATGAATGGCACAACGAGGGCTTAGCTGTCTCCTTTTTCTAGTCAATGAAATTGATCTCCCCGTGCAGAAGCGGGGATTATAACATAAGACGAGAAGACCCTATGGAGCTTCAGAC-ACAAAGCAGTCCACTCCAAACACCCCAAAATAAAGGGGC---AAATCAAGTGGC-CCCCTGCTCAAATGTCTTTGGTTGGGGCGACCGCGGGGAAAAATAAAACCCCCACGTGGAATGAGAGAACTT---------------------CTCCCACAACCAAGAGCCGCCACTCTAAGTAACAGAACCTCTGACCA---GAATGATCCGGCA-----AAGCCGATCAACGGACCGAGTTACCCTAGGGATAACAGCGCAATCCCCTTCCAGAGCCCATATCGACAAGGGGGTTTACGACCTCGATGTTGGATCAGGACATCCTAATGGTGCAGCCGCTATTAAGGGTTCGTTTGTTCAACGATTAAAGTCCTACGTGATCT
	Myripristis_violacea		NNNNNNNNNNCGTGACT-ATATGTTTAACGGCCGCGGTATTTTGACCGTGCAAAGGTAGCGCAATCACTTGTCTTTTAAATGAAGACCCGTATGAATGGCATAACGAGGGCCTAGCTGTCTCCTTTTTCCAGTCAATGAAATTAATCTCCCCGTGCAGAAGCGGGGATACAACCATAAGACGAGAAGACCCTGTGGAGCTTTAGAC-AAAAGACGGACCTTGCAAAACAACCCTGAACAGAGGACA---AAACACCAAAGG-ATCCCGCCCAAATGTCTTTGGTTGGGGCGACCGCGGGGAAAAATTAAACCCCCACGTGGAATGGGAGAACAT---------------------CCCCCAAAACTAAGAGGTACCCCTCTAAGAAGCAGAACATCTGACCA--TAAATGATCCGGCA-----CAGCCGATCAACGGACCGAGTTACCCCAGGGATAACAGCGCAATCCCCTCCCAGAGCCCATATCGACGAGGGGGTTTACGACCTCGATGTTGGATCAGGACATCCTAACGGTGCAGCCGCTGTTAAGGGTTCGTTTGTTCAACGATTAAAGTCCTACGTGATCT
	Kurtus_gulliveri			NNNNNNNNNNTGTGACTTACGAGTTTAACGGCCGCGGTATTTTGACCGTGCAAAGGTAGCGCAATCACTTGTCTTTTAAATGAAGACCCGTATGAATGGCATAACGAGGGCTAAACTGTCTCCTTTCTCAAGTCAATGAAATTAATCTTCCCGTGCAGAAGCGGGAATAACAACATAAGACGAGAAGACCCTATGGAGCTTTAGAC-AAAACACAGACTGCATCAAATAGATTAAAAATAAATAAACCTAAACCAAGCA---ATCCCTGTCTAATGTCTTTGGTTGGGGCGACCGCGGGGAAACAAAAAACCCCCACGTGGAATAAGAGTA------------------------CTCTTTAAACCAAGAGCCACAGCTCTAAAAAACAGAATATCTGACCA---TAAAGATCCGGCA-----TGACCGATCAACGGACCGAGTTACCCTAGGGATAACAGCGCAATCCCCTTCTAGAGCCCATATCGACAAGGGGGTTTACGACCTCGATGTTGGATCAGGACATCCTAATGGTGCAGNNNNNNNNNNNNNNNNNNNNNNNNNNNNNNNNNNNNNNNNNNNNNNNN
	Mugil_cephalus				NNNNNNNNNNAGTGAC--CCCTGTTCAACGGCCGCGGTATTTTAACCGCGCAAAGGTAGCGCAATCACTTGTCCCTTAAATGAGAACCAGTATGAATGGCTAGACGAGGGCTTAACTGTCTCCTTTTCCCAACCAATGAAATTGATCTTCCCGTGCAGAAGCGGGAATACCAACATAAGACGAGAAGACCCTGCGGAGCTTTAGACGCCAGAACAGATCACGTCAAATACCTCTCTCAAACAGGTA---ACAACAAATG---AACCCTGTTCCACGTCTTAGGTTGGGGCGACCACGGTGAACAGAAAAACCCCCGCGTGGACTGAGAGCACATACTCACACTTATCAATACCGCTTCTCACAACCATGAGCTACAGCTCTAAATAACAGAACTTCTGACCAAAAAAATGATCCGGCA-----ATGCCGATTAACGGACCAAGTTACCCCAGGGATAACAGCGCAATCCTCTTTAAGAGCCCATATCGACAAGAGGGTTTACGACCTCGATGTTGGATCAAGACATCCTAATGGTGCAACCGCTATTAAGGGTTCGTTTGTTCAACGATTAAAGTCTTACGTGATCT
	Pberndti_110				CCGCCTGCCCTGTGACT-ATATGTTTAACGGCCGCGGTATTTTGACCGTGCGAAGGTAGCGCAATCACTTGTCTTTTAAATGAAGACCCGTATGAATGGCATAACGAGGGCTTAGCTGTCTCCCTTTTCTAGTCAATGAAATTGATCTCCCCGTGCAGAAGCGGGGATAAAAACATAAGACGAGAAGACCCTATGGAGCTTGAAAC-CTATAATAGTACACGTCAAACACCTCAACATAAAGAAAT---GAACTAATTGTC-TACCTATTAAAGTGTTTTTGGTTGGGGCGACCGCGGGG-AAAACAAAACCCCCATGTGGACTGGGAGAACT--------------------ACTCCCACAACCCTAGAGCTACCGCTCTAAGTAATAGAATATCTAACCT---TCAAGATCCGGCA-----AAGCCGATCAACGGACCGAGTTACCCTAGGGATAACAGCGCAATCCTCTCCCAGAGTCCATATCGACGAGGGGGTTTACGACCTCGATGTTGGATCAGGACATCCTAATGGTGCAGCCGCTATTAAGGGTTCGTTTGTTCAACGATTAAAGTCCTACGTGATCT
	Pberndti_111				CCGCCTGCCCTGTGACT-ATATGTTTAACGGCCGCGGTATTTTGACCGTGCGAAGGTAGCGCAATCACTTGTCTTTTAAATGAAGACCCGTATGAATGGCATAACGAGGGCTTAGCTGTCTCCCTTTTCTAGTCAATGAAATTGATCTCCCCGTGCAGAAGCGGGGATAAAAACATAAGACGAGAAGACCCTATGGAGCTTGAAAC-CTATAATAGTACACGTCAAACACCTCAACATAAAGAAAT---GAACTAATTGTC-TACCTATTAAAGTGTTTTTGGTTGGGGCGACCGCGGGG-AAAACAAAACCCCCATGTGGACTGGGAGAACT--------------------ACTCCCACAACCCTAGAGCTACCGCTCTAAGTAATAGAATATCTAACCT---TCAAGATCCGGCA-----AAGCCGATCAACGGACCGAGTTACCCTAGGGATAACAGCGCAATCCTCTCCCAGAGTCCATATCGACGAGGGGGTTTACGACCTCGATGTTGGATCAGGACATCCTAATGGTGCAGCCGCTATTAAGGGTTCGTTTGTTCAACGATTAAAGTCCTACGTGATCT
	Pberndti_126				CCGCCTGCCCTGTGACT-ATATGTTTAACGGCCGCGGTATTTTGACCGTGCGAAGGTAGCGCAATCACTTGTCTTTTAAATGAAGACCCGTATGAATGGCATAACGAGGGCTTAGCTGTCTCCCTTTTCTAGTCAATGAAATTGATCTCCCCGTGCAGAAGCGGGGATAAAAACATAAGACGAGAAGACCCTATGGAGCTTGAAAC-CTATAATAGTACACGTCAAACACCTCAGCATAAAGAAAT---GAACTAATTGTT-TACCTATTAAAGTGTTTTTGGTTGGGGCGACCGCGGGG-AAAACAAAACCCCCATGTGGACTGGGAGAACT--------------------ACTCCCACAACCCTAGAGCTACCGCTCTAAGTAATAGAATATCTAACCT---TCAAGATCCGGCA-----AAGCCGATCAACGGACCGAGTTACCCTAGGGATAACAGCGCAATCCTCTCCCAGAGTCCATATCGACGAGGGGGTTTACGACCTCGATGTTGGATCAGGACATCCTAATGGTGCAGCCGCTATTAAGGGTTCGTTTGTTCAACGATTAAAGTCCTACGTGATCT
	Pberndti_127				CCGCCTGCCCTGTGACT-ATATGTTTAACGGCCGCGGTATTTTGACCGTGCGAAGGTAGCGCAATCACTTGTCTTTTAAATGAAGACCCGTATGAATGGCATAACGAGGGCTTAGCTGTCTCCCTTTTCTAGTCAATGAAATTGATCTCCCCGTGCAGAAGCGGGGATAAAAACATAAGACGAGAAGACCCTATGGAGCTTGAAAC-CTATAATAGTACACGTCAAACACCTCAGCATAAAGAAAT---GAACTAATTGTT-TACCTATTAAAGTGTTTTTGGTTGGGGCGACCGCGGGG-AAAACAAAACCCCCATGTGGACTGGGAGAACT--------------------ACTCCCACAACCCTAGAGCTACCGCTCTAAGTAATAGAATATCTAACCT---TCAAGATCCGGCA-----AAGCCGATCAACGGACCGAGTTACCCTAGGGATAACAGCGCAATCCTCTCCCAGAGTCCATATCGACGAGGGGGTTTACGACCTCGATGTTGGATCAGGACATCCTAATGGTGCAGCCGCTATTAAGGGTTCGTTTGTTCAACGATTAAAGTCCTACGTGATCT
	Pberndti_144				CCGCCTGCCCTGTGACT-ATATGTTTAACGGCCGCGGTATTTTGACCGTGCGAAGGTAGCGCAATCACTTGTCTTTTAAATGAAGACCCGTATGAATGGCATAACGAGGGCTTAACTGTCTCCCCTTTCCAGTCAATGAAATTGATCTCCCCGTGCAGAAGCGGGGATAAAAACATAAGACGAGAAGACCCTATGGAGCTTGAAAC-CTATGATAGTACACGTCAAACACCTCAACATAAAGAAAA---GAACTAAGTGTC-TCCCTATCAAAGTGTTTTTGGTTGGGGCGACCGCGGGG-AAAACAAAACCCCCATGTGGACCGGGAATACTA-------------------ATTCCTACAACCCTAGAGCTACCGCTCTAAGTAACAGAATATCTGACCT---TCAAGATCCGGCA-----AAGCCGATCAACGGACCGAGTTACCCTAGGGATAACAGCGCAATCCTCTCCCAGAGCCCATATCGACGAGGGGGTTTACGACCTCGATGTTGGATCAGGACATCCTAATGGTGCAGCCGCTATTAAGGGTTCGTTTGTTCAACGATTAAAGTCCTACGTGATCT
	Pbusakhini_128				CCGCCTGCCCTGTGACT-ATATGTTTAACGGCCGCGGTATTTTGACCGTGCGAAGGTAGCGCAATCACTTGTCTTTTAAATGAAGACCCGTATGAATGGCATAACGAGGGCTTAACTGTCTCCCCTTTCCAGTCAATGAAATTGATCTCCCCGTGCAGAAGCGGGGATAAAAACATAAGACGAGAAGACCCTATGGAGCTTGAAAC-CTATGATAGTACACGTCAAACACCTCAACATAAAGAAAA---GAACTAAGTGTC-TCCCTATCAAAGTGTTTTTGGTTGGGGCGACCGCGGGG-AAAACAAAACCCCCATGTGGACCGGGAATACTA-------------------ATTCCTACAACCCTAGAGCTACCGCTCTAAGTAACAGAATATCTGACCT---TCAAGATCCGGCA-----AAGCCGATCAACGGACCGAGTTACCCTAGGGATAACAGCGCAATCCTCTCCCAGAGCCCATATCGACGAGGGGGTTTACGACCTCGATGTTGGATCAGGACATCCTAATGGTGCAGCCGCTATTAAGGGTTCGTTTGTTCAACGATTAAAGTCCTACGTGATCT
	Pbusakhini_129				CCGCCTGCCCTGTGACT-ATATGTTTAACGGCCGCGGTATTTTGACCGTGCGAAGGTAGCGCAATCACTTGTCTTTTAAATGAAGACCCGTATGAATGGCATAACGAGGGCTTAACTGTCTCCCCTTTCCAGTCAATGAAATTGATCTCCCCGTGCAGAAGCGGGGATAAAAACATAAGACGAGAAGACCCTATGGAGCTTGAAAC-CTATGATAGTACACGTCAAACACCTCAACATAAAGAAAA---GAACTAAGTGTC-TCCCTATCAAAGTGTTTTTGGTTGGGGCGACCGCGGGG-AAAACAAAACCCCCATGTGGACCGGGAATACTA-------------------ATTCCTACAACCCTAGAGCTACCGCTCTAAGTAACAGAATATCTGACCT---TCAAGATCCGGCA-----AAGCCGATCAACGGACCGAGTTACCCTAGGGATAACAGCGCAATCCTCTCCCAGAGCCCATATCGACGAGGGGGTTTACGACCTCGATGTTGGATCAGGACATCCTAATGGTGCAGCCGCTATTAAGGGTTCGTTTGTTCAACGATTAAAGTCCTACGTGATCT
	Pjaponica_13				CCGCCTGCCCTGTGACT-ATATGTTTAACGGCCGCGGTATTTTGACCGTGCGAAGGTAGCGCAATCACTTGTCTTTTAAATGAAGACCCGTATGAATGGCATAACGAGGGCTTAACTGTCTCCCCTTTCCAGTCAATGAAATTGATCTCCCCGTGCAGAAGCGGGGATAAAAACATAAGACGAGAAGACCCTATGGAGCTTGAAAC-CTATGATAGTACACGTCAAACACCTCAACATAAAGAAAA---GAACTAAGTGTC-TCCCTATCAAAGTGTTTTTGGTTGGGGCGACCGCGGGG-AAAACAAAACCCCCATGTGGACCGGGAATACTA-------------------ATTCCTACAACCCTAGAGCTACCGCTCTAAGTAACAGAATATCTGACCT---TCAAGATCCGGCA-----AAGCCGATCAACGGACCGAGTTACCCTAGGGATAACAGCGCAATCCTCTCCCAGAGCCCATATCGACGAGGGGGTTTACGACCTCGATGTTGGATCAGGACATCCTAATGGTGCAGCCGCTATTAAGGGTTCGTTTGTTCAACGATTAAAGTCCTACGTGATCT
	Pjaponica_145				CCGCCTGCCCTGTGACT-ATATGTTTAACGGCCGCGGTATTTTGACCGTGCGAAGGTAGCGCAATCACTTGTCTTTTAAATGAAGACCCGTATGAATGGCATAACGAGGGCTTAGCTGTCTCCCTTTTCTAGTCAATGAAATTGATCTCCCCGTGCAGAAGCGGGGATAAAAACATAAGACGAGAAGACCCTATGGAGCTTGAAAC-CTATAATAGTACACGTCAAACACCTCAGCATAAAGAAAT---GAACTAATTGTT-TACCTATTAAAGTGTTTTTGGTTGGGGCGACCGCGGGG-AAAACAAAACCCCCATGTGGACTGGGAGAACT--------------------ACTCCCACAACCCTAGAGCTACCGCTCTAAGTAATAGAATATCTAACCT---TCAAGATCCGGCA-----AAGCCGATCAACGGACCGAGTTACCCTAGGGATAACAGCGCAATCCTCTCCCAGAGTCCATATCGACGAGGGGGTTTACGACCTCGATGTTGGATCAGGACATCCTAATGGTGCAGCCGCTATTAAGGGTTCGTTTGTTCAACGATTAAAGTCCTACGTGATCT
	Pjaponica_146				CCGCCTGCCCTGTGACT-CTATGTTTAACGGCCGCGGTATTTTGACCGTGCGAAGGTAGCGCAATCACTTGTCTTTTAAATGAAGACCCGTATGAATGGCATAACGAGGGCTTAACTGTCTCCCCTTTCTAGTCAATGAAATTGATCTCCCCGTGCAGAAGCGGGGATAAAAACATAAGACGAGAAGACCCTATGGAGCTTGAAAC-CTATGATAGTGCACGTCAAACACCTCAGCACAAAGAAAA---GAACTAAGTGTT-TACCTATCAAAGTGTTTTTGGTTGGGGCGACCGCGGGG-AAAACAAAACCCCCATGTGGACCGGGAATACTA-------------------ATTCCTACAACCCTAGAGCTACCGCTCTAAGTAACAGAACATCTGACCT---TCAAGATCCGGCA-----AAGCCGATCAACGGACCGAGTTACCCTAGGGATAACAGCGCAATCCTCTCCCAGAGCCCATATCGACGAGGGGGTTTACGACCTCGATGTTGGATCAGGACATCCTAATGGTGCAGCCGCTATTAAGGGTTCGTTTNNNNNNNNNNNNNNNNNNNNNNNNNNNN
	Pjaponica_147				CCGCCTGCCCTGTGACT-CTATGTTTAACGGCCGCGGTATTTTGACCGTGCGAAGGTAGCGCAATCACTTGTCTTTTAAATGAAGACCCGTATGAATGGCATAACGAGGGCTTAACTGTCTCCCCTTTCTAGTCAATGAAATTGATCTCCCCGTGCAGAAGCGGGGATAAAAACATAAGACGAGAAGACCCTATGGAGCTTGAAAC-CTATGATAGTACACGTCAAACACCTCAGCATAAAGAAAA---GAACTAAGTGTT-TATCTATCAAAGTGTTTTTGGTTGGGGCGACCGCGGGG-AAAACAAAACCCCCATGTGGACCGGGAATACTA-------------------ATTCCTACAACCCTAGAGCTACCGCTCTAAGTAACAGAACATCTGACCT---TCAAGATCCGGCA-----AAGCCGATCAACGGACCGAGTTACCCTAGGGATAACAGCGCAATCCTCTCCCAGAGCCCATATCGACGAGGGGGTTTACGACCTCGATGTTGGATCAGGACATCCTAATGGTGCAGCCGCTATTAAGGGTTCGTTTGTTCAACGATTAAAGTCCTACGTGATCT
	Pjaponica_148				CCGCCTGCCCTGTGACT-CTATGTTTAACGGCCGCGGTATTTTGACCGTGCGAAGGTAGCGCAATCACTTGTCTTTTAAATGAAGACCCGTATGAATGGCATAACGAGGGCTTAACTGTCTCCCCTTTCTAGTCAATGAAATTGATCTCCCCGTGCAGAAGCGGGGATAAAAACATAAGACGAGAAGACCCTATGGAGCTTGAAAC-CTATGATAGTACACGTCAAACACCTCAACATAAAGAAAA---GAACTAAGTGTT-TATCTATCAAAGTGTTTTTGGTTGGGGCGACCGCGGGG-AAAACAAAACCCCCATGTGGACCGGGAATACTA-------------------ATTCCTACAACCCTAGAGCTACCGCTCTAAGTAACAGAACATCTGACCT---TCAAGATCCGGCA-----AAGCCGATCAACGGACCGAGTTACCCTAGGGATAACAGCGCAATCCTCTCCCAGAGCCCATATCGACGAGGGGGTTTACGACCTCGATGTTGGATCAGGACATCCTAATGGTGCAGCCGCTATTAAGGGTTCGTTTGTTCAACGATTAAAGTCCTACGTGATCT
	Pjaponica_149				CCGCCTGCCCTGTGACT-CTATGTTTAACGGCCGCGGTATTTTGACCGTGCGAAGGTAGCGCAATCACTTGTCTTTTAAATGAAGACCCGTATGAATGGCATAACGAGGGCTTAACTGTCTCCCCTTTCTAGTCAATGAAATTGATCTCCCCGTGCAGAAGCGGGGATAAAAACATAAGACGAGAAGACCCTATGGAGCTTGAAAC-CTATGATAGTACACGTCAAACACCTCAGCATAAAGAAAA---GAACTAAGTGTT-TATCTATCAAAGTGTTTTTGGTTGGGGCGACCGCGGGG-AAAACAAAACCCCCATGTGGACCGGGAATACTA-------------------ATTCCTACAACCCTAGAGCTACCGCTCTAAGTAACAGAACATCTGACCT---TCAAGATCCGGCA-----AAGCCGATCAACGGACCGAGTTACCCTAGGGATAACAGCGCAATCCTCTCCCAGAGCCCATATCGACGAGGGGGTTTACGACCTCGATGTTGGATCAGGACATCCTAATGGTGCAGCCGCTATTAAGGGTTCGTTTGTTCAACGATTAAAGTCCTACGTGATCT
	Pjaponica_150				CCGCCTGCCCTGTGACT-CTATGTTTAACGGCCGCGGTATTTTGACCGTGCGAAGGTAGCGCAATCACTTGTCTTTTAAATGAAGACCCGTATGAATGGCATAACGAGGGCTTAACTGTCTCCCCTTTCTAGTCAATGAAATTGATCTCCCCGTGCAGAAGCGGGGATAAAAACATAAGACGAGAAGACCCTATGGAGCTTGAAAC-CTATGATAGTACACGTCAAACACCTCAGCATAAAGAAAA---GAACTAAGTGTT-TATCTATCAAAGTGTTTTTGGTTGGGGCGACCGCGGGG-AAAACAAAACCCCCATGTGGACCGGGAATACTA-------------------ATTCCTACAACCCTAGAGCTACCGCTCTAAGTAACAGAACATCTGACCT---TCAAGATCCGGCA-----AAGCCGATCAACGGACCGAGTTACCCTAGGGATAACAGCGCAATCCTCTCCCAGAGCCCATATCGACGAGGGGGTTTACGACCTCGATGTTGGATCAGGACATCCTAATGGTGCAGCCGCTATTAAGGGTTCGTTTGTTCAACGATTAAAGTCCTACGTGATCT
	Pjaponica_151				CCGCCTGCCCTGTGACT-CTATGTTTAACGGCCGCGGTATTTTGACCGTGCGAAGGTAGCGCAATCACTTGTCTTTTAAATGAAGACCCGTATGAATGGCATAACGAGGGCTTAACTGTCTCCCCTTTCTAGTCAATGAAATTGATCTCCCCGTGCAGAAGCGGGGATAAAAACATAAGACGAGAAGACCCTATGGAGCTTGAAAC-CTATGATAGTACACGTCAAACACCTCAACATAAAGAAAA---GAACTAAGTGTT-TATCTATCAAAGTGTTTTTGGTTGGGGCGACCGCGGGG-AAAACAAAACCCCCATGTGGACCGGGAATACTA-------------------ATTCCTACAACCCTAGAGCTACCGCTCTAAGTAACAGAACATCTGACCT---TCAAGATCCGGCA-----AAGCCGATCAACGGACCGAGTTACCCTAGGGATAACAGCGCAATCCTCTCCCAGAGCCCATATCGACGAGGGGGTTTACGACCTCGATGTTGGATCAGGACATCCTAATGGTGCAGCCGCTATTAAGGGTTCGTTTGTTCAACGATTAAAGTCCTACGTGATCT
	Pjaponica_152				CCGCCTGCCCTGTGACT-CTATGTTTAACGGCCGCGGTATTTTGACCGTGCGAAGGTAGCGCAATCACTTGTCTTTTAAATGAAGACCCGTATGAATGGCATAACGAGGGCTTAACTGTCTCCCCTTTCTAGTCAATGAAATTGATCTCCCCGTGCAGAAGCGGGGATAAAAACATAAGACGAGAAGACCCTATGGAGCTTGAAAC-CTATGATAGTACACGTCAAACACCTCAGCATAAAGAAAA---GAACTAAGTGTT-TATCTATCAAAGTGTTTTTGGTTGGGGCGACCGCGGGG-AAAACAAAACCCCCATGTGGACCGGGAATACTA-------------------ATTCCTACAACCCTAGAGCTACCGCTCTAAGTAACAGAACATCTGACCT---TCAAGATCCGGCA-----AAGCCGATCAACGGACCGAGTTACCCTAGGGATAACAGCGCAATCCTCTCCCAGAGCCCATATCGACGAGGGGGTTTACGACCTCGATGTTGGATCAGGACATCCTAATGGTGCAGCCGCTATTAAGGGTTCGTTTGTTCAACGATTAAAGTCCTACGTGATCT
	Pjaponica_153				NNNNNNNNNNNNNNNNNNNNNNNNNNNNNNNNNNNNNNNNNNNNNNNNNNNNNNNNNNNNNNNNNNNNNNNNNNNNNNNNNNNNNNNNNNNNNNNNNNNNNNNNNNNNNNNNNNNNNNNNNNNNNNNNNNNNNNNNNNNNNNNNNNNNNNNNNNNNNNNNNNNNNNNNNNNNNNNNNNNNNNNNNNNNNNNNNNNNNNNNNNNNNNNNNNNNNNNNNNNNNNNNNNNNNNNNNNNNNNNNNNNNNNNNNNNNNNNNNNNNNNNNNNNNNNNNNNNNNNNNNNNNNNNNNNNNNNNNNNNNNNNNNNNNNNNNNNNNNNNNNNNNNNNNNNNNNNNNNNNNNNNNNNNNNNNNNNNNNNNNNNNNNNNNNNNNNNNNNNNNNNNNNNNNNNNNNNNNNNNNNNNNNNNNNNNNNNNNNNNNNNNNNNNNNNNNNNNNNNNNNNNNNNNNNNNNNNNNNNNNNNNNNNNNNNNNNNNNNNNNNNNNNNNNNNNNNNNNNNNNNNNNNNNNNNNNNNNNNNNNNNNNNNNNNNNNNNNNNNNNNNNNNNNNNNNNNNNNNNNNNNNNNNNNNNNNNNNNNNNNNNNNNNN
	Pjaponica_154				CCGCCTGCCCTGTGACT-CTATGTTTAACGGCCGCGGTATTTTGACCGTGCGAAGGTAGCGCAATCACTTGTCTTTTAAATGAAGACCCGTATGAATGGCATAACGAGGGCTTAACTGTCTCCCCTTTCTAGTCAATGAAATTGATCTCCCCGTGCAGAAGCGGGGATAAAAACATAAGACGAGAAGACCCTATGGAGCTTGAAAC-CTATGATAGTACACGTCAAACACCTCAGCATAAAGAAAA---GAACTAAGTGTT-TATCTATCAAAGTGTTTTTGGTTGGGGCGACCGCGGGG-AAAACAAAACCCCCATGTGGACCGGGAATACTA-------------------ATTCCTACAACCCTAGAGCTACCGCTCTAAGTAACAGAACATCTGACCT---TCAAGATCCGGCA-----AAGCCGATCAACGGACCGAGTTACCCTAGGGATAACAGCGCAATCCTCTCCCAGAGCCCATATCGACGAGGGGGTTTACGACCTCGATGTTGGATCAGGACATCCTAATGGTGCAGCCGCTATTAAGGGTTCGTTTGTTCAACGATTAAAGTCCTACGTGATCT
	Plongispina_130				CCGCCTGCCCTGTGACT-CTATGTTTAACGGCCGCGGTATTTTGACCGTGCGAAGGTAGCGCAATCACTTGTCTTTTAAATGAAGACCCGTATGAATGGCATAACGAGGGCTTAACTGTCTCCCCTTTCTAGTCAATGAAATTGATCTCCCCGTGCAGAAGCGGGGATATAAACATAAGACGAGAAGACCCTATGGAGCTTGAAAC-CTATGATAGTACACGTCAAACACCTCAACATAAAGAAAA---GAACTAAGTGTT-TACCTATCAAAGTGTTTTTGGTTGGGGCGACCGCGGGG-AAAACAAAACCCCCATGTGGACCGGGAATACTA-------------------ATTCCTACAACCCTAGAGCTACCGCTCTAAGTAACAGAATATCTGACCT---TCAAGATCCGGCA-----AAGCCGATCAACGGACCGAGTTACCCTAGGGATAACAGCGCAATCCTCTCCCAGAGCCCATATCGACGAGGGGGTTTACGACCTCGATGTTGGATCAGGACATCCTAATGGTGCAGCCGCTATTAAGGGTTCGTTTGTTCAACGATTAAAGTCCTACGTGATCT
	Plongispina_131				CCGCCTGCCCTGTGACT-CTATGTTTAACGGCCGCGGTATTTTGACCGTGCGAAGGTAGCGCAATCACTTGTCTTTTAAATGAAGACCCGTATGAATGGCATAACGAGGGCTTAACTGTCTCCCCTTTCTAGTCAATGAAATTGATCTCCCCGTGCAGAAGCGGGGATATAAACATAAGACGAGAAGACCCTATGGAGCTTGAAAC-CTATGATAGTACACGTCAAACACCTCAACATAAAGAAAA---GAACTAAGTGTT-TACCTATCAAAGTGTTTTTGGTTGGGGCGACCGCGGGG-AAAACAAAACCCCCATGTGGACCGGGAATACTA-------------------ATTCCTACAACCCTAGAGCTACCGCTCTAAGTAACAGAATATCTGACCT---TCAAGATCCGGCA-----AAGCCGATCAACGGACCGAGTTACCCTAGGGATAACAGCGCAATCCTCTCCCAGAGCCCATATCGACGAGGGGGTTTACGACCTCGATGTTGGATCAGGACATCCTAATGGTGCAGCCGCTATTAAGGGTTCGTTNNNNNNNNNNNNNNNNNNNNNNNNNNNNN
	Plowei_14					CCGCCTGCCCTGTGACT-CTATGTTTAACGGCCGCGGTATTTTGACCGTGCGAAGGTAGCGCAATCACTTGTCTTTTAAATGAAGACCCGTATGAATGGCATAACGAGGGCTTAACTGTCTCCCCTTTCTAGTCAATGAAATTGATCTCCCCGTGCAGAAGCGGGGATAAAAACATAAGACGAGAAGACCCTATGGAGCTTGAAAC-CTATGATAGTGCACGTCAAACACCTCAGCACAAAGAAAA---GAACTAAGTGTT-TACCTATCAAAGTGTTTTTGGTTGGGGCGACCGCGGGG-AAAACAAAACCCCCATGTGGACCGGGAATACTA-------------------ATTCCTACAACCCTAGAGCTACCGCTCTAAGTAACAGAACATCTGACCT---TCAAGATCCGGCA-----AAGCCGATCAACGGACCGAGTTACCCTAGGGATAACAGCGCAATCCTCTCCCAGAGCCCATATCGACGAGGGGGTTTACGACCTCGATGTTGGATCAGGACATCCTAATGGTGCAGCCGCTATTAAGGGTTCGTTTGTTCAACGATTAAAGTCCTACGTGATCT
	Plowei_71					CCGCCTGCCCTGTGACT-CTATGTTTAACGGCCGCGGTATTTTGACCGTGCGAAGGTAGCGCAATCACTTGTCTTTTAAATGAAGACCCGTATGAATGGCATAACGAGGGCTTAACTGTCTCCCCTTTCTAGTCAATGAAATTGATCTCCCCGTGCAGAAGCGGGGATAAAAACATAAGACGAGAAGACCCTATGGAGCTTGAAAC-CTATGATAGTGCACGTCAAACACCTCAGCACAAAGAAAA---GAACTAAGTGTT-TACCTATCAAAGTGTTTTTGGTTGGGGCGACCGCGGGG-AAAACAAAACCCCCATGTGGACCGGGAATACTA-------------------ATTCCTACAACCCTAGAGCTACCGCTCTAAGTAACAGAACATCTGACCT---TCAAGATCCGGCA-----AAGCCGATCAACGGACCGAGTTACCCTAGGGATAACAGCGCAATCCTCTCCCAGAGCCCATATCGACGAGGGGGTTTACGACCTCGATGTTGGATCAGGACATCCTAATGGTGCAGCCGCTATTAAGGGTTCGTTTGTTCAACGATTAAAGTCCTACGTGATCT
	Plowei_104					CCGCCTGCCCTGTGACT-CTATGTTTAACGGCCGCGGTATTTTGACCGTGCGAAGGTAGCGCAATCACTTGTCTTTTAAATGAAGACCCGTATGAATGGCATAACGAGGGCTTAACTGTCTCCCCTTTCTAGTCAATGAAATTGATCTCCCCGTGCAGAAGCGGGGATAAAAACATAAGACGAGAAGACCCTATGGAGCTTGAAAC-CTATGATAGTGCACGTCAAACACCTCAGCACAAAGAAAA---GAACTAAGTGTT-TACCTATCAAAGTGTTTTTGGTTGGGGCGACCGCGGGG-AAAACAAAACCCCCATGTGGACCGGGAATACTA-------------------ATTCCTACAACCCTAGAGCTACCGCTCTAAGTAACAGAACATCTGACCT---TCAAGATCCGGCA-----AAGCCGATCAACGGACCGAGTTACCCTAGGGATAACAGCGCAATCCTCTCCCAGAGCCCATATCGACGAGGGGGTTTACGACCTCGATGTTGGATCAGGACATCCTAATGGTGCAGCCGCTATTAAGGGTTCGTTTGTTCAACGATTAAAGTCCTACGTGATCT
	Plowei_105					CCGCCTGCCCTGTGACT-CTATGTTTAACGGCCGCGGTATTTTGACCGTGCGAAGGTAGCGCAATCACTTGTCTTTTAAATGAAGACCCGTATGAATGGCATAACGAGGGCTTAACTGTCTCCCCTTTCTAGTCAATGAAATTGATCTCCCCGTGCAGAAGCGGGGATAAAAACATAAGACGAGAAGACCCTATGGAGCTTGAAAC-CTATGATAGTGCACGTCAAACACCTCAGCACAAAGAAAA---GAACTAAGTGTT-TACCTATCAAAGTGTTTTTGGTTGGGGCGACCGCGGGG-AAAACAAAACCCCCATGTGGACCGGGAATACTA-------------------ATTCCTACAACCCTAGAGCTACCGCTCTAAGTAACAGAACATCTGACCT---TCAAGATCCGGCA-----AAGCCGATCAACGGACCGAGTTACCCTAGGGATAACAGCGCAATCCTCTCCCAGAGCCCATATCGACGAGGGGGTTTACGACCTCGATGTTGGATCAGGACATCCTAATGGTGCAGCCGCTATTAAGGGTTCGTTTGTTCAACGATTAAAGTCCTACGTGATCT
	Plowei_106					CCGCCTGCCCTGTGACT-CTATGTTTAACGGCCGCGGTATTTTGACCGTGCGAAGGTAGCGCAATCACTTGTCTTTTAAATGAAGACCCGTATGAATGGCATAACGAGGGCTTAACTGTCTCCCCTTTCTAGTCAATGAAATTGATCTCCCCGTGCAGAAGCGGGGATAAAAACATAAGACGAGAAGACCCTATGGAGCTTGAAAC-CTATGATAGTGCACGTCAAACACCTCAGCACAAAGAAAA---GAACTAAGTGTT-TACCTATCAAAGTGTTTTTGGTTGGGGCGACCGCGGGG-AAAACAAAACCCCCATGTGGACCGGGAATACTA-------------------ATTCCTACAACCCTAGAGCTACCGCTCTAAGTAACAGAACATCTGACCT---TCAAGATCCGGCA-----AAGCCGATCAACGGACCGAGTTACCCTAGGGATAACAGCGCAATCCTCTCCCAGAGCCCATATCGACGAGGGGGTTTACGACCTCGATGTTGGATCAGGACATCCTAATGGTGCAGCCGCTATTAAGGGTTCGTTTGTTCAACGATTAAAGTCCTACGTGATCT
	Plowei_107					CCGCCTGCCCTGTGACT-CTATGTTTAACGGCCGCGGTATTTTGACCGTGCGAAGGTAGCGCAATCACTTGTCTTTTAAATGAAGACCCGTATGAATGGCATAACGAGGGCTTAACTGTCTCCCCTTTCTAGTCAATGAAATTGATCTCCCCGTGCAGAAGCGGGGATAAAAACATAAGACGAGAAGACCCTATGGAGCTTGAAAC-CTATGATAGTGCACGTCAAACACCTCAGCATAAAGAAAA---GAACTAAGTGTT-TATCTATCAAAGTGTTTTTGGTTGGGGCGACCGCGGGG-AAAACAAAACCCCCATGTGGACCAGGAATACTA-------------------ATTCCTACAACCCTAGAGCTACCGCTCTAAGTAACAGAATATCTGACCT---TCAAGATCCGGCA-----AAGCCGATCAACGGACCGAGTTACCCTAGGGATAACAGCGCAATCCTCTCCCAGAGCCCATATCGACGAGGGGGTTTACGACCTCGATGTTGGATCAGGACATCCTAATGGTGCAGCCGCTATTAAGGGTTCGTTTGTTCAACGATTAAAGTCCTACGTGATCT
	Plowei_108					CCGCCTGCCCTGTGACT-CTATGTTTAACGGCCGCGGTATTTTGACCGTGCGAAGGTAGCGCAATCACTTGTCTTTTAAATGAAGACCCGTATGAATGGCATAACGAGGGCTTAACTGTCTCCCCTTTCTAGTCAATGAAATTGATCTCCCCGTGCAGAAGCGGGGATAAAAACATAAGACGAGAAGACCCTATGGAGCTTGAAAC-CTATGATAGTGCACGTCAAACACCTCAGCACAAAGAAAA---GAACTAAGTGTT-TACCTATCAAAGTGTTTTTGGTTGGGGCGACCGCGGGG-AAAACAAAACCCCCATGTGGACCGGGAATACTA-------------------ATTCCTACAACCCTAGAGCTACCGCTCTAAGTAACAGAACATCTGACCT---TCAAGATCCGGCA-----AAGCCGATCAACGGACCGAGTTACCCTAGGGATAACAGCGCAATCCTCTCCCAGAGCCCATATCGACGAGGGGGTTTACGACCTCGATGTTGGATCAGGACATCCTAATGGTGCAGCCGCTATTAAGGGTTCGTTTGTTCAACGATTAAAGTCCTACGTGATCT
	Plowei_109					CCGCCTGCCCTGTGACT-CTATGTTTAACGGCCGCGGTATTTTGACCGTGCGAAGGTAGCGCAATCACTTGTCTTTTAAATGAAGACCCGTATGAATGGCATAACGAGGGCTTAACTGTCTCCCCTTTCTAGTCAATGAAATTGATCTCCCCGTGCAGAAGCGGGGATAAAAACATAAGACGAGAAGACCCTATGGAGCTTGAAAC-CTATGATAGTGCACGTCAAACACCTCAGCACAAAGAAAA---GAACTAAGTGTT-TACCTATCAAAGTGTTTTTGGTTGGGGCGACCGCGGGG-AAAACAAAACCCCCATGTGGACCGGGAATACTA-------------------ATTCCTACAACCCTAGAGCTACCGCTCTAAGTAACAGAACATCTGACCT---TCAAGATCCGGCA-----AAGCCGATCAACGGACCGAGTTACCCTAGGGATAACAGCGCAATCCTCTCCCAGAGCCCATATCGACGAGGGGGTTTACGACCTCGATGTTGGATCAGGACATCCTAATGGTGCAGCCGCTATTAAGGGTTCGTTTGTTCAACGATTAAAGTCCTACGTGATCT
	Plowei_113					CCGCCTGCCCTGTGACT-CTATGTTTAACGGCCGCGGTATTTTGACCGTGCGAAGGTAGCGCAATCACTTGTCTTTTAAATGAAGACCCGTATGAATGGCATAACGAGGGCTTAACTGTCTCCCCTTTCTAGTCAATGAAATTGATCTCCCCGTGCAGAAGCGGGGATAAAAACATAAGACGAGAAGACCCTATGGAGCTTGAAAC-CTATGATAGTGCACGTCAAACACCTCAGCATAAAGAAAA---GAACTAAGTGTT-TATCTATCAAAGTGTTTTTGGTTGGGGCGACCGCGGGG-AAAACAAAACCCCCATGTGGACCGGGAATACTA-------------------ATTCCTACAACCCTAGAGCTACCGCTCTAAGTAACAGAATATCTGACCT---TCAAGATCCGGCA-----AAGCCGATCAACGGACCGAGTTACCCTAGGGATAACAGCGCAATCCTCTCCCAGAGCCCATATCGACGAGGGGGTTTACGACCTCGATGTTGGATCAGGACATCCTAATGGTGCAGCCGCTATTAAGGGTTCGTTTGTTCAACGATTAAAGTCCTACGTGATCT
	Plowei_114					CCGCCTGCCCTGTGACT-CTATGTTTAACGGCCGCGGTATTTTGACCGTGCGAAGGTAGCGCAATCACTTGTCTTTTAAATGAAGACCCGTATGAATGGCATAACGAGGGCTTAACTGTCTCCCCTTTCTAGTCAATGAAATTGATCTCCCCGTGCAGAAGCGGGGATAAAAACATAAGACGAGAAGACCCTATGGAGCTTGAAAC-CTATGATAGTGCACGTCAAACACCTCAGCATAAAGAAAA---GAACTAAGTGTT-TATCTATCAAAGTGTTTTTGGTTGGGGCGACCGCGGGG-AAAACAAAACCCCCATGTGGACCGGGAATACTA-------------------ATTCCTACAACCCTAGAGCTACCGCTCTAAGTAACAGAATATCTGACCT---TCAAGATCCGGCA-----AAGCCGATCAACGGACCGAGTTACCCTAGGGATAACAGCGCAATCCTCTCCCAGAGCCCATATCGACGAGGGGGTTTACGACCTCGATGTTGGATCAGGACATCCTAATGGTGCAGCCGCTATTAAGGGTTCGTTTGTTCAACGATTAAAGTCCTACGTGATCT
	Plowei_115					CCGCCTGCCCTGTGACT-CTATGTTTAACGGCCGCGGTATTTTGACCGTGCGAAGGTAGCGCAATCACTTGTCTTTTAAATGAAGACCCGTATGAATGGCATAACGAGGGCTTAACTGTCTCCCCTTTCTAGTCAATGAAATTGATCTCCCCGTGCAGAAGCGGGGATAAAAACATAAGACGAGAAGACCCTATGGAGCTTGAAAC-CTATGATAGTGCACGTCAAACACCTCAGCACAAAGAAAA---GAACTAAGTGTT-TACCTATCAAAGTGTTTTTGGTTGGGGCGACCGCGGGG-AAAACAAAACCCCCATGTGGACCGGGAATACTA-------------------ATTCCTACAACCCTAGAGCTACCGCTCTAAGTAACAGAACATCTGACCT---TCAAGATCCGGCA-----AAGCCGATCAACGGACCGAGTTACCCTAGGGATAACAGCGCAATCCTCTCCCAGAGCCCATATCGACGAGGGGGTTTACGACCTCGATGTTGGATCAGGACATCCTAATGGTGCAGCCGCTATTAAGGGTTCGTTTGTTCAACGATTAAAGTCCTACGTGATCT
	Plowei_116					CCGCCTGCCCTGTGACT-CTATGTTTAACGGCCGCGGTATTTTGACCGTGCGAAGGTAGCGCAATCACTTGTCTTTTAAATGAAGACCCGTATGAATGGCATAACGAGGGCTTAACTGTCTCCCCTTTCTAGTCAATGAAATTGATCTCCCCGTGCAGAAGCGGGGATAAAAACATAAGACGAGAAGACCCTATGGAGCTTGAAAC-CTATGATAGTGCACGTCAAACACCTCAGCACAAAGAAAA---GAACTAAGTGTT-TACCTATCAAAGTGTTTTTGGTTGGGGCGACCGCGGGG-AAAACAAAACCCCCATGTGGACCGGGAATACTA-------------------ATTCCTACAACCCTAGAGCTACCGCTCTAAGTAACAGAACATCTGACCT---TCAAGATCCGGCA-----AAGCCGATCAACGGACCGAGTTACCCTAGGGATAACAGCGCAATCCTCTCCCAGAGCCCATATCGACGAGGGGGTTTACGACCTCGATGTTGGATCAGGACATCCTAATGGTGCAGCCGCTATTAAGGGTTCGTTTGTTCAACGATTAAAGTCCTACGTGATCT
	Plowei_117					NNNNNNNNNNNNNNNNNNNNNNNNNNNNNNNNNNNNNNNNNNNNNNNNNNNNNNNNNNNNNNNNNNNNNNNNNNNNNNNNNNNNNNNNNNNNNNNNNNNNNNNNNNNNNNNNNNNNNNNNNNNNNNNNNNNNNNNNNNNNNNNNNNNNNNNNNNNNNNNNNNNNNNNNNNNNNNNNNNNNNNNNNNNNNNNNNNNNNNNNNNNNNNNNNNNNNNNNNNNNNNNNNNNNNNNNNNNNNNNNNNNNNNNNNNNNNNNNNNNNNNNNNNNNNNNNNNNNNNNNNNNNNNNNNNNNNNNNNNNNNNNNNNNNNNNNNNNNNNNNNNNNNNNNNNNNNNNNNNNNNNNNNNNNNNNNNNNNNNNNNNNNNNNNNNNNNNNNNNNNNNNNNNNNNNNNNNNNNNNNNNNNNNNNNNNNNNNNNNNNNNNNNNNNNNNNNNNNNNNNNNNNNNNNNNNNNNNNNNNNNNNNNNNNNNNNNNNNNNNNNNNNNNNNNNNNNNNNNNNNNNNNNNNNNNNNNNNNNNNNNNNNNNNNNNNNNNNNNNNNNNNNNNNNNNNNNNNNNNNNNNNNNNNNNNNNNNNNNNNNNNNNNNN
	Plowei_140					CCGCCTGCCCTGTGACT-CTATGTTTAACGGCCGCGGTATTTTGACCGTGCGAAGGTAGCGCAATCACTTGTCTTTTAAATGAAGACCCGTATGAATGGCATAACGAGGGCTTAACTGTCTCCCCTTTCTAGTCAATGAAATTGATCTCCCCGTGCAGAAGCGGGGATAAAAACATAAGACGAGAAGACCCTATGGAGCTTGAAAC-CTATGATAGTGCACGTCAAACACCTCAGCACAAAGAAAA---GAACTAAGTGTT-TACCTATCAAAGTGTTTTTGGTTGGGGCGACCGCGGGG-AAAACAAAACCCCCATGTGGACCGGGAATACTA-------------------ATTCCTACAACCCTAGAGCTACCGCTCTAAGTAACAGAACATCTGACCT---TCAAGATCCGGCA-----AAGCCGATCAACGGACCGAGTTACCCTAGGGATAACAGCGCAATCCTCTCCCAGAGCCCATATCGACGAGGGGGTTTACGACCTCGATGTTGGATCAGGACATCCTAATGGTGCAGCCGCTATTAAGGGTTCGTTTGTTCAACGATTAAAGTCCTACGTGATCT
	Plowei_155					CCGCCTGCCCTGTGACT-CTATGTTTAACGGCCGCGGTATTTTGACCGTGCGAAGGTAGCGCAATCACTTGTCTTTTAAATGAAGACCCGTATGAATGGCATAACGAGGGCTTAACTGTCTCCCCTTTCTAGTCAATGAAATTGATCTCCCCGTGCAGAAGCGGGGATAAAAACATAAGACGAGAAGACCCTATGGAGCTTGAAAC-CTATGATAGTGCACGTCAAACACCTCAGCACAAAGAAAA---GAACTAAGTGTT-TACCTATCAAAGTGTTTTTGGTTGGGGCGACCGCGGGG-AAAACAAAACCCCCATGTGGACCGGGAATACTA-------------------ATTCCTACAACCCTAGAGCTACCGCTCTAAGTAACAGAACATCTGACCT---TCAAGATCCGGCA-----AAGCCGATCAACGGACCGAGTTACCCTAGGGATAACAGCGCAATCCTCTCCCAGAGCCCATATCGACGAGGGGGTTTACGACCTCGATGTTGGATCAGGACATCCTAATGGTGCAGCCGCTATTAAGGGTTCGTTTGTTCAACGATTAAAGTCCTACGTGATCT
	Plowei_156					CCGCCTGCCCTGTGACT-CTATGTTTAACGGCCGCGGTATTTTGACCGTGCGAAGGTAGCGCAATCACTTGTCTTTTAAATGAAGACCCGTATGAATGGCATAACGAGGGCTTAACTGTCTCCCCTTTCTAGTCAATGAAATTGATCTCCCCGTGCAGAAGCGGGGATAAAAACATAAGACGAGAAGACCCTATGGAGCTTGAAAC-CTATGATAGTGCACGTCAAACACCTCAGCACAAAGAAAA---GAACTAAGTGTT-TACCTATCAAAGTGTTTTTGGTTGGGGCGACCGCGGGG-AAAACAAAACCCCCATGTGGACCGGGAATACTA-------------------ATTCCTACAACCCTAGAGCTACCGCTCTAAGTAACAGAACATCTGACCT---TCAAGATCCGGCA-----AAGCCGATCAACGGACCGAGTTACCCTAGGGATAACAGCGCAATCCTCTCCCAGAGCCCATATCGACGAGGGGGTTTACGACCTCGATGTTGGATCAGGACATCCTAATGGTGCAGCCGCTATTAAGGGTTCGTTTGTTCAACGATTAAAGTCCTACGTGATCT
	Plowei_157					CCGCCTGCCCTGTGACT-CTATGTTTAACGGCCGCGGTATTTTGACCGTGCGAAGGTAGCGCAATCACTTGTCTTTTAAATGAAGACCCGTATGAATGGCATAACGAGGGCTTAACTGTCTCCCCTTTCTAGTCAATGAAATTGATCTCCCCGTGCAGAAGCGGGGATAAAAACATAAGACGAGAAGACCCTATGGAGCTTGAAAC-CTATGATAGTGCACGTCAAACACCTCAGCACAAAGAAAA---GAACTAAGTGTT-TACCTATCAAAGTGTTTTTGGTTGGGGCGACCGCGGGG-AAAACAAAACCCCCATGTGGACCGGGAATACTA-------------------ATTCCTACAACCCTAGAGCTACCGCTCTAAGTAACAGAACATCTGACCT---TCAAGATCCGGCA-----AAGCCGATCAACGGACCGAGTTACCCTAGGGATAACAGCGCAATCCTCTCCCAGAGCCCATATCGACGAGGGGGTTTACGACCTCGATGTTGGATCAGGACATCCTAATGGTGCAGCCGCTATTAAGGGTTCGTTTGTTCAACGATTAAAGTCCTACGTGATCT
	Pnobilis_112				CCGCCTGCCCTGTGACT-ATATGTTTAACGGCCGCGGTATTTTGACCGTGCGAAGGTAGCGCAATCACTTGTCTTTTAAATGAAGACCCGTATGAATGGCATAACGAGGGCTTAACTGTCTCCCCTTTCCAGTCAATGAAATTGATCTCCCCGTGCAGAAGCGGGGATAAAAACATAAGACGAGAAGACCCTATGGAGCTTGAAAC-CTATGATAGTACACGTCAAACACCTCAACATAAAGAAAA---GAACTAAGTGTC-TCCCTATCAAAGTGTTTTTGGTTGGGGCGACCGCGGGG-AAAACAAAACCCCCATGTGGACCGGGAATACTA-------------------ATTCCTACAACCCTAGAGCTACCGCTCTAAGTAACAGAATATCTGACCT---TCAAGATCCGGCA-----AAGCCGATCAACGGACCGAGTTACCCTAGGGATAACAGCGCAATCCTCTCCCAGAGCCCATATCGACGAGGGGGTTTACGACCTCGATGTTGGATCAGGACATCCTAATGGTGCAGCCGCTATTAAGGGTTCGTTTGTTCAACGATTAAAGTCCTACGTGATCT
	Pnobilis_141				CCGCCTGCCCTGTGACT-ATATGTTTAACGGCCGCGGTATTTTGACCGTGCGAAGGTAGCGCAATCACTTGTCTTTTAAATGAAGACCCGTATGAATGGCATAACGAGGGCTTAACTGTCTCCCCTTTCCAGTCAATGAAATTGATCTCCCCGTGCAGAAGCGGGGATAAAAACATAAGACGAGAAGACCCTATGGAGCTTGAAAC-CTATGATAGTACACGTCAAACACCTCAACATAAAGAAAA---GAACTAAGTGTC-TCCCTATCAAAGTGTTTTTGGTTGGGGCGACCGCGGGG-AAAACAAAACCCCCATGTGGACCGGGAATACTA-------------------ATTCCTACAACCCTAGAGCTACCGCTCTAAGTAACAGAATATCTGACCT---TCAAGATCCGGCA-----AAGCCGATCAACGGACCGAGTTACCCTAGGGATAACAGCGCAATCCTCTCCCAGAGCCCATATCGACGAGGGGGTTTACGACCTCGATGTTGGATCAGGACATCCTAATGGTGCAGCCGCTATTAAGGGTTCGTTTGTTCAACGATTAAAGTCCTACGTGATCT
	Pnobilis_142				CCGCCTGCCCTGTGACT-ATATGTTTAACGGCCGCGGTATTTTGACCGTGCGAAGGTAGCGCAATCACTTGTCTTTTAAATGAAGACCCGTATGAATGGCATAACGAGGGCTTAACTGTCTCCCCTTTCCAGTCAATGAAATTGATCTCCCCGTGCAGAAGCGGGGATAAAAACATAAGACGAGAAGACCCTATGGAGCTTGAAAC-CTATGATAGTACACGTCAAACACCTCAACATAAAGAAAA---GAACTAAGTGTC-TCCCTATCAAAGTGTTTTTGGTTGGGGCGACCGCGGGG-AAAACAAAACCCCCATGTGGACCGGGAATACTA-------------------ATTCCTACAACCCTAGAGCTACCGCTTTAAGTAACAGAATATCTGACCT---TCAAGATCCGGCA-----AAGCCGATCAACGGACCGAGTTACCCTAGGGATAACAGCGCAATCCTCTCCCAGAGCCCATATCGACGAGGGGGTTTACGACCTCGATGTTGGATCAGGACATCCTAATGGTGCAGCCGCTATTAAGGGTTCGTTTGTTCAACGATTAAAGTCCTACGTGATCT
	Pnobilis_143				CCGCCTGCCCTGTGACT-ATATGTTTAACGGCCGCGGTATTTTGACCGTGCGAAGGTAGCGCAATCACTTGTCTTTTAAATGAAGACCCGTATGAATGGCATAACGAGGGCTTAACTGTCTCCCCTTTCCAGTCAATGAAATTGATCTCCCCGTGCAGAAGCGGGGATAAAAACATAAGACGAGAAGACCCTATGGAGCTTGAAAC-CTATGATAGTACACGTCAAACACCTCAACATAAAGAAAA---GAACTAAGTGTC-TCCCTATCAAAGTGTTTTTGGTTGGGGCGACCGCGGGG-AAAACAAAACCCCCATGTGGACCGGGAATACTA-------------------ATTCCTACAACCCTAGAGCTACCGCTCTAAGTAACAGAATATCTGACCT---TCAAGATCCGGCA-----AAGCCGATCAACGGACCGAGTTACCCTAGGGATAACAGCGCAATCCTCTCCCAGAGCCCATATCGACGAGGGGGTTTACGACCTCGATGTTGGATCAGGACATCCTAATGGTGCAGCCGCTATTAAGGGTTCGTTTGTTCAACGATTAAAGTCCTACGTGATCT
	Psp_121						CCGCCTGCCCTGTGACT-CTATGTTTAACGGCCGCGGTATTTTGACCGTGCGAAGGTAGCGCAATCACTTGTCTTTTAAATGAAGACCCGTATGAATGGCATAACGAGGGCTTAACTGTCTCCCCTTTCTAGTCAATGAAATTGATCTCCCCGTGCAGAAGCGGGGATAAAAACATAAGACGAGAAGACCCTATGGAGCTTGAAAC-CTATGATAGTACACGTCAAACACCTCAACATAAAGAAAA---GAACTAAGTGCT-TACCTATCAAAGTGTTTTTGGTTGGGGCGACCGCGGGG-AAAACAAAACCCCCATGTGGACCGGGAATACTA-------------------ATTCCTACAACCCTAGAGCTACCGCTCTAAGTAACAGAACATCTGACCT---TCAAGATCCGGCA-----AAGCCGATCAACGGACCGAGTTACCCTAGGGATAACAGCGCAATCCTCTCCCAGAGCCCATATCGACGAGGGGGTTTACGACCTCGATGTTGGATCAGGACATCCTAATGGTGCAGCCGCTATTAAGGGTTCGTTTGTTCAACGATTAAAGTCCTACGTGATCT
	Psp_122						CCGCCTGCCCTGTGACT-ATATGTTTAACGGCCGCGGTATTTTGACCGTGCGAAGGTAGCGCAATCACTTGTCTTTTAAATGAAGACCCGTATGAATGGCATAACGAGGGCTTAGCTGTCTCCCCTTTCTAGTCAATGAAATTGATCTCCCCGTGCAGAAGCGGGGATAAAAACATAAGACGAGAAGACCCTATGGAGCTTGAAAC-CTATAATAGTACACGTCAAACACATCAGCACAAAGAAAT---GAACTAATTGTT-TACCTATTAAAGTGTTTTTGGTTGGGGCGACCGCGGGG-AAAACAAAACCCCCATGTGGACTGGGAGAACT--------------------ACTCCCACAACCCTAGAGCTACCGCTCTAAGTAATAGAATATCTAACCT---TCAAGATCCGGCA-----AAGCCGATCAACGGACCGAGTTACCCTAGGGATAACAGCGCAATCCTCTCCCAGAGTCCATATCGACGAGGGGGTTTACGACCTCGATGTTGGATCAGGACATCCTAATGGTGCAGCCGCTATTAAGGGTTCGTTTGTTCAACGATTAAAGTCCTACGTGATCT
	Psp_123						CCGCCTGCCCTGTGACT-CTATGTTTAACGGCCGCGGTATTTTGACCGTGCGAAGGTAGCGCAATCACTTGTCTTTTAAATGAAGACCCGTATGAATGGCATAACGAGGGCTTAACTGTCTCCCCTTTCTAGTCAATGAAATTGATCTCCCCGTGCAGAAGCGGGGATAAAAACATAAGACGAGAAGACCCTATGGAGCTTGAAAC-CTATGATAGTACACGTCAAACACCTCAACATAAAGAAAA---GAACTAAGTGTT-TACCTATCAAAGTGTTTTTGGTTGGGGCGACCGCGGGG-AAAACAAAACCCCCATGTGGACCGGGAATACTA-------------------ATTCCTACAACCCTAGAGCTACCGCTCTAAGTAACAGAACATCTGACCT---TCAAGATCCGGCA-----AAGCCGATCAACGGACCGAGTTACCCTAGGGATAACAGCGCAATCCTCTCCCAGAGCCCATATCGACGAGGGGGTTTACGACCTCGATGTTGGATCAGGACATCCTAATGGTGCAGCCGCTATTAAGGGTTCGTTTGTTCAACGATTAAAGTCCTACGTGATCT
	Psp_124						CCGCCTGCCCTGTGACT-ATATGTTTAACGGCCGCGGTATTTTGACCGTGCGAAGGTAGCGCAATCACTTGTCTTTTAAATGAAGACCCGTATGAATGGCATAACGAGGGCTTAGCTGTCTCCCTTTTCTAGTCAATGAAATTGATCTCCCCGTGCAGAAGCGGGGATAAAAACATAAGACGAGAAGACCCTATGGAGCTTGAAAC-CTATAATAGTACACGTCAAACACCTCAGCATAAAGAAAT---GAACTAATTGTT-TACCTATTAAAGTGTTTTTGGTTGGGGCGACCGCGGGG-AAAACAAAACCCCCATGTGGACTGGGAGAACT--------------------ACTCCCACAACCCTAGAGCTACCGCTCTAAGTAATAGAATATCTAACCT---TCAAGATCCGGCA-----AAGCCGATCAACGGACCGAGTTACCCTAGGGATAACAGCGCAATCCTCTCCCAGAGTCCATATCGACGAGGGGGTTTACGACCTCGATGTTGGATCAGGACATCCTAATGGTGCAGCCGCTATTAAGGGTTCGTTTGTTCAACGATTAAAGTCCTACGTGATCT
	Psp_125						CCGCCTGCCCTGTGACT-ATATGTTTAACGGCCGCGGTATTTTGACCGTGCGAAGGTAGCGCAATCACTTGTCTTTTAAATGAAGACCCGTATGAATGGCATAACGAGGGCTTAGCTGTCTCCCTTTTCTAGTCAATGAAATTGATCTCCCCGTGCAGAAGCGGGGATAAAAACATAAGACGAGAAGACCCTATGGAGCTTGAAAC-CTATAATAGTACACGTCAAACACCTCAGCATAAAGAAAT---GAACTAATTGTT-TACCTATTAAAGTGTTTTTGGTTGGGGCGACCGCGGGG-AAAACAAAACCCCCATGTGGACTGGGAGAACT--------------------ACTCCCACAACCCTAGAGCTACCGCTCTAAGTAATAGAATATCTAACCT---TCAAGATCCGGCA-----AAGCCGATCAACGGACCGAGTTACCCTAGGGATAACAGCGCAATCCTCTCCCAGAGTCCATATCGACGAGGGGGTTTACGACCTCGATGTTGGATCAGGACATCCTAATGGTGCAGCCGCTATTAAGGGTTCGTTTGTTCAACGATTAAAGTCCTACGTGATCT

;
end;

begin mrbayes;
set nowarn=yes;

log start filename = Polymixia_automatic;


charset glyt_p1 = 1-864\3;
charset glyt_p2 = 2-864\3;
charset glyt_p3 = 3-864\3;

charset myh_p1 = 865-1644\3;
charset myh_p2 = 866-1644\3;
charset myh_p3 = 867-1644\3;

charset plag_p1 = 1645-2384\3;
charset plag_p2 = 1646-2384\3;
charset plag_p3 = 1647-2384\3;

charset ptr_p1 = 2385-3063\3;
charset ptr_p2 = 2386-3063\3;
charset ptr_p3 = 2387-3063\3;

charset sh3_p1 = 3064-3790\3;
charset sh3_p2 = 3065-3790\3;
charset sh3_p3 = 3066-3790\3;

charset 16s_5end = 3791-4396;

charset 16s_3end = 4397-4983;


partition PartitionFinder = 3: glyt_p1 myh_p1 plag_p1 ptr_p1 sh3_p1 glyt_p2 myh_p2 plag_p2 ptr_p2 sh3_p2, glyt_p3 myh_p3 plag_p3 ptr_p3 sh3_p3, 16s_3end 16s_5end ;
	set partition=PartitionFinder;

	lset applyto=(1) nst=6 rates=gamma; [not running I+G]
	lset applyto=(2) nst=6 rates=gamma;
	lset applyto=(3) nst=6 rates=gamma; [not running I+G]

	prset applyto=(all) ratepr=variable;
	unlink statefreq=(all) revmat=(all) shape=(all) pinvar=(all) tratio=(all);
	[unlink brlens=(all);]

	prset brlenspr=Unconstrained:Exp(100);

mcmc ngen=25000000 nchains=4 samplefreq=500 [50,000 trees sampled] printfreq=1500000 savebrlens=yes ;


[Partition Finder Results _ 26 may 2018 _ BIC]
[
alignment         : ./Polymixia_25may2018.phy
branchlengths     : unlinked
models            : JC, K80, TRNEF, K81, TVMEF, TIMEF, SYM, F81, HKY, TRN, K81UF, TVM, TIM, GTR, F81+X, HKY+X, TRN+X, K81UF+X, TVM+X, TIM+X, GTR+X, JC+G, K80+G, TRNEF+G, K81+G, TVMEF+G, TIMEF+G, SYM+G, F81+G, HKY+G, TRN+G, K81UF+G, TVM+G, TIM+G, GTR+G, F81+G+X, HKY+G+X, TRN+G+X, K81UF+G+X, TVM+G+X, TIM+G+X, GTR+G+X, JC+I, K80+I, TRNEF+I, K81+I, TVMEF+I, TIMEF+I, SYM+I, F81+I, HKY+I, TRN+I, K81UF+I, TVM+I, TIM+I, GTR+I, F81+I+X, HKY+I+X, TRN+I+X, K81UF+I+X, TVM+I+X, TIM+I+X, GTR+I+X, JC+I+G, K80+I+G, TRNEF+I+G, K81+I+G, TVMEF+I+G, TIMEF+I+G, SYM+I+G, F81+I+G, HKY+I+G, TRN+I+G, K81UF+I+G, TVM+I+G, TIM+I+G, GTR+I+G, F81+I+G+X, HKY+I+G+X, TRN+I+G+X, K81UF+I+G+X, TVM+I+G+X, TIM+I+G+X, GTR+I+G+X
model_selection   : bic
search            : greedy

Best partitioning scheme

Scheme Name       : step_16
Scheme lnL        : -33833.087890625
Scheme BIC        : 71081.4444204
Number of params  : 400
Number of sites   : 5106
Number of subsets : 3

Subset | Best Model | # sites    | subset id                        | Partition names                                                                                     
1      | K81UF+I+G+X | 2528       | 861e6833ba06789e5cbcc311d9073ff5 | glyt_p1, plag_p1, sh3_p1, plag_p2, myh_p2, myh_p1, ptr_p1, glyt_p2, sh3_p2, ptr_p2                  
2      | TVM+G+X    | 1262       | ebc42720b09f6efc0df44a2020b940d3 | plag_p3, ptr_p3, sh3_p3, glyt_p3, myh_p3                                                            
3      | GTR+I+G+X  | 1316       | 6db8f99efd4c17ee2676f25e556e77eb | 16s, tRNA_Val, 12s, 16s_5end   
]        

[Partition Finder Results _ 26 may 2018 _ cAIC]
[
alignment         : ./Polymixia_25may2018.phy
branchlengths     : unlinked
models            : JC, K80, TRNEF, K81, TVMEF, TIMEF, SYM, F81, HKY, TRN, K81UF, TVM, TIM, GTR, F81+X, HKY+X, TRN+X, K81UF+X, TVM+X, TIM+X, GTR+X, JC+G, K80+G, TRNEF+G, K81+G, TVMEF+G, TIMEF+G, SYM+G, F81+G, HKY+G, TRN+G, K81UF+G, TVM+G, TIM+G, GTR+G, F81+G+X, HKY+G+X, TRN+G+X, K81UF+G+X, TVM+G+X, TIM+G+X, GTR+G+X, JC+I, K80+I, TRNEF+I, K81+I, TVMEF+I, TIMEF+I, SYM+I, F81+I, HKY+I, TRN+I, K81UF+I, TVM+I, TIM+I, GTR+I, F81+I+X, HKY+I+X, TRN+I+X, K81UF+I+X, TVM+I+X, TIM+I+X, GTR+I+X, JC+I+G, K80+I+G, TRNEF+I+G, K81+I+G, TVMEF+I+G, TIMEF+I+G, SYM+I+G, F81+I+G, HKY+I+G, TRN+I+G, K81UF+I+G, TVM+I+G, TIM+I+G, GTR+I+G, F81+I+G+X, HKY+I+G+X, TRN+I+G+X, K81UF+I+G+X, TVM+I+G+X, TIM+I+G+X, GTR+I+G+X
model_selection   : aicc
search            : greedy

Best partitioning scheme

Scheme Name       : step_15
Scheme lnL        : -33651.30517578125
Scheme AICc       : 68503.101595
Number of params  : 537
Number of sites   : 5106
Number of subsets : 4

Subset | Best Model | # sites    | subset id                        | Partition names                                                                                     
1      | GTR+I+G+X  | 2528       | 861e6833ba06789e5cbcc311d9073ff5 | glyt_p1, sh3_p1, plag_p2, sh3_p2, myh_p1, plag_p1, glyt_p2, ptr_p1, myh_p2, ptr_p2                  
2      | TVM+G+X    | 548        | 2c1b3d84973649755c262d288de7849a | glyt_p3, myh_p3                                                                                     
3      | GTR+G+X    | 714        | 3623dee4defd6e0d4aa8278641ba0b18 | plag_p3, ptr_p3, sh3_p3                                                                             
4      | GTR+I+G+X  | 1316       | 6db8f99efd4c17ee2676f25e556e77eb | 12s, 16s_5end, 16s, tRNA_Val        
]
